# Supplementary material for: Characterization of intestinal mononuclear phagocyte subsets in young ruminants at homeostasis and during Cryptosporidium parvum infection
Source: Front Immunol. 2024 May 2;15:1379798. doi: 10.3389/fimmu.2024.1379798 (PMC11096452; doi:10.3389/fimmu.2024.1379798)
Supplement: Supplementary file 2 [file Table_1.xlsx]

## Sheet: Primers
Gene	Forward primer	Reverse primer	Previously published in
ACTB	ACGGGCAGGTCATCACCATC	AGCACCGTGTTGGCGTAGAG	Rambault et al, 2021
AHR	GTGCAGAAAACTGTCAAGCCA	AACATCTGGTGGGAAAGGCAG	Rambault et al, 2021
BATF3	CGAACATGAGCCCTGAGGAT	CTGAGCAGCAACTCGGTTTTT	-
BTLA	ACTGGGAAATTGTTCTGGGGC	GGGCATTCCAGTTCAAATGGG	-
C5aR1	ATACCGTCCTTTGTGTTCCG	ATTGTAAGCGTGACCAGCG	Remot et al, 2021
Cadm1	CCCCCGCAGGAAAGTTACA	TGTCTTTCTGGATATCGATCATCAG	-
Caspase 1	CTCCCACCTGGCAGGAATAC	AGGAGCTGGAAAAGGAGGGA	Rambault et al, 2021
Caspase 13	TCCGGACATTCAACAACCGT	ACCCACAATTCCCCACGATT	Rambault et al, 2021
Caspase 8	AATATTGGGGAGCAGCTGGG	AGGCATCCTTGATGGGTTCC	Rambault et al, 2021
CCL2	GCTCGCTCAGCCAGATGCAA	GGACACTTGCTGCTGGTGACTC	Remot et al, 2021
CCL20	TTCGACTGCTGTCTCCGATA	GCACAACTTGTTTCACCCACT	Remot et al, 2021
CCL22	TGCCCCTGCGTTTGGTGAAAT	TCGGTCCTTCACGGTCAGCA	-
CCL5	CACGCCCTGCTGCTTTGCCTA	TGGTGATAAAGACAACTGCTGC	-
CCR1	CCAAAGCCGTGCGTCTGATTT	CAGCAGTGAGTGTAGGCGATC	-
CCR7	GACCTGGGGAAGCCAATGAA	CCGTGGTGTTGTCTCCGATG	-
CD103	TAGAGCCTCCTTGGACAGAGT	GAGCCTTGGTTTGGTGTGAAG	-
CD11b	AGTCTGATGTCTCCACCGAAG	AGGTGATCTCCGAGTTGTCTG	-
CD14	GACCTCAGCCACAACTCG	TGAGATCAAGCACGCTGAGC	-
CD172a	CCAGGACACAGGTCAAACCC	CTCGTGCAGCCTTGTAGAAGAA	-
CD205	CCCAGATGTGCTGATGACACC	CAGACGTAGGGCAGTCGAG	-
CD206	CATGCGAACGGCCTCTTGGTT	TTCCACCCTTTCTGGCAGCC	-
CD26	CTCGTCACCGTCATCACTGT	TCGGCTAGAGTGTAGGTTCTG	-
CD5	CATCTGTTCTGATTTCCAGCCC	ACTTCCACGGAGCCTTCGCA	-
CD64	GGCATCTATCACTGCTCGGG	GGGGCTGGAAATAGCTCTTTTA	-
CD83	GAGGATGTGGACTTGCCCTG	CTGAAGAGTTCCTCTGCTGAG	-
Clec10a	AAGAACTGCAAGCTGCCCGTA	AGGTCAGGGAGTTCAGGTTCT	-
Clec4a	AGACTGGAGCTGCTGCCCAAA	CTGGGTGATGAAATCCTGCTC	-
Clec6a	TACCTGGAAGCCGTTTGGTT	CAAGTGAGCTCCCATCCCAA	Rambault et al, 2021
Clec7a	ACTTCAGCTCTCGCAGCATCA	TCAGACGCCAACGAGAGGATG	-
Cox2	CATGGGTGTGAAAGGGAGGAA	ATTTGTGCCCTGGGGATCAG	-
CSF1R	GGTGTGGACACCTACGTGGA	TGGTCAGCAGCACGTTTCTGG	-
CX3CR1	TGGCCTTGGGAACTGTCTTC	TGGCTGTTGATGAGGGCAAA	Remot et al, 2021
CXCL1	CCAAACCGAAGTCATAGCC	TCAGTTGGCACTAGCCTTGTTTAGC	Rambault et al, 2021
CXCL10	TTCAGGCAGTCTGAGCCTAC	ACGTGGGCAGGATTGACTTG	Remot et al, 2021
CXCL2	GTGTCTCAACCCCGCCGCTC	TCCAGATGGCCTTAGGAGGTGG	-
CXCL8	TGAAGCTGCAGTTCTGTCAAG	TTCTGCACCCACTTTTCCTTGG	Rambault et al, 2021
CD209L2	GCTTGCCAGAGTGTCTGACC	GGAGCGTGAAGAAACCCAGT	-
DEFB1	CTTCGTGGTCCTGTCTGCTG	TGCCAATCTGTCTCATGTGTC	-
FLT3	TGTTCACGCTGAATATAAGAAGGAA	GGAGCAGGAAGCCTGACTTG	-
FSCN1	CAACATCAAAGACTCCACGGG	TAGTCGCAGAACTCCAGGAAG	-
GAPDH	GGCATCGTGGAGGGACTTATG	GCCAGTGAGCTTCCCGTTGAG	Rambault et al, 2021
HPRT	TTATGGACAGGACCGAACGAC	GAACTTATAGCCCCCCTTGAG	-
IDO1	TGTGTCTTGGCAAACTGGAAG	CCCACCAGGAAATGAGAACAG	-
IFITM3	ACTCTGTGAAGTCTAGGGACCG	GTCAGAAGGATGCCCAGGAC	-
IFNaR1	CGCCTCAGGGGAAGCAAATC	TCACTGCTGCTGTTCCACTTCA	-
IFNb	GCTACAGCTTGCTTCGATTC	TGTGCTGGAGCATCTCATAC	Remot et al, 2021
IFNg	ACCAGGTCATTCAAAGGAGCAT	TCTGCAGATCATCCACCGGA	Remot et al, 2021
IL10	GTGAACTCGCTGGGGGAGAA	CTCCACCGCCTTGCTCTTGT	-
IL12p40	CACCAGCAGCTTCTTCATCA	CTTGTGGCATGTGACTTTGG	Remot et al, 2021
IL15	AACAGCGATGCAGTGCTTTC	TCCTCCAGTTCCTCACATTC	Remot et al, 2021
IL1a	CTGAAGAAGAGACGGTTGAG	ATGCATTCCTGGTGGATGAC	Remot et al, 2021
IL1b	CTCTCACAGGAAATGAACCGAG	GCTGCAGGGTGGGCGTATCACC	Rambault et al, 2021
IL5	CAAACTGCACAAGGGGATGC	ATCTTTCTCCTCCACACTTCCT	Remot et al, 2021
IL6	TGCTGGTCTTCTGGAGTATC	GTGGCTGGAGTGGTTATTAG	Remot et al, 2021
IRF3	GGAAGGATAAGCCCGACCTG	GAGTCCTTGCTGTGGTCCTC	Rambault et al, 2021
IRF4	AGCCTGTGAAAATGGTTGCC	TCGGCAGACCTTATGCTTGG	-
IRF8	CACCACTCAGCCTTCTCCCA	TGGTCTGGCCCACCAGCTTG	-
KLF4	CCCACACAGGTGAGAAACCTT	ATCTGAGCGGGCAAACTTCCA	-
Lysozyme	TCCTTTCGGTCGCTGTCCAA	GGCCAAACACATCCAGTTTGC	-
MD2	AATCGTTGGGTCTGCAACTC	GCGCAATGGGAAATTCATGG	Remot et al, 2021
MERTK	TTTCGCAGCGAGAGATTGAGG	AGGGGGATATGCTTCGGTCC	-
MIF	CGGACAGGATCTACATCAACTT	AAGGTGGAGCCGTTCCAGCC	-
MMP9	CGTTCCGACGACATGCTCTG	CATTGCCGTCCTGGGTGTAG	Rambault et al, 2021
Mx1	GGCCACATCCCCTTGATCAT	CGTACTGGTCCTTGTCCTGG	Remot et al, 2021
PKR	TTTTCGCCTCCTCCTCATGC	AACGAATACAGGCTCGCAGA	Remot et al, 2021
RIG1	TGTGGTGGAAGATGTTGCGA	AGGGGACATTTCTGCAGCAT	Remot et al, 2021
S100A9	AGAGCTGCCAAACTTTCTCAAG	GCCACCAGCATAATGAACTC	-
SAA3	CCTCAAGGAAGCTGGTCAAG	TACCTGGTCCCTGGTCATAC	Remot et al, 2021
SDC4	AGCTTCAGACAGGGCCTTTC	GTCATGAGCGGGGAAGTAGG	Remot et al, 2021
STAT4	TGCTGCCAACATGCCTGTTCA	CTTTGTGCTCCACATTCCTCTG	-
TGFb1	CCTGAGCCAGAGGCGGACTAC	GCTCGGACGTGTTGAAGAAC	Remot et al, 2021
TLR1	ACCCTACTCTGAACCTCAAG	GACTGCACACTGGATTTCTG	Remot et al, 2021
TLR2	TTTAACCCAGTGCCTTCCCCA	GCATCTGGTAGAGTCTTCAACT	-
TLR3	TTTGCCTGGCTTCCACATCT	GGCGTCTCAAGTTGGAAAGC	Remot et al, 2021
TLR4	GCATGGAGCTGAATCTCTAC	CAGGCTAAACTCTGGATAGG	Rambault et al, 2021
TLR5	TTCCTGCAACCTCACCCAAG	CTGAGATTGGGCAGGTTTCG	Remot et al, 2021
TLR7	GCATCTCTCCAGCCTCCTTT	CACACGTTGTCTTTTGGCCC	Remot et al, 2021
TLR8	AATGCCAAGTCCCAGAGTGG	CCAGCAGCAACTCCCTTAGG	Remot et al, 2021
TLR9	GACCTGTCCCACAACAAGCT	TGAAGGGCTGGCTGTTGTAG	Remot et al, 2021
TNFa	TCTTCTCAAGCCTCAAGTAACAAGC	CCATGAGGGCATTGGCATAC	Remot et al, 2021
XCR1	GGGGTCATTCAGAACTGCGAG	AGACATACAGCACGGGGTTGA	-
ZBTB46	TCGGCAGCAGCCGCTACTTC	AGTCGATGATGGCCTTGAAGC	-
