# Supplementary material for: Characterization of intestinal mononuclear phagocyte subsets in young ruminants at homeostasis and during Cryptosporidium parvum infection
Source: Front Immunol. 2024 May 2;15:1379798. doi: 10.3389/fimmu.2024.1379798 (PMC11096452; doi:10.3389/fimmu.2024.1379798)
Supplement: Supplementary file 3 [file Table_2.csv]

	p_val	avg_log2FC	pct.1	pct.2	p_val_adj	cluster	gene
1	0	2,36158177968034	1	0,484	0	0	BPI
2	0	1,59177140926874	0,996	0,508	0	0	SCIN
3	0	1,57813779962262	0,975	0,367	0	0	LAG3
4	5,04380477878173e-297	1,44336574518827	0,982	0,457	8,84885110389467e-293	0	FABP7
5	0	1,33261900068023	0,967	0,365	0	0	LOC101102057
6	1,6360620249301e-218	1,31232802345338	0,842	0,316	2,87030721653736e-214	0	CXCL8
7	3,10191913605617e-240	1,28560403680898	1	0,577	5,44200693229695e-236	0	FCGR3A
8	1,0699043660502e-275	1,17321995669508	1	0,897	1,87704021979847e-271	0	TIMP2
9	2,90503575641779e-214	1,15016826231725	1	0,776	5,09659473105938e-210	0	C1QB
10	6,78936997064443e-198	1,13980935036542	1	0,796	1,19112706764986e-193	0	C1QC
11	8,21389153652227e-228	1,12583592902332	0,999	0,821	1,44104513116747e-223	0	LOC101112761
12	0	1,12505532898551	0,882	0,214	0	0	LOC114111438
13	1,99992702938691e-289	1,10847328163988	0,998	0,9	3,50867198035639e-285	0	JAML
14	4,65992000679704e-210	1,07946094279411	1	0,953	8,17536365992472e-206	0	CTSC
15	2,83735407631645e-180	1,07360969476564	1	0,771	4,97785399148958e-176	0	C1QA
16	1,81976843962026e-248	1,0688632609447	0,985	0,488	3,19260175046979e-244	0	TRPM2
17	4,38902384024487e-199	1,05983637182031	0,965	0,444	7,70010342532561e-195	0	LOC101119572
18	1,84636538201515e-99	1,05379558066883	0,8	0,461	3,23926342620738e-95	0	LOC114108665
19	2,60968224766873e-173	1,05295982600854	1	0,898	4,57842653531003e-169	0	CFD
20	4,703946394087e-184	1,01538885727575	0,998	0,617	8,25260355378624e-180	0	CEBPD
21	1,32075628257718e-195	0,980254653451726	1	0,779	2,3171348221534e-191	0	LAMP1
22	7,12588028157605e-183	0,956706193774506	0,994	0,835	1,2501644365997e-178	0	HMOX1
23	3,92663273100034e-253	0,954482431595576	0,67	0,148	6,88888446326699e-249	0	DMBT1
24	3,19805491914305e-265	0,944561712586161	0,944	0,364	5,61066755014457e-261	0	MSR1
25	2,58619749050863e-236	0,941947851701181	0,947	0,491	4,53722487734834e-232	0	ASGR2
26	3,61951989585679e-200	0,940999324770565	0,992	0,933	6,35008570529115e-196	0	PARVG
27	4,51205219881101e-198	0,935794542160804	0,981	0,516	7,91594437759404e-194	0	P2RY13
28	7,83971994188219e-108	0,931507097971033	0,709	0,316	1,37540046660381e-103	0	LOC101104661
29	1,3904240230938e-164	0,926336408135504	1	0,872	2,43935990611576e-160	0	ACP5
30	9,86215904202839e-191	0,921265633436227	0,999	0,954	1,73021718233346e-186	0	FTH1
31	2,87925601223917e-191	0,920486768987387	1	0,765	5,0513667478724e-187	0	LOC101102085
32	1,1164521540601e-201	0,920354632246558	0,995	0,79	1,95870365908303e-197	0	EMILIN2
33	2,95213264785623e-304	0,893637289841363	0,999	0,955	5,17922151739896e-300	0	LOC101116099
34	2,43512481255529e-193	0,872691334506644	0,969	0,554	4,272182971147e-189	0	ULK2
35	1,22786990429073e-252	0,845465594745808	0,926	0,379	2,15417496008766e-248	0	PAMR1
36	1,12235498126953e-196	0,843872429403084	0,945	0,644	1,96905957913926e-192	0	GPR35
37	2,33081734708937e-163	0,842513159079353	1	0,931	4,08918595373359e-159	0	SCPEP1
38	3,49993265187682e-165	0,8385171336236	0,982	0,467	6,14028184445269e-161	0	FOLR2
39	8,30522421470887e-200	0,832550385395757	0,982	0,685	1,45706853622852e-195	0	LOC101117600
40	4,11830519808687e-128	0,829721002779339	1	0,723	7,22515463952361e-124	0	SELENOP
41	4,65024574623334e-145	0,822948157132831	0,999	0,597	8,15839113719178e-141	0	CD2
42	4,43755050680272e-153	0,817761246625771	0,896	0,464	7,7852386091347e-149	0	LOC121817525
43	5,51159677416447e-162	0,803869618967368	1	0,951	9,66954538059414e-158	0	CTSH
44	2,30665133717006e-196	0,800949791035984	0,938	0,562	4,04678910593115e-192	0	CTSF
45	4,02130760898533e-132	0,795290322102646	1	0,624	7,05498206920386e-128	0	LOC100101238
46	0	0,794561065324633	1	0,986	0	0	LOC101109746
47	1,78521031344278e-142	0,791384816304574	0,689	0,283	3,13197297390401e-138	0	LOC106991972
48	3,03332862203169e-172	0,791186935711095	0,956	0,625	5,3216717344924e-168	0	GPR34
49	1,76663728888625e-201	0,781252849016921	0,891	0,377	3,09938845962204e-197	0	C1R
50	1,91913419119243e-164	0,781028677108426	0,989	0,788	3,36692902502799e-160	0	LOC101112495
51	1,08860305074551e-158	0,779110660430523	0,997	0,844	1,90984519222792e-154	0	ASAH1
52	1,49666547243673e-174	0,770777402238355	0,963	0,534	2,625749904843e-170	0	LOC105614340
53	3,45154006657029e-166	0,766403569771384	0,999	0,832	6,05538189279091e-162	0	APLP2
54	7,47568603951212e-169	0,748740781623961	0,967	0,644	1,31153435877201e-164	0	LOC101104530
55	2,28535610914515e-179	0,747632021609651	0,954	0,466	4,00942875788425e-175	0	SLCO2B1
56	2,80867898427324e-174	0,738669682692185	0,903	0,436	4,92754641000897e-170	0	RNASE6
57	1,39628235422305e-152	0,737364658753002	0,978	0,542	2,44963776224892e-148	0	SDC3
58	1,72297304804831e-118	0,733775204859563	0,998	0,599	3,02278391549595e-114	0	CSF1R
59	2,26861091150918e-117	0,728477563796164	0,995	0,613	3,98005098315171e-113	0	CLEC3B
60	3,61961835276337e-183	0,727141654248506	0,918	0,426	6,35025843808805e-179	0	CLEC7A
61	5,64100197886914e-132	0,723611144836054	0,998	0,609	9,89657387172801e-128	0	CYBB
62	2,89787394377921e-153	0,714351872736116	0,952	0,524	5,08403004696625e-149	0	SLC40A1
63	2,1060231947213e-212	0,709038596393343	0,69	0,212	3,69480709281904e-208	0	LOC121818779
64	3,58667755055362e-147	0,700705124691666	0,919	0,589	6,29246709469127e-143	0	LST1
65	3,3076042012838e-136	0,692362004323558	0,984	0,846	5,8028608107323e-132	0	ITGB7
66	3,8483519592762e-182	0,689989113120258	0,905	0,391	6,75154867735416e-178	0	GYPC
67	3,07992189898605e-173	0,688884862943682	0,896	0,352	5,40341497958113e-169	0	FCGR1A
68	2,35815440775964e-76	0,685035898209797	1	0,719	4,13714609297351e-72	0	IFI6
69	1,62386277296835e-110	0,684823579284971	0,999	0,949	2,84890484889567e-106	0	GRN
70	4,40906638112351e-222	0,682441503100971	1	0,99	7,73526605904308e-218	0	LAPTM5
71	1,40709157160631e-230	0,680738955989764	1	0,995	2,4686014532261e-226	0	LOC101120392
72	4,99270436236172e-187	0,679647295975361	0,989	0,938	8,7592005333274e-183	0	LAT2
73	3,51428461878576e-106	0,670397970311155	0,998	0,77	6,16546093519773e-102	0	FCER1G
74	9,02163440306051e-145	0,661825778014591	0,952	0,723	1,58275553967294e-140	0	GUSB
75	6,17849553614349e-79	0,658861461337758	0,956	0,797	1,08395525686101e-74	0	RGS2
76	4,19480730365005e-134	0,657810465166323	0,944	0,566	7,35936993352365e-130	0	PHACTR1
77	8,75175169693699e-207	0,653348319215418	1	0,986	1,53540731771063e-202	0	LOC101109747
78	2,28847189429467e-155	0,652763071366576	0,941	0,676	4,01489509135056e-151	0	CLN8
79	7,44127762818359e-170	0,652528082650597	0,908	0,387	1,30549774708853e-165	0	LAIR1
80	8,17372397420978e-132	0,651970160407841	0,901	0,612	1,43399813403536e-127	0	SLC46A3
81	6,92217407537085e-160	0,646537872076284	0,876	0,371	1,21442621978306e-155	0	LOC101123578
82	8,44213311965231e-111	0,643485981035496	0,994	0,874	1,4810878345118e-106	0	DPP7
83	6,15001105091669e-148	0,640854136731809	0,91	0,461	1,07895793877282e-143	0	SRGAP1
84	4,81164341942419e-135	0,640575413976677	0,966	0,561	8,44154721503779e-131	0	CD300LF
85	2,68021115664989e-125	0,635699497247331	0,657	0,26	4,70216245322657e-121	0	DEFB109B
86	5,95185447997618e-133	0,635205624679936	0,956	0,488	1,04419334996702e-128	0	LOC105612575
87	3,13806833755183e-149	0,631390450160139	0,88	0,496	5,50542709140094e-145	0	LOC101110450
88	8,81144975733257e-175	0,626715510239132	0,847	0,355	1,54588074542643e-170	0	LOC101116002
89	3,03753452064963e-134	0,62537148556094	0,918	0,608	5,3290505630277e-130	0	ZSWIM6
90	9,98533238727177e-141	0,623212382790667	0,851	0,463	1,75182671402296e-136	0	SMPDL3A
91	2,84634337233209e-118	0,618105664806354	0,986	0,532	4,99362481241941e-114	0	C5AR1
92	5,1881358260035e-148	0,613295376160046	0,929	0,623	9,10206549314054e-144	0	CUL4A
93	1,55388008407291e-95	0,610748640204311	0,999	0,597	2,72612721949751e-91	0	NUPR1
94	1,01395705444336e-117	0,610323344001835	0,87	0,54	1,77888625631543e-113	0	LOC101110855
95	5,47467894707117e-128	0,594808419765048	0,999	0,972	9,60477674474165e-124	0	FCGRT
96	4,37739320667226e-118	0,58877485761618	0,98	0,861	7,67969864178582e-114	0	VSIR
97	5,42027519709356e-121	0,586567182394739	0,991	0,83	9,50933080578094e-117	0	ITM2B
98	2,40048170435396e-101	0,586504567560397	1	0,735	4,21140510211859e-97	0	MARCKS
99	5,41311303266962e-89	0,585051553452224	1	0,993	9,49676550451558e-85	0	CTSZ
100	7,18635261543211e-107	0,580830804193885	0,992	0,57	1,26077370285141e-102	0	LOC101102230
101	1,7101756245749e-19	2,17873794506649	0,461	0,358	3,00033211575421e-15	1	LOC101118983
102	0	2,1726287006665	0,992	0,186	0	1	CLEC9A
103	0	1,89290674278184	0,993	0,21	0	1	XCR1
104	0	1,79384267933853	0,999	0,526	0	1	PLD4
105	4,30427846302871e-268	1,66499580342486	1	0,629	7,55142613553758e-264	1	ID2
106	9,88200346665361e-282	1,6544277275637	0,973	0,464	1,73369868818971e-277	1	TIFAB
107	2,20537876399081e-132	1,60632331138397	0,521	0,148	3,86911650354547e-128	1	LOC114108618
108	1,21085345039137e-295	1,58753172919364	1	0,999	2,12432129336662e-291	1	TMSB10
109	0	1,58549229554835	1	0,997	0	1	CST3
110	0	1,58359422139353	0,935	0,183	0	1	LOC101123029
111	1,40218209849436e-262	1,56835344834131	0,973	0,545	2,45998827359851e-258	1	LOC101118024
112	0	1,46899022875702	0,967	0,219	0	1	LOC101111664
113	4,05884696616678e-233	1,45174678633985	0,987	0,712	7,120841117443e-229	1	LOC101113965
114	0	1,44922276693679	0,952	0,213	0	1	LY6E
115	1,61264084970267e-302	1,41019093720112	0,979	0,483	2,82921710671836e-298	1	RALA
116	3,1635709380882e-258	1,32213205572515	0,932	0,396	5,55016885378194e-254	1	LGALS1
117	3,0739503581925e-226	1,31772860323511	0,993	0,755	5,39293850841292e-222	1	PLAC8
118	1,26434616367089e-295	1,28821245860017	0,971	0,514	2,21816890954421e-291	1	CPNE3
119	0	1,25881826995857	0,962	0,317	0	1	NET1
120	0	1,2439621355884	0,945	0,194	0	1	LOC101104860
121	3,53315034647851e-272	1,24323806094175	0,979	0,524	6,1985589678619e-268	1	WDFY4
122	4,34654972898432e-271	1,22427892862944	1	0,898	7,62558684453009e-267	1	IRF8
123	1,18802702467856e-132	1,20069598061637	0,909	0,478	2,08427461209606e-128	1	CXCL9
124	2,68035346601558e-267	1,19844151885487	0,997	0,96	4,70241212077774e-263	1	SNX3
125	7,58860851637257e-171	1,19370063281443	0,97	0,782	1,3313454781124e-166	1	CD83
126	8,63606924112028e-213	1,19275788681887	0,977	0,755	1,51511198766214e-208	1	SPAG7
127	3,48527083292241e-188	1,18659918063763	0,979	0,728	6,11455914927908e-184	1	PMAIP1
128	0	1,17834797403601	0,926	0,171	0	1	CLNK
129	5,69907597054721e-244	1,13315279945547	1	0,93	9,99845888272802e-240	1	GABARAPL2
130	0	1,13314377354457	0,89	0,193	0	1	DAPK2
131	5,88378320755201e-291	1,10748867208912	0,944	0,363	1,03225092593292e-286	1	CNRIP1
132	2,77213129502498e-237	1,10559737021211	0,995	0,781	4,86342714399182e-233	1	COTL1
133	4,69342771545588e-255	1,09057232404622	1	0,976	8,2341495839958e-251	1	PSMB9
134	1,21307850991019e-218	1,08081245284138	0,984	0,724	2,12822493778643e-214	1	ARHGAP18
135	2,34983319200862e-230	1,0775988529129	0,966	0,507	4,12254735205992e-226	1	LRRK2
136	4,31310624993651e-251	1,07645472551178	0,995	0,765	7,56691360488861e-247	1	PITPNA
137	5,12057621263284e-180	1,07324281570367	0,974	0,692	8,98353890744305e-176	1	PTMS
138	4,8193583669591e-213	1,05468224182759	0,97	0,755	8,45508231899304e-209	1	CADM1
139	1,34680728144547e-265	1,05236010196091	0,949	0,396	2,36283869456793e-261	1	RAB7B
140	2,73471513959937e-145	1,04385424107546	0,916	0,482	4,79778424091314e-141	1	CXCL10
141	3,30327225486378e-269	1,03774736792169	1	0,951	5,79526084393302e-265	1	C1H1orf54
142	1,47807209448781e-267	1,03571741667174	0,896	0,254	2,59312968256942e-263	1	AQP11
143	0	1,02474265801187	0,918	0,216	0	1	PPP1R14A
144	1,1501215252041e-192	1,01667088491049	1	0,906	2,01777320381808e-188	1	LOC114110140
145	2,29845841693534e-241	1,01348634086202	0,961	0,443	4,03241544667136e-237	1	BIN1
146	2,2083565845904e-195	1,00609785483839	0,995	0,791	3,8743407920054e-191	1	GSN
147	0	1,00517868542968	0,871	0,174	0	1	FLT3
148	3,94709817956652e-198	0,998561401101669	0,933	0,472	6,9247890462315e-194	1	LIMD2
149	4,52806662671118e-210	0,981430776234987	1	0,992	7,9440400899021e-206	1	ACTG1
150	4,41547699654383e-43	0,977660378415596	0,32	0,131	7,7465128427365e-39	1	LOC101117112
151	5,58496604205216e-304	0,973904753046418	1	0,999	9,79826442417631e-300	1	RPLP1
152	4,56441128432215e-222	0,968564176908305	0,952	0,482	8,00780315721478e-218	1	ACTN1
153	6,30580665744293e-256	0,968285806712291	1	0,994	1,10629071998179e-251	1	RPL28
154	7,15037257775175e-232	0,959304226389	0,869	0,321	1,25446136504077e-227	1	RAB30
155	3,61246271054943e-187	0,937790638237299	0,974	0,721	6,33770457938792e-183	1	ZYX
156	0	0,932502820716726	0,858	0,172	0	1	LOC101109219
157	7,0443317379556e-193	0,922116496056531	1	0,919	1,23585756010693e-188	1	CORO1A
158	1,58561482050289e-190	0,920060566473113	0,979	0,64	2,78180264109028e-186	1	MIF
159	3,61449549451858e-224	0,914679378121651	1	0,999	6,3412708955834e-220	1	ACTB
160	5,08266716736491e-211	0,91151931538425	0,992	0,858	8,917031278425e-207	1	RAB32
161	1,04956842157586e-240	0,910621921194421	0,842	0,301	1,84136283881269e-236	1	PLPP1
162	7,14282109969825e-241	0,908274229543766	1	0,988	1,25313653373106e-236	1	RPS26
163	1,18750452647862e-219	0,880991927372392	1	0,983	2,08335794125408e-215	1	RPL7
164	1,02782168625638e-249	0,880265052803405	1	0,979	1,8032103663682e-245	1	NAAA
165	1,0381710543517e-307	0,879285016677698	0,825	0,188	1,82136729775463e-303	1	RGS3
166	3,89071669260275e-102	0,877785797377072	0,991	0,85	6,82587336550227e-98	1	IER3
167	2,61278095604727e-172	0,87353202183986	0,936	0,503	4,58386290928934e-168	1	PPA1
168	2,18130571827788e-160	0,859117774249696	0,966	0,613	3,82688275214671e-156	1	PARM1
169	8,34864489381409e-204	0,858313828513031	0,944	0,482	1,46468626017074e-199	1	BATF3
170	3,58878280981837e-180	0,854382302199264	0,991	0,861	6,29616056154534e-176	1	FNBP1
171	1,74498894715085e-254	0,848482802016469	1	0,996	3,06140860888146e-250	1	RPL18A
172	8,32001830555367e-198	0,847554158712608	0,963	0,633	1,45966401152634e-193	1	DESI2
173	0	0,845354797686471	0,77	0,126	0	1	OSCAR
174	6,73169784188254e-236	0,844585167267496	1	0,991	1,18100906937987e-231	1	RPS3A
175	7,92605732734963e-277	0,841333421144577	0,816	0,205	1,39054749751022e-272	1	PTK2
176	1,1118580653361e-176	0,837906726340423	0,992	0,866	1,95064378982565e-172	1	TAP1
177	2,73628023632546e-305	0,833133014327229	0,828	0,173	4,80053004660939e-301	1	CYFIP2
178	2,93186036854421e-172	0,818786411030328	0,971	0,733	5,14365583057397e-168	1	SERPINB1
179	7,04180340994765e-63	0,813750143355457	0,766	0,504	1,23541399024122e-58	1	KLF2
180	1,38556136361989e-226	0,811766592494884	1	0,997	2,43082885633473e-222	1	RPS2
181	2,48624287556231e-221	0,810817883213203	1	0,98	4,36186450088652e-217	1	LOC121816084
182	6,32430776122756e-252	0,809740696680237	1	0,995	1,10953655362976e-247	1	RPS27A
183	8,86615762153326e-173	0,809157718469463	0,872	0,382	1,55547869312179e-168	1	RAP2A
184	4,16720222343039e-188	0,808926259185653	0,999	0,982	7,31093958078627e-184	1	RPS4X
185	2,46676004722357e-180	0,8074502025124	0,991	0,79	4,32768382684902e-176	1	PAK1
186	9,76495267919963e-151	0,804796514178902	0,926	0,59	1,71316329803878e-146	1	MYH9
187	1,63663601654476e-217	0,804724254796691	1	0,992	2,87131422742613e-213	1	PSMB8
188	2,71506791566166e-201	0,801774893525265	1	0,974	4,76331515123681e-197	1	LSP1
189	1,31191375697433e-233	0,801353350313053	1	0,999	2,30162149523576e-229	1	RPS18
190	6,75017291819236e-202	0,786938163461512	0,999	0,988	1,18425033676767e-197	1	RPL6
191	4,17618239051502e-154	0,783519938224937	0,911	0,544	7,32669438591955e-150	1	PRKAR2B
192	3,49158001823766e-233	0,782556379737608	1	0,997	6,12562798399616e-229	1	RPS8
193	1,07395331145336e-172	0,781326201398773	0,986	0,87	1,88414368961378e-168	1	SPINT2
194	1,54594926849336e-166	0,77328955793326	0,992	0,893	2,71221339664474e-162	1	TPM4
195	7,86267522361464e-217	0,768673422575026	1	0,987	1,37942774123095e-212	1	RPL14
196	1,77253701471533e-202	0,75812047694233	1	0,991	3,10973893861657e-198	1	H3F3A
197	1,06911799174691e-214	0,743338936304984	1	0,995	1,87566060472078e-210	1	RPS23
198	1,95862618302894e-143	0,743089210860693	0,961	0,654	3,43621377550597e-139	1	LCP1
199	6,16854714353286e-240	0,74236842794843	1	0,995	1,08220991086141e-235	1	RPS7
200	1,25153195215766e-118	0,740872851752921	0,919	0,626	2,19568765686541e-114	1	GLS
201	1,88308423779614e-81	1,99522051176623	0,674	0,297	3,30368298678954e-77	2	LOC105604171
202	2,86617809621603e-62	1,70864967163864	0,606	0,276	5,02842285200141e-58	2	LOC101121216
203	9,83660659240369e-38	1,10506755797619	0,853	0,525	1,7257342605713e-33	2	LOC101119572
204	6,28345597949203e-88	1,10002296393551	0,708	0,311	1,10236951704208e-83	2	LOC101115982
205	9,878231707735e-14	0,980695221943839	0,459	0,361	1,73303697080503e-09	2	SOD2
206	3,73285502959089e-81	0,947920332393003	0,996	0,632	6,54892086391426e-77	2	FCGR3A
207	4,27195443101739e-90	0,932336280563195	0,996	0,844	7,49471685377691e-86	2	LOC101112761
208	2,55652358391173e-89	0,92919552191588	0,789	0,376	4,48516497561474e-85	2	CD300H
209	1,33567042556534e-16	0,91845092383311	0,708	0,64	2,34330019461183e-12	2	LOC101113476
210	1,81903448379837e-89	0,88391161109362	0,984	0,625	3,19131409837586e-85	2	LOC101102230
211	2,93275626544826e-80	0,883594124158741	0,96	0,615	5,14522759210242e-76	2	LGALS3
212	1,0678866326877e-79	0,873851794601567	0,994	0,667	1,8735003083873e-75	2	CEBPD
213	1,14795223599127e-64	0,839268404747082	0,996	0,649	2,01396740282309e-60	2	NUPR1
214	5,37572630607275e-75	0,826830866472648	1	0,755	9,43117423137403e-71	2	IFI6
215	9,9525075657817e-86	0,822028914377563	0,996	0,96	1,74606792734074e-81	2	FTH1
216	2,26204766325198e-05	0,815611820533295	0,435	0,358	0,396853642040927	2	LOC101114285
217	6,79983152018588e-49	0,810562793040549	0,71	0,443	1,19296244190141e-44	2	BATF
218	1,03882263301245e-68	0,80884139741527	0,911	0,649	1,82251042735705e-64	2	LGMN
219	6,79224192883925e-60	0,804267806719122	0,996	0,801	1,19163092399556e-55	2	C1QA
220	5,41202127688249e-66	0,793646863440459	0,992	0,759	9,49485012816263e-62	2	SELENOP
221	1,34295247190327e-67	0,785522803013837	0,893	0,52	2,3560758167071e-63	2	LOC121817525
222	6,20267758601272e-65	0,778064979031869	0,994	0,673	1,08819775569007e-60	2	LOC100101238
223	1,68277957769769e-55	0,757062892377326	0,767	0,48	2,95226849111282e-51	2	LOC101109388
224	6,18660353231169e-49	0,752569668530461	0,877	0,538	1,08537772370876e-44	2	FABP7
225	1,44978489421052e-74	0,750255081546048	0,918	0,598	2,54350261840294e-70	2	MS4A8
226	8,60682637314505e-78	0,746002645835351	0,99	0,66	1,50998161890457e-73	2	CYBB
227	2,35229636422442e-47	0,736526795085846	0,996	0,805	4,12686874139533e-43	2	C1QB
228	2,19827088174962e-71	0,718966618351094	0,998	0,799	3,85664643494154e-67	2	FCER1G
229	1,17312487875109e-63	0,709216549413934	0,992	0,696	2,05813028728092e-59	2	DUSP6
230	2,21291758069597e-23	0,69126390085542	0,893	0,807	3,88234260357302e-19	2	LOC105614852
231	1,30526048593804e-64	0,68271893033561	0,905	0,581	2,2899489965297e-60	2	ZEB2
232	8,17469447126746e-36	0,681096162453148	0,994	0,823	1,43416839803916e-31	2	C1QC
233	4,05645096249553e-57	0,679702790308587	0,996	0,77	7,11663756860216e-53	2	MARCKS
234	5,81626326880754e-55	0,676401167330165	0,986	0,856	1,02040522787959e-50	2	HMOX1
235	5,18161347805392e-67	0,664367489661375	0,924	0,552	9,0906226858978e-63	2	LOC105612575
236	1,93343598123204e-51	0,65730825561148	0,984	0,663	3,3920200854735e-47	2	CLEC3B
237	3,26301658082984e-42	0,655995761328763	1	0,911	5,72463628940788e-38	2	CFD
238	1,73330488407619e-61	0,650889191985825	0,98	0,819	3,04091008862328e-57	2	EMILIN2
239	3,44751863194928e-53	0,649271976640648	0,984	0,776	6,04832668789181e-49	2	CTSB
240	2,19299451347732e-78	0,648894527831335	0,805	0,403	3,84738957444462e-74	2	ABCA6
241	4,67889154099321e-64	0,646904832566307	0,972	0,603	8,20864731951849e-60	2	TFEC
242	0,000216751285050661	0,646526983897057	0,626	0,546	1	2	CXCL10
243	2,63678484568329e-96	0,634066214066437	0,998	0,987	4,62597533326677e-92	2	CTSS
244	2,08930810903485e-55	0,633213829464828	0,986	0,626	3,66548214649074e-51	2	MAFB
245	1,52604147985398e-30	0,63146479548482	0,666	0,427	2,67728717225582e-26	2	SDC4
246	1,89311876076327e-28	0,627896978458182	0,718	0,519	3,32128755388308e-24	2	SOCS3
247	4,62175515330837e-61	0,626903701293203	0,992	0,941	8,10840724096421e-57	2	SAMHD1
248	2,5444887334988e-43	0,616168335188957	0,803	0,597	4,4640510340503e-39	2	ATP13A3
249	5,46012442690909e-50	0,605841307598057	0,378	0,137	9,57924229456931e-46	2	TNIP3
250	9,1184930940116e-35	0,605359836695192	0,67	0,427	1,5997484284134e-30	2	LOC101113705
251	1,5528270187764e-47	0,599599275318261	0,932	0,795	2,72427972174131e-43	2	KCTD12
252	3,56538226426106e-49	0,594470664922795	0,998	0,688	6,25510664441961e-45	2	BST-2A
253	4,00938792413711e-47	0,590644790197254	0,982	0,874	7,03407017410615e-43	2	FGL2
254	2,03418871627349e-61	0,586243532104532	0,964	0,691	3,56878068383021e-57	2	LOC101102156
255	1,01101375815455e-59	0,5861903851636	0,928	0,649	1,77372253730635e-55	2	LOC101117272
256	1,22801167316114e-45	0,58305018975034	0,994	0,651	2,15442367939391e-41	2	CSF1R
257	4,45840635821994e-57	0,578728666621317	0,95	0,676	7,82182811486106e-53	2	GNS
258	4,13039390480736e-48	0,576271131374855	0,974	0,84	7,24636306659403e-44	2	RNF213
259	5,80328671712004e-36	0,574529948344146	0,998	0,959	1,01812862165154e-31	2	CTSC
260	4,17853451667482e-07	0,569972058045158	0,461	0,399	0,00733082095605431	2	RCN2
261	3,08578957425531e-49	0,569059527983246	0,978	0,812	5,41370922907351e-45	2	PDXK
262	1,16796088128988e-42	0,568878256079994	0,996	0,796	2,04907057013497e-38	2	LOC101102085
263	2,22667157135544e-47	0,566185684429009	0,944	0,712	3,90647260478598e-43	2	MX2
264	8,69017141027612e-35	0,561601649607122	0,831	0,676	1,52460367221884e-30	2	IFIT3
265	2,10450580909012e-52	0,554327909325931	0,96	0,894	3,69214499146771e-48	2	SARS1
266	1,05323894431358e-15	0,553233943257797	0,616	0,427	1,84780240390375e-11	2	LOC101114535
267	5,04901650947463e-40	0,551501337324315	0,839	0,613	8,8579945642223e-36	2	IFIT2
268	4,00733736010832e-42	0,550998761587714	0,881	0,734	7,03047266457404e-38	2	BLVRB
269	6,20315037219519e-35	0,550382576900168	0,934	0,804	1,08828070129792e-30	2	ISG15
270	5,60532086905753e-38	0,54613694171563	0,986	0,93	9,83397493267454e-34	2	CREG1
271	2,90851363916477e-61	0,540575372804143	0,93	0,574	5,10269632855067e-57	2	SIRPA
272	5,89390708143001e-43	0,536738020667221	0,968	0,847	1,03402705836608e-38	2	ZFP36L2
273	3,61044966259727e-41	0,533047051925518	0,924	0,598	6,33417288806065e-37	2	LOC105602100
274	2,21056568208286e-43	0,528278945972269	0,99	0,959	3,87821643264616e-39	2	CXCL16
275	3,25418816094781e-47	0,527729624944227	0,932	0,559	5,70914770956683e-43	2	TRPM2
276	3,0017918290648e-59	0,52427059991277	0,857	0,46	5,26634358491129e-55	2	LAIR1
277	8,75542192732733e-51	0,523154816708667	0,799	0,455	1,53605122293031e-46	2	C1R
278	1,03213237151494e-49	0,52187992771588	0,988	0,855	1,81077303258582e-45	2	APLP2
279	7,42061327361847e-20	0,520942042801562	0,612	0,445	1,30187239272362e-15	2	SOCS1
280	1,02273696221132e-13	0,518206499829773	0,753	0,716	1,79428972650353e-09	2	TNIP1
281	4,29185901110961e-35	0,516862800334989	0,688	0,464	7,52963744909069e-31	2	DDIT4
282	5,98457781372703e-48	0,515465529889854	0,557	0,256	1,04993433164027e-43	2	ADAM28
283	3,91874402618096e-15	0,514056430784957	0,598	0,413	6,87504451953188e-11	2	CXCL8
284	1,4242692871224e-46	0,508764407406876	0,962	0,782	2,49873803732755e-42	2	ADGRE5
285	6,06968895996663e-51	0,506288498191087	0,777	0,489	1,06486623113655e-46	2	SPATS2L
286	1,41631831598636e-15	0,503260925211755	0,694	0,518	2,48478885356646e-11	2	LOC114108665
287	4,93748570130508e-44	0,50026745098263	0,801	0,555	8,66232491436963e-40	2	LOC101110450
288	3,44858322540593e-46	0,499481071137188	0,797	0,446	6,05019441065217e-42	2	LOC101123578
289	7,21926711956776e-46	0,499225978761029	0,773	0,469	1,26654822345697e-41	2	STAB1
290	1,10398475640033e-24	0,494923411333342	0,998	0,808	1,93683085662875e-20	2	LAMP1
291	1,4029739607459e-57	0,494265566753859	0,837	0,541	2,46137751673261e-53	2	LCP2
292	1,01655494965521e-43	0,493928658893171	0,992	0,913	1,7834440036751e-39	2	JAML
293	6,26592919342352e-44	0,492565011683447	0,805	0,433	1,09929461769422e-39	2	FCGR1A
294	2,19588129681855e-36	0,4883353607486	0,924	0,598	3,85245414713847e-32	2	C5AR1
295	5,21558996028397e-35	0,487033196125296	0,736	0,5	9,1502310263222e-31	2	LOC101120029
296	1,53205578321798e-14	0,483477532186934	0,39	0,255	2,68783866607762e-10	2	GPR84
297	3,32918439906985e-43	0,483415242750451	0,819	0,528	5,84072110972814e-39	2	IGSF6
298	2,93627190282824e-44	0,482272610247299	0,813	0,502	5,15139542632187e-40	2	CLEC7A
299	1,22540602480866e-41	0,479258673139578	0,988	0,914	2,14985232992432e-37	2	GM2A
300	1,3354676926325e-45	0,469308553362945	0,811	0,492	2,34294451995445e-41	2	MRC1
301	1,37408710649609e-197	1,9082166268812	0,963	0,536	2,41069841963674e-193	3	FOLR2
302	2,92342777708811e-114	1,87738063287997	0,807	0,355	5,12886169212337e-110	3	LOC101104661
303	5,57854004540264e-67	1,67229612063812	0,661	0,331	9,78699065565438e-63	3	LOC101114285
304	3,45004151795291e-158	1,61380631486746	0,992	0,674	6,05275283909658e-154	3	LOC100101238
305	6,18348896123974e-191	1,56043281345757	0,976	0,525	1,0848313033599e-186	3	SIGLEC1
306	8,17601409303995e-166	1,46200180356043	0,986	0,588	1,43439991248293e-161	3	DAB2
307	1,71569547341196e-155	1,4183997861709	0,953	0,58	3,01001613855394e-151	3	SLC40A1
308	1,66281559436383e-84	1,38763017997064	0,803	0,405	2,9172436787519e-80	3	LOC101114535
309	7,90850143899206e-169	1,32194166700465	0,76	0,238	1,38746749245677e-164	3	CTSK
310	1,30477737140032e-150	1,30518875500081	1	0,911	2,28910142038472e-146	3	CFD
311	1,75656738089947e-131	1,2791572265995	0,974	0,58	3,08172181305003e-127	3	RARRES1
312	2,98517419868279e-149	1,25411393211634	0,992	0,659	5,23718961416908e-145	3	LOC114115224
313	9,36640034938333e-64	1,25052699179079	0,703	0,348	1,64324127729581e-59	3	RARRES2
314	1,45034405007039e-152	1,23359751486431	0,919	0,48	2,5444836014435e-148	3	MRC1
315	1,15273580839598e-140	1,17505306368791	0,996	0,76	2,02235970224991e-136	3	SELENOP
316	3,16020967171827e-147	1,16307966924207	0,996	0,65	5,54427184806253e-143	3	CD2
317	8,70825990615829e-141	1,11737457748032	0,992	0,771	1,52777711793641e-136	3	MARCKS
318	8,37390877286559e-116	1,08531935066503	0,829	0,373	1,46911855511154e-111	3	CD300H
319	1,94947158654563e-108	1,0837471902204	0,988	0,891	3,42015295143565e-104	3	ACP5
320	4,20307164061022e-135	1,06638957617453	1	0,823	7,37386888628657e-131	3	C1QC
321	2,25370017846702e-124	1,05565408087579	0,898	0,423	3,95389159310254e-120	3	FCGR1A
322	0,00422945671774227	1,02217729985709	0,913	0,911	1	3	LOC114112490
323	1,45832671227161e-113	1,01656834303736	0,974	0,931	2,55848838400931e-109	3	CREG1
324	1,26237604435161e-137	1,00746325589122	0,823	0,354	2,21471253221047e-133	3	MAF
325	3,35306082973787e-92	1,00674315042903	0,931	0,647	5,88260991969212e-88	3	LGMN
326	4,15214116164429e-45	1,00483799840604	0,801	0,505	7,28451645398873e-41	3	LOC114108665
327	1,21721364677311e-110	0,99933981611416	1	0,805	2,13547962189874e-106	3	C1QB
328	3,33337161068024e-96	0,978592486538641	0,947	0,55	5,84806715377741e-92	3	LOC105612575
329	1,31788381696902e-113	0,978506660711255	1	0,801	2,31209536849045e-109	3	C1QA
330	2,809215279607e-80	0,96386132878613	0,927	0,517	4,92848728654253e-76	3	LOC101119572
331	1,96700460372105e-117	0,96328360950932	0,882	0,461	3,45091287676822e-113	3	GYPC
332	3,00354885550057e-93	0,955841031447909	0,961	0,816	5,26942611209021e-89	3	TENT5A
333	1,39352218051784e-89	0,955074754122819	0,951	0,611	2,4447953135005e-85	3	ULK2
334	4,71355793971153e-108	0,948745810821506	0,866	0,458	8,2694660494299e-104	3	STAB1
335	5,51097353925815e-103	0,947615543690653	0,955	0,676	9,6684519772745e-99	3	GLUL
336	2,29125175517654e-99	0,936678005713417	0,998	0,959	4,01977207928172e-95	3	CTSC
337	1,9211263192732e-82	0,925208254279677	0,988	0,697	3,37042401453289e-78	3	DUSP6
338	3,28600276940765e-76	0,90273019784567	0,982	0,635	5,76496325864877e-72	3	FCGR3A
339	7,41178040522572e-120	0,902370541450751	0,98	0,978	1,3003227542928e-115	3	FCGRT
340	7,94692891719328e-103	0,902047251826641	0,984	0,927	1,39420920923239e-98	3	NPC2
341	2,07391055691962e-94	0,863038092034906	0,943	0,531	3,63846868105978e-90	3	SLCO2B1
342	1,42693406877238e-81	0,861597108439224	0,986	0,627	2,50341313025427e-77	3	MAFB
343	1,12045157880535e-119	0,858158975887755	1	0,998	1,9657202498561e-115	3	SAT1
344	5,70133889252696e-83	0,849334419734191	0,89	0,67	1,00024289530493e-78	3	LMO4
345	4,01606242310994e-51	0,839852054105885	0,64	0,325	7,04577991510408e-47	3	IL10
346	6,13872809850499e-75	0,828467770834019	0,992	0,652	1,07697845760171e-70	3	CSF1R
347	1,88190990463343e-85	0,828143056451521	0,967	0,628	3,30162273668888e-81	3	LOC101102230
348	2,94227178380581e-90	0,820368991705216	0,801	0,413	5,16192161750892e-86	3	ITSN1
349	6,26440331603176e-55	0,810743393149258	0,976	0,858	1,09902691776461e-50	3	HMOX1
350	3,58021598988404e-91	0,808367013542087	0,673	0,279	6,28113093265256e-87	3	PGFS
351	2,20844609061637e-147	0,804476694990557	0,671	0,197	3,87449782137737e-143	3	C2
352	9,535182900714e-85	0,788009822774249	0,976	0,857	1,67285248810126e-80	3	APLP2
353	5,37059460713211e-49	0,781627146529256	0,628	0,322	9,42217117875257e-45	3	LOC101115982
354	2,2038366845815e-56	0,780460340552844	0,961	0,935	3,86641107942979e-52	3	DUSP1
355	1,02384940817357e-107	0,778235885131701	0,264	0,028	1,7962414016997e-103	3	CLEC4F
356	5,44042649742315e-80	0,767860296954657	0,931	0,577	9,54468424707917e-76	3	ABCA1
357	2,36445786400402e-65	0,766176866451581	0,955	0,557	4,14820487660865e-61	3	TRPM2
358	7,29251129155638e-72	0,7646780243762	0,911	0,761	1,27939818099065e-67	3	HEBP1
359	2,1630819983147e-61	0,754205484985169	0,951	0,822	3,79491105784331e-57	3	LOC654403
360	7,35331085552464e-42	0,734276069893774	0,821	0,53	1,29006485649324e-37	3	LOC121817525
361	1,14949769439759e-164	0,732742533316651	0,48	0,072	2,01667875505114e-160	3	IGF1
362	3,82442663480377e-78	0,729276910386903	0,923	0,673	6,70957408809973e-74	3	GPR34
363	2,17406364493639e-58	0,725872688573328	0,963	0,666	3,8141772586764e-54	3	CLEC3B
364	3,15421221230086e-60	0,724455253434412	0,982	0,847	5,53374990526064e-56	3	LOC101112761
365	5,79814023142138e-31	0,714652887386939	0,673	0,474	1,01722572220057e-26	3	LOC114117130
366	1,83160924787649e-62	0,714330363813554	0,965	0,779	3,21337526447451e-58	3	CTSB
367	2,86407898302759e-39	0,707154242561867	0,919	0,785	5,02474016782361e-35	3	MACF1
368	2,25745994832677e-59	0,705321814684515	0,967	0,847	3,96048773334448e-55	3	ZFP36L2
369	1,36138521450214e-63	0,705012367963099	0,783	0,502	2,38841422032255e-59	3	LOC101120455
370	1,07663347599377e-70	0,703287403927088	0,878	0,524	1,88884577028346e-66	3	SRGAP1
371	2,27059198399431e-78	0,703115523949552	0,872	0,459	3,98352657671961e-74	3	LAIR1
372	2,36899781058021e-79	0,700544076872276	0,713	0,329	4,15616975888192e-75	3	PID1
373	1,35108255597489e-50	0,689585839890428	0,98	0,669	2,37033923620235e-46	3	CEBPD
374	2,11905244278131e-78	0,687059308162794	0,843	0,459	3,71766560561553e-74	3	C3AR1
375	3,81035625013386e-48	0,684056681366029	0,998	0,756	6,68488900523485e-44	3	IFI6
376	1,19042814291954e-55	0,68267949129488	0,963	0,833	2,08848713393804e-51	3	LOC101111069
377	6,04323672305912e-73	0,677478175820341	0,986	0,913	1,06022545069349e-68	3	IL18
378	1,2346115204787e-61	0,674346135080359	0,974	0,701	2,16600245152783e-57	3	LIPA
379	2,07225602577799e-62	0,671844247866247	0,957	0,602	3,6355659716249e-58	3	SDC3
380	3,71262041549787e-60	0,661290172674604	0,939	0,597	6,51342125694947e-56	3	C5AR1
381	3,0238375150592e-35	0,656442533449299	0,673	0,503	5,30502053641987e-31	3	FXYD6
382	9,09405981741796e-64	0,652350542890093	0,955	0,592	1,59546185436781e-59	3	RGL1
383	9,64332807887179e-61	0,647883219198303	0,978	0,659	1,69182547815727e-56	3	CD68
384	4,72700185828259e-32	0,647811279350102	0,659	0,476	8,29305206017098e-28	3	ARRDC3
385	2,44348069622727e-107	0,646081495753021	0,549	0,158	4,28684253346112e-103	3	NRP1
386	2,09037764573046e-42	0,64416049058502	0,839	0,591	3,66735854166951e-38	3	DMXL1
387	4,32958812856757e-69	0,640099463311735	0,856	0,451	7,59582941275894e-65	3	MSR1
388	2,9584102157927e-139	0,640065483879291	0,478	0,087	5,1902348825867e-135	3	PMP22
389	3,02703059595734e-43	0,639011057752328	0,409	0,167	5,31062247754755e-39	3	PLK2
390	5,24332912885777e-70	0,635078459540397	0,839	0,442	9,19889662366807e-66	3	LOC101123578
391	4,29429018175939e-24	0,634335718904931	0,654	0,407	7,53390269487867e-20	3	CXCL8
392	2,68135709060607e-46	0,632800599733665	0,569	0,298	4,70417287975928e-42	3	PDK4
393	5,74102954749969e-58	0,632777493357733	0,87	0,459	1,00720622381335e-53	3	LAG3
394	5,0960146513769e-66	0,630305195052632	0,919	0,756	8,94044810437563e-62	3	RNF130
395	3,34403271726953e-37	0,629269513999359	0,76	0,485	5,86677099917766e-33	3	PRDM1
396	4,87489158341143e-57	0,626215798949272	0,939	0,785	8,55250979393701e-53	3	ADGRE5
397	4,36429415487359e-50	0,623494752388365	0,976	0,799	7,65671766531023e-46	3	LOC101102085
398	1,06568591762146e-53	0,620037021453905	0,854	0,457	1,86963937387508e-49	3	LOC101102057
399	2,43626706902241e-53	0,618813127561483	0,988	0,92	4,27418694589292e-49	3	CTSA
400	1,29604090069261e-45	0,617720206467419	0,963	0,863	2,27377415617511e-41	3	LOC101116303
401	1,02462307504737e-75	2,39326697537108	0,512	0,148	1,7975987228631e-71	4	LOC101107420
402	2,10346087140771e-113	1,94437736770121	0,938	0,594	3,69031175279768e-109	4	IL4I1
403	3,76290692055441e-139	1,89690666953546	0,678	0,142	6,60164390142065e-135	4	LOC105613784
404	2,71413040922756e-307	1,83078554037853	0,885	0,105	4,76167038994883e-303	4	BCAM
405	1,6476356543942e-07	1,78319781071237	0,423	0,303	0,00289061199206918	4	LOC101121216
406	1,23111583363337e-141	1,77917193694093	0,959	0,481	2,15986961852639e-137	4	NKG7
407	7,03909952284514e-103	1,66674144226736	0,935	0,555	1,23493962028795e-98	4	PLA2G2D
408	7,15936505943264e-06	1,57510627575345	0,435	0,33	0,125603900602686	4	LOC105604171
409	4,72031390983919e-91	1,55043424322516	0,988	0,626	8,28131872342188e-87	4	LGALS3
410	1,28393237661213e-132	1,54366860938202	0,385	0,042	2,25253096152832e-128	4	CLEC4E
411	5,14821807968586e-123	1,51559272080447	1	0,7	9,03203379900087e-119	4	BST-2A
412	1,27447297818602e-128	1,4682323675304	0,979	0,576	2,23593539292955e-124	4	TSPAN4
413	1,63715322569502e-84	1,45597852306394	0,997	0,677	2,87222161915933e-80	4	CTSD
414	1,55995342257635e-210	1,38932028146908	0,814	0,147	2,73678228456795e-206	4	LOC101119740
415	4,18349558690859e-88	1,33552299125472	0,337	0,052	7,33952465767242e-84	4	PLA2G5
416	6,56339586594041e-65	1,30995639742177	0,988	0,784	1,15148217072059e-60	4	CTSB
417	6,95310375818496e-121	1,30898867176525	0,997	0,891	1,21985252333597e-116	4	CNDP2
418	1,03057563812959e-118	1,2879519424932	0,914	0,483	1,80804189953456e-114	4	NR1H3
419	2,46200245560511e-51	1,27271706473618	0,908	0,621	4,3193371081136e-47	4	FABP5
420	1,48127238718293e-54	1,26628816219318	0,346	0,085	2,59874427607373e-50	4	IL7R
421	5,68566397473481e-103	1,23856152050067	0,997	0,975	9,97492887727475e-99	4	PRDX1
422	6,07307994241936e-83	1,23819275008223	0,899	0,575	1,06546114509805e-78	4	PLAU
423	9,5517840793786e-112	1,22682525130155	0,973	0,797	1,67576499888618e-107	4	EHD1
424	2,98172583802345e-136	1,22036698451246	0,956	0,498	5,23113981022835e-132	4	APOE
425	1,61076738958636e-109	1,20439318827556	0,932	0,61	2,82593030829031e-105	4	CLPTM1
426	2,34671790183514e-67	1,17498713134106	0,97	0,895	4,11708188697957e-63	4	NFKBIA
427	1,39615029619623e-104	1,1706167908476	1	0,921	2,44940607964666e-100	4	CTSA
428	4,22049970214304e-91	1,16651533488465	0,926	0,571	7,40444467743975e-87	4	TNFRSF13C
429	2,26864440233497e-161	1,15808562636623	0,787	0,183	3,98010973945648e-157	4	MARCKSL1
430	7,39946616607331e-104	1,15241177001264	0,855	0,428	1,2981623441759e-99	4	LOC101116548
431	3,65856789832747e-100	1,15069649004367	0,979	0,584	6,41859152082571e-96	4	HTRA1
432	2,73089697804285e-107	1,14140815722199	0,888	0,411	4,79108565827837e-103	4	CLEC4A
433	1,43469982834705e-122	1,11541072316997	0,775	0,236	2,51703737885206e-118	4	NRP2
434	8,43864233837986e-42	1,11314703021187	0,763	0,423	1,48047541184536e-37	4	LOC101114535
435	2,58172763916019e-107	1,11109122425373	0,893	0,544	4,52938297014264e-103	4	NCK1
436	2,3647669833846e-75	1,10011640757388	0,994	0,639	4,14874719564994e-71	4	MAFB
437	1,24508107791563e-93	1,09922035462705	0,997	0,669	2,18437024309517e-89	4	CD68
438	1,12833683860721e-45	1,0964051052926	0,533	0,234	1,97955414965249e-41	4	ADM5
439	1,53988806556341e-108	1,09453071573346	0,778	0,299	2,70157962222445e-104	4	KIAA0513
440	1,32892767476396e-113	1,08893163134784	0,994	0,925	2,3314707126059e-109	4	IL2RG
441	1,63455609011117e-50	1,07340207296953	0,651	0,322	2,86766520449103e-46	4	TNFSF9
442	1,29968460569881e-109	1,07038954528008	0,429	0,061	2,28016667223799e-105	4	CYP11A1
443	1,18746699845974e-69	1,06887690939022	0,991	0,915	2,08329210209776e-65	4	IL18
444	2,71028724336923e-171	1,06294084443423	0,577	0,072	4,75492793976697e-167	4	CITED4
445	2,32714360259272e-60	1,0608550578523	0,879	0,632	4,08274073638867e-56	4	LOC105603415
446	3,70373779539159e-120	1,03702792480418	0,79	0,26	6,49783758823501e-116	4	CD44
447	5,37383964670924e-102	1,0213863014257	0,973	0,837	9,42786427618669e-98	4	NOP10
448	4,61973868017922e-59	1,01762573761438	0,926	0,655	8,10486954050642e-55	4	ASRGL1
449	6,60713981862571e-109	1,01651153820563	0,997	0,92	1,15915660977969e-104	4	RNASET2
450	2,47728135154917e-91	1,00927490485247	0,985	0,703	4,34614240315786e-87	4	LRRC25
451	5,22220008265593e-80	1,00899896937595	0,902	0,562	9,16182782501156e-76	4	TNFAIP3
452	7,91419119628212e-167	0,99738392519999	0,749	0,161	1,38846570347574e-162	4	ENPP2
453	2,62223695809772e-49	0,993036071600303	0,911	0,756	4,60045251928665e-45	4	PTPN1
454	2,38770349560926e-97	0,986249351958772	1	0,964	4,18898701269688e-93	4	LOC101117086
455	4,59932538856362e-78	0,986010729252826	0,932	0,529	8,06905646169602e-74	4	PLAUR
456	1,17775189809415e-95	0,981593330667354	1	0,994	2,06624793001638e-91	4	CTSZ
457	2,17368741061816e-58	0,978125587277888	0,997	0,928	3,81351719318849e-54	4	NPC2
458	2,03162256762481e-98	0,972696284739428	0,891	0,438	3,56427863264097e-94	4	DRAM1
459	3,46833989995378e-56	0,96193415255697	0,938	0,752	6,08485552047891e-52	4	BIRC3
460	7,72306670074517e-78	0,953656054958928	0,97	0,777	1,35493482197873e-73	4	SELPLG
461	1,38809327926047e-42	0,950495083703678	0,678	0,406	2,43527084913456e-38	4	CA2
462	2,37413006893371e-61	0,950081095500575	1	0,662	4,16517379293729e-57	4	NUPR1
463	1,17857213813641e-75	0,944936598839921	0,953	0,77	2,06768695914652e-71	4	ATP6V1B2
464	3,34136824206642e-97	0,943930250367477	0,994	0,947	5,86209644388133e-93	4	JAK1
465	2,1134948054737e-61	0,943343735122022	1	0,994	3,70791528672306e-57	4	FTL
466	1,34621879187904e-76	0,938417672966708	0,991	0,818	2,36180624847258e-72	4	PDXK
467	3,55313241357515e-59	0,93535323409998	0,985	0,934	6,23361550637625e-55	4	DUSP1
468	5,74664649227685e-58	0,926848926664699	0,979	0,758	1,00819166060505e-53	4	LOC114110633
469	2,15699592584234e-75	0,916597628518478	1	0,708	3,78423365229781e-71	4	LIPA
470	1,23438644058515e-22	0,893400909603129	0,322	0,136	2,16560757136258e-18	4	CCL5
471	2,85817806186121e-104	0,880369291035872	0,577	0,133	5,01438759172932e-100	4	S100A9
472	1,37304516541675e-48	0,87833051541685	0,926	0,742	2,40887043820715e-44	4	NFKBIZ
473	1,92381429829319e-77	0,877062040973385	0,299	0,043	3,37513980492557e-73	4	CXCL13
474	1,01694352845607e-50	0,871152947307792	0,944	0,817	1,78412572632334e-46	4	TCIRG1
475	3,52607372292329e-60	0,855467100894826	0,967	0,607	6,18614373949661e-56	4	LOC105602100
476	1,17975204425249e-71	0,852908226796658	0,953	0,647	2,06975698643656e-67	4	IQGAP2
477	6,11912397140232e-71	0,850827264446578	0,997	0,955	1,07353910954282e-66	4	HERPUD1
478	1,73174964741371e-84	0,841690844724913	0,932	0,728	3,03818158142261e-80	4	TIMM17A
479	1,58127386009897e-45	0,837803125994083	0,899	0,612	2,77418686015763e-41	4	MS4A8
480	5,2869540051315e-63	0,836507025398569	0,973	0,756	9,27543210660271e-59	4	C1H1orf162
481	9,32719116498911e-48	0,834354091813344	0,728	0,448	1,63636241798569e-43	4	ADA
482	2,44573959543481e-69	0,830022321126368	0,713	0,317	4,29080554623082e-65	4	HIVEP3
483	5,60187391299404e-112	0,825233449224322	0,734	0,218	9,82792759295674e-108	4	TSPAN7
484	9,08539005556672e-73	0,817372141427181	0,985	0,872	1,59394083134863e-68	4	TOR3A
485	1,08824260125451e-72	0,815580475454505	0,896	0,592	1,9092128196409e-68	4	PLXNC1
486	3,5344744673482e-75	0,806902057796309	0,63	0,232	6,20088200551568e-71	4	INAFM1
487	7,04617960985105e-27	0,80326552333621	0,654	0,365	1,23618175075227e-22	4	RARRES2
488	2,22339645030041e-48	0,796763906356776	0,997	0,707	3,90072673240703e-44	4	DUSP6
489	1,85773584753953e-60	0,790668767495043	0,947	0,874	3,25921177092336e-56	4	ATP6AP2
490	5,21240151611355e-75	0,784141819254557	0,985	0,879	9,14463721986962e-71	4	MPP1
491	3,55712368602917e-81	0,781401552043115	0,997	0,963	6,24061779476957e-77	4	TYROBP
492	3,46970208285858e-63	0,774192850411001	0,888	0,536	6,0872453341671e-59	4	PLSCR1
493	1,79479394344097e-68	0,770743074788557	0,79	0,429	3,14878649437284e-64	4	NFE2L3
494	2,68239079738757e-57	0,770117289133378	0,938	0,677	4,70598641493674e-53	4	NQO2
495	5,50808693231028e-63	0,768853183245847	0,888	0,511	9,66338771404516e-59	4	LOC101114075
496	1,99918642151927e-12	0,767257295976332	0,42	0,294	3,5073726579134e-08	4	SLC2A6
497	1,64436696862191e-66	0,76551975010482	0,787	0,398	2,88487740975028e-62	4	SAMSN1
498	6,05745043471955e-31	0,763119434996908	0,633	0,337	1,0627191042672e-26	4	IL10
499	1,1744741629255e-76	0,762286957418293	0,781	0,392	2,0604974714365e-72	4	SGPL1
500	1,11909852054139e-67	0,758162223709371	0,743	0,34	1,96334644443782e-63	4	LHFPL2
501	2,35002595614747e-136	2,40493289666088	0,915	0,367	4,12288553746512e-132	5	VIM
502	5,12373352621389e-137	1,68111504927891	0,678	0,143	8,98907809838965e-133	5	RBP4
503	1,60361779700985e-113	1,64906888145892	1	0,671	2,81338706307409e-109	5	ID2
504	4,85550993615029e-131	1,60519918586888	1	0,938	8,51850663198207e-127	5	GABARAPL2
505	4,14803417455754e-131	1,5450557848456	0,982	0,278	7,27731115584375e-127	5	CLEC9A
506	1,17891950339649e-147	1,30641212907634	0,954	0,278	2,0682963767588e-143	5	LOC101104860
507	1,34175317035763e-119	1,2807273770596	0,989	0,651	2,35397176207543e-115	5	PARM1
508	1,98493865457426e-61	1,2718621940612	0,922	0,526	3,48237637558508e-57	5	CXCL9
509	2,43706848655623e-91	1,19809596532112	0,951	0,519	4,27559295281426e-87	5	BAG2
510	3,25078624522307e-89	1,18864660109178	1	0,999	5,70317938861935e-85	5	TMSB10
511	1,86434792439384e-87	1,18693507326414	1	0,579	3,27081199855655e-83	5	PLD4
512	2,5826678467412e-111	1,1772121868305	0,989	0,298	4,53103247032277e-107	5	XCR1
513	3,36866179307154e-109	1,17640943579721	0,926	0,298	5,90998024976472e-105	5	LY6E
514	4,37420839390714e-93	1,15382039568286	1	0,997	7,67411120627068e-89	5	CST3
515	4,503788881548e-85	1,14620204371242	0,989	0,743	7,90144721378782e-81	5	LOC101113965
516	6,83877556581206e-77	1,11162763956546	0,982	0,756	1,19979478526607e-72	5	PMAIP1
517	3,36633044087805e-73	1,11008697643525	0,996	0,801	5,90589012547645e-69	5	CD83
518	1,88706706424418e-67	1,10893260461613	0,686	0,264	3,31067045750999e-63	5	DUSP5
519	2,36553113485773e-101	1,09977742564851	0,986	0,575	4,1500878229944e-97	5	WDFY4
520	8,15163932574075e-93	1,09828749544355	0,982	0,754	1,43012360330796e-88	5	ARHGAP18
521	3,99797612426083e-98	1,09814004096472	0,989	0,689	7,01404931240321e-94	5	SLAMF8
522	4,89556679201257e-102	1,09433848857265	0,996	0,695	8,58878237990686e-98	5	PLEKHO1
523	2,5007953624513e-79	1,08205714889486	0,986	0,779	4,38739538388457e-75	5	SPAG7
524	8,08036816025272e-94	1,07368235139694	1	0,964	1,41761979003474e-89	5	SNX3
525	4,76128964545527e-76	1,06141330059084	0,989	0,751	8,35320655398672e-72	5	BIRC3
526	4,24677172642209e-105	1,0413073724896	1	1	7,45053631683491e-101	5	ACTB
527	3,68378797558736e-85	1,03289406252535	1	0,813	6,46283762437047e-81	5	GSN
528	1,11997870107695e-116	1,02529680387855	0,742	0,197	1,96489063316939e-112	5	LOC101113636
529	6,63214506961229e-97	1,02015153778566	0,936	0,432	1,16354353101278e-92	5	RAP2A
530	1,77346139204714e-97	1,01210310665055	0,898	0,381	3,1113606662075e-93	5	RAB30
531	6,54308448418418e-127	1,00461528498663	0,965	0,339	1,14791874190527e-122	5	FSCN1
532	6,43438472448006e-87	0,996825446566976	0,996	0,91	1,12884845606278e-82	5	IRF8
533	7,03346367614773e-95	0,986621879321486	0,887	0,327	1,23395086734336e-90	5	AQP11
534	2,61398215446601e-87	0,972578573445249	0,986	0,538	4,58597029179517e-83	5	RALA
535	2,14429528958814e-83	0,972543460822454	0,972	0,559	3,76195165605343e-79	5	LRRK2
536	7,05190152321067e-102	0,966688156979284	1	0,977	1,23718560323208e-97	5	LSP1
537	1,80310942445263e-93	0,965471209637201	0,996	0,872	3,1633751742597e-89	5	RAB32
538	2,8731954932381e-103	0,963564230784607	0,968	0,426	5,04073417333693e-99	5	CNRIP1
539	3,94809069041538e-78	0,939824302502419	0,982	0,778	6,92653030726474e-74	5	CADM1
540	4,2044292548116e-104	0,939328951566485	0,961	0,304	7,37625068464148e-100	5	LOC101111664
541	2,5710827792138e-67	0,930495379725307	0,901	0,49	4,51070762785269e-63	5	TBC1D4
542	7,82467012225879e-96	0,929968296107593	0,894	0,271	1,37276012624908e-91	5	LOC101123029
543	2,68315126422545e-36	0,92659625711589	0,498	0,191	4,70732057795713e-32	5	LOC114108618
544	1,01716400675138e-85	0,925116866424476	0,951	0,458	1,78451253344463e-81	5	RAB7B
545	3,9555418359263e-85	0,92208429585515	1	0,978	6,9396025969491e-81	5	PSMB9
546	1,83376787473464e-84	0,91381914477431	0,979	0,549	3,21716235943446e-80	5	PPA1
547	2,83577172051172e-81	0,89961798384256	0,986	0,687	4,97507790646576e-77	5	LCP1
548	1,35577685451488e-69	0,884527783232907	0,979	0,806	2,37857491356091e-65	5	COTL1
549	4,11746215556897e-82	0,876516922965025	0,965	0,501	7,2236756057302e-78	5	BIN1
550	2,47463934028021e-50	0,876077287095716	0,989	0,882	4,34150725858759e-46	5	DUSP2
551	5,73419516146153e-117	0,868124486484717	0,915	0,257	1,00600719912681e-112	5	CLNK
552	1,57638127685561e-51	0,865376342506264	0,94	0,733	2,76560331211549e-47	5	TCF4
553	1,64309355124901e-74	0,865136442324139	1	0,864	2,88264332631126e-70	5	DNASE1L3
554	1,05305170047298e-74	0,84826044952688	0,996	0,88	1,8474739033098e-70	5	TAP1
555	5,5535017908252e-82	0,84548490580881	0,996	0,956	9,74306354182372e-78	5	BASP1
556	3,61732893949358e-76	0,831949857277243	0,965	0,566	6,34624189144754e-72	5	CPNE3
557	1,76230430932242e-82	0,827372805390416	0,929	0,392	3,09178668027526e-78	5	NET1
558	1,44261984764572e-44	0,813893142536238	0,929	0,53	2,53093226070965e-40	5	CXCL10
559	1,184845724778e-122	0,813793783801702	0,792	0,199	2,07869333955052e-118	5	CD79A
560	1,9815727070873e-79	0,811069075863618	0,947	0,544	3,47647115731397e-75	5	FCHSD2
561	6,18013534905956e-71	0,796471451684639	0,975	0,67	1,08424294563901e-66	5	DESI2
562	3,73885739547084e-64	0,796376456868706	0,996	0,929	6,55945141461403e-60	5	CORO1A
563	7,62625134607693e-85	0,795685111548953	1	0,992	1,33794953615574e-80	5	H3F3A
564	4,45052862878457e-65	0,795473361037085	1	0,993	7,80800742633964e-61	5	ACTG1
565	1,54418592012189e-81	0,79281459742773	0,996	0,86	2,70911977826184e-77	5	MRPL14
566	1,3475163337293e-54	0,785247776922395	0,979	0,862	2,36408265589469e-50	5	TAGLN2
567	7,60165903410698e-67	0,783992069987631	0,972	0,792	1,33363506094373e-62	5	PITPNA
568	4,38120846222852e-67	0,779380227531736	0,986	0,88	7,68639212613372e-63	5	ARHGDIB
569	6,39765616947982e-91	0,775297618585692	0,83	0,288	1,12240479837354e-86	5	TSTD1
570	1,3260881523928e-109	0,77146032292804	0,845	0,25	2,32648905455792e-105	5	LOC101109219
571	1,6770537715082e-26	0,767255317255567	0,943	0,826	2,94222313673399e-22	5	BCL2A1
572	2,28253637895917e-105	0,765797187964351	0,799	0,243	4,00448182324597e-101	5	KCNA3
573	1,95463105149647e-78	0,76430142851286	1	0,995	3,42920471674541e-74	5	RPL28
574	9,43336531534718e-54	0,76060479433532	0,972	0,724	1,65498961092451e-49	5	PTMS
575	7,72287115910483e-120	0,760590085655746	1	1	1,35490051615335e-115	5	TMSB4X
576	1,44995090908433e-55	0,756858481346647	0,965	0,75	2,54379387489756e-51	5	ZYX
577	5,00834241679643e-20	0,753752843299351	0,35	0,151	8,78663593602765e-16	5	LOC101117112
578	1,15096577871356e-57	0,748995138701824	0,922	0,584	2,01925436217507e-53	5	PRKAR2B
579	8,86210566780083e-80	0,745430776331578	0,883	0,395	1,55476781835898e-75	5	TSPAN15
580	1,48565915546843e-121	0,743255054383679	0,77	0,198	2,60644042235381e-117	5	SNX22
581	7,41514916117965e-88	0,741450590039692	1	0,999	1,30091376883736e-83	5	RPLP1
582	2,22633927186362e-70	0,74096309903779	1	0,956	3,90588961855753e-66	5	C1H1orf54
583	5,94238486638202e-92	0,732871570287387	0,802	0,248	1,04253200095806e-87	5	CYFIP2
584	3,79602812767299e-73	0,730252245033538	1	0,985	6,6597517471895e-69	5	RPL7
585	5,41567654288856e-95	0,71416468039487	0,82	0,26	9,50126292684369e-91	5	RGS3
586	2,206467462097e-62	0,707710191018789	0,993	0,861	3,87102651550298e-58	5	PGAM1
587	5,68075999630763e-68	0,694978319642997	1	0,99	9,96632533752211e-64	5	RPS26
588	4,52500474478318e-56	0,692484393944978	0,936	0,658	7,93866832424761e-52	5	RAB8B
589	2,23876379347995e-72	0,688664728148501	1	0,989	3,92768719928122e-68	5	RPL6
590	1,20030798125926e-71	0,686393662726007	1	0,991	2,10582032232125e-67	5	HSP90AB1
591	2,02951613701314e-67	0,683548601845642	0,947	0,487	3,56058311077585e-63	5	HMGN1
592	1,58107143831034e-64	0,682537553433346	0,951	0,533	2,77383173137166e-60	5	BATF3
593	3,10641953752115e-63	0,681128001602372	1	0,984	5,4499024366271e-59	5	RPS4X
594	5,75282260562897e-80	0,67608224532093	1	0,996	1,00927519793155e-75	5	RPS27A
595	3,84732092048539e-74	0,674882373173006	1	0,992	6,74973982289957e-70	5	RPS3A
596	5,25028952735173e-48	0,671128251708465	0,933	0,724	9,21110794678588e-44	5	IDH1
597	4,3912730352368e-79	0,667522901412855	0,774	0,276	7,70404941301944e-75	5	PTK2
598	6,5653535706395e-75	0,666762117365097	1	0,976	1,15182563043299e-70	5	GNG5
599	3,58925067662905e-110	0,659426256329172	0,615	0,125	6,29698138707801e-106	5	FABP3
600	1,28988671663552e-56	0,659283192753695	1	0,981	2,26297725566535e-52	5	TXN
601	2,97305902789071e-101	2,10343321952687	0,695	0,176	5,21593475853147e-97	6	LOC121817401
602	1,01467624137025e-67	1,74005461517234	0,41	0,084	1,78014799785997e-63	6	CENPF
603	1,12028355163984e-88	1,5676799181033	0,723	0,211	1,96542546299694e-84	6	STMN1
604	1,41612494605783e-158	1,47255026609366	0,637	0,086	2,48444960536385e-154	6	TOP2A
605	3,69369849020232e-87	1,46465105101381	0,988	0,861	6,48022463121094e-83	6	H2AZ1
606	1,20180927232433e-89	1,40207946297941	0,422	0,067	2,10845418736581e-85	6	MKI67
607	1,07405746078125e-111	1,38353239034874	0,859	0,301	1,88432640919462e-107	6	PCNA
608	1,77269257245916e-100	1,36248237489298	0,828	0,295	3,11001184912234e-96	6	SMC2
609	4,17184454434028e-109	1,32726735092715	0,441	0,058	7,31908406859059e-105	6	UBE2C
610	2,43362085022304e-72	1,30658419266822	0,992	0,811	4,2695444196313e-68	6	LOC106990101
611	4,10579399815778e-56	1,23139186156209	0,898	0,564	7,20320499036801e-52	6	DUT
612	6,87397663814825e-32	1,128652538212	0,902	0,665	1,20597046139673e-27	6	TUBB4B
613	6,36778892236374e-70	1,12855508799604	0,992	0,621	1,1171648885395e-65	6	FABP5
614	2,39169066237177e-92	1,12693280207341	0,543	0,111	4,19598209806504e-88	6	LOC114109701
615	4,63448548860377e-41	1,07734965997506	0,934	0,58	8,13074134120645e-37	6	BPI
616	2,0140432334292e-59	1,06798874518464	1	0,916	3,53343744872819e-55	6	TUBB
617	8,64181876129789e-52	1,04491551810305	0,793	0,402	1,5161206834821e-47	6	CKS2
618	1,51793371386973e-163	1,01163255273251	0,801	0,152	2,66306290761305e-159	6	MCM4
619	1,57038259902115e-100	0,981433831041484	0,801	0,254	2,75507923172271e-96	6	MCM5
620	5,8873723734261e-165	0,932395025825132	0,684	0,105	1,03288060919388e-160	6	BRCA2
621	4,11579064291256e-67	0,917602849115949	0,996	0,969	7,2207431039258e-63	6	HMGB1
622	8,81710125192708e-79	0,910811368964003	0,996	0,902	1,54687224363809e-74	6	DEK
623	3,26764692605855e-162	0,90961730405168	0,812	0,157	5,73275976707712e-158	6	MCM2
624	5,52941075842659e-56	0,905075647913409	1	0,916	9,7007982345836e-52	6	TIMP2
625	4,77633968141784e-80	0,891510887413214	0,574	0,135	8,37961033707946e-76	6	CENPE
626	1,63364344826991e-97	0,887709134488456	0,863	0,308	2,86606406564474e-93	6	DTYMK
627	1,9437032725294e-95	0,886307985671131	0,816	0,273	3,41003302132558e-91	6	CKS1B
628	1,40650053468393e-105	0,871989291432952	0,695	0,162	2,46756453804948e-101	6	SMC4
629	2,8698714783423e-46	0,853398394133865	0,668	0,287	5,03490252160373e-42	6	TPX2
630	7,26948303338407e-107	0,850817401835788	0,75	0,196	1,2753581033769e-102	6	MCM3
631	8,12793036408358e-130	0,827604710562347	0,594	0,091	1,42596410307482e-125	6	BIRC5
632	6,94442342728597e-68	0,818811215415152	0,805	0,34	1,21832964608305e-63	6	ATAD2
633	9,48933577799494e-67	0,815981166920759	0,891	0,454	1,66480906889143e-62	6	PTTG1
634	4,30902975756004e-92	0,811321267934373	0,465	0,079	7,55976180666334e-88	6	NUSAP1
635	5,6795007514214e-153	0,806787462132407	0,598	0,076	9,9641161182937e-149	6	UHRF1
636	1,35411403069889e-60	0,805104676482985	0,938	0,682	2,37565765545814e-56	6	SIVA1
637	9,92646496781094e-36	0,798818914939766	0,867	0,606	1,74149901395275e-31	6	KPNA2
638	3,7792543324356e-184	0,797714659317262	0,637	0,074	6,63032380082501e-180	6	CLSPN
639	5,00362898665992e-27	0,797240905805643	0,906	0,726	8,77836669419616e-23	6	HMGB2
640	1,46216546654929e-132	0,782027702259483	0,555	0,078	2,56522309451407e-128	6	NUF2
641	4,69418460938767e-109	0,771938000198877	0,699	0,166	8,23547747870973e-105	6	MAD2L1
642	5,87519262836533e-90	0,760671924886733	0,398	0,058	1,03074379472041e-85	6	CKAP2
643	1,44532760154333e-118	0,760557395450837	0,582	0,097	2,53568274414761e-114	6	KNL1
644	8,47855796779405e-107	0,760283468927144	0,488	0,074	1,48747820986979e-102	6	SPC24
645	1,71886569233124e-70	0,757813368169872	0,918	0,441	3,01557797062593e-66	6	RNASEH2C
646	7,35282318608079e-22	0,754317407457322	0,879	0,687	1,28997929976601e-17	6	UBE2S
647	1,25826028649907e-62	0,754143457284601	0,438	0,101	2,20749184663397e-58	6	LOC101123417
648	1,45051402230237e-107	0,747604029385721	0,766	0,211	2,54478180072728e-103	6	TK1
649	8,15502456168226e-71	0,741502439639484	0,836	0,37	1,43071750910154e-66	6	LOC105605187
650	2,61198098758529e-100	0,735447720310992	0,488	0,076	4,58245944461963e-96	6	PCLAF
651	1,8076789858759e-48	0,734871715218275	0,824	0,415	3,17139201282068e-44	6	LMNB1
652	2,5084728629882e-53	0,734354346423434	0,992	0,797	4,4008647908265e-49	6	TMED3
653	5,46474475143769e-15	0,733569199541221	0,75	0,558	9,58734819192229e-11	6	LOC101122645
654	6,04560301785352e-59	0,72953082340865	0,805	0,375	1,06064059345222e-54	6	USP1
655	3,2717157033689e-30	0,727610969783135	0,965	0,602	5,73989802999039e-26	6	RARRES1
656	2,83189404825679e-16	0,726721039465218	0,859	0,725	4,96827491826172e-12	6	H1-2
657	1,70407525080234e-80	0,72266488027642	0,84	0,353	2,98962962000762e-76	6	PRADC1
658	2,17964539521429e-84	0,713588401156628	0,719	0,218	3,82396988136395e-80	6	GMNN
659	1,34175190716536e-106	0,712697268084908	0,41	0,051	2,3539695459309e-102	6	MIS18BP1
660	2,50986710867619e-27	0,705797203383417	1	0,812	4,40331085546151e-23	6	C1QA
661	5,66138108991762e-41	0,704581388928706	0,863	0,564	9,93232698415147e-37	6	TMPO
662	4,19400258192284e-140	0,70445440286949	0,441	0,042	7,35795812972543e-136	6	CCNA2
663	1,64818962421488e-46	0,704231587334034	0,855	0,486	2,89158387672258e-42	6	TUBB6
664	5,48279430119076e-27	0,702237681437003	1	0,816	9,61901432200907e-23	6	C1QB
665	2,11034956409197e-36	0,701980189025147	0,785	0,419	3,70239727524295e-32	6	MFGE8
666	1,78584991575188e-93	0,701870000014094	0,746	0,224	3,1330950921951e-89	6	CDT1
667	2,77480602277917e-75	0,701700613276185	0,672	0,207	4,86811968636377e-71	6	KIF20B
668	1,93988187569783e-74	0,699671507816897	0,762	0,272	3,40332876272426e-70	6	RFC2
669	1,07520120719662e-29	0,695843095093397	0,832	0,483	1,88633299790576e-25	6	LAG3
670	1,52027942171688e-44	0,69536566985232	0,816	0,422	2,66717821746009e-40	6	CCNB2
671	4,08054178602536e-135	0,694160120710443	0,711	0,139	7,15890250940289e-131	6	PRIM1
672	8,60913348107449e-30	0,690930227882526	0,992	0,936	1,51038637791971e-25	6	LOC101118100
673	3,19815312462319e-24	0,688514918672176	1	0,832	5,61083984183893e-20	6	C1QC
674	5,41138421953236e-52	0,688255860386149	0,961	0,716	9,49373247474758e-48	6	SMC1A
675	2,19547091995224e-95	0,68656426897663	0,781	0,234	3,8517341819642e-91	6	RMI2
676	1,55732624696737e-63	0,682696790605957	0,789	0,359	2,73217316767956e-59	6	LOC101121892
677	2,66577632845944e-112	0,682525944394964	0,672	0,144	4,67683799064924e-108	6	FEN1
678	8,13355233226271e-39	0,681890977124854	1	0,96	1,42695042117217e-34	6	CTSH
679	1,91035385449644e-64	0,681705600171321	0,902	0,482	3,35152480232856e-60	6	CGAS
680	2,50403466208792e-50	0,674824268205158	0,891	0,521	4,39307841116704e-46	6	CENPX
681	4,49475935493909e-54	0,668826209054744	0,914	0,56	7,88560581230514e-50	6	DNMT1
682	9,51541902694651e-85	0,666621670813687	0,375	0,054	1,6693851140875e-80	6	CDCA3
683	2,66006955457462e-34	0,66035295407379	1	0,807	4,66682602654571e-30	6	LOC101102085
684	3,4884987126925e-140	0,659849071922379	0,5	0,057	6,12022214154772e-136	6	BUB1
685	2,33977429708051e-42	0,659188161310198	1	0,991	4,10490002679804e-38	6	HSP90AA1
686	3,29650247353437e-29	0,656906013483575	0,949	0,598	5,7833839395687e-25	6	SCIN
687	2,211962387586e-46	0,652564849353986	0,871	0,52	3,88066681278087e-42	6	PARP1
688	1,08176551674784e-48	0,644583704757709	0,977	0,849	1,89784942258241e-44	6	RPN2
689	2,32670827330442e-37	0,64427660959278	0,484	0,174	4,08197699468528e-33	6	HMMR
690	5,80850377452412e-142	0,64398453337729	0,484	0,053	1,01904390220251e-137	6	KIF4A
691	7,46465181774574e-43	0,643802192894119	0,902	0,632	1,30959851490531e-38	6	SMC3
692	3,39332893360788e-127	0,643056448194565	0,609	0,1	5,95325628112167e-123	6	HELLS
693	2,10695838921743e-123	0,639841957888842	0,559	0,088	3,69644779804306e-119	6	CDC45
694	6,80923104154802e-115	0,639449492100845	0,398	0,044	1,19461149392918e-110	6	DLGAP5
695	2,60082814421958e-108	0,638682530792268	0,477	0,069	4,56289289621883e-104	6	NCAPG
696	8,63919519547098e-93	0,637256442814154	0,375	0,048	1,51566040509343e-88	6	AURKB
697	3,80035406831167e-32	0,636309128685343	1	0,994	6,66734117744599e-28	6	CTSZ
698	2,78164096076892e-30	0,631065759602883	0,859	0,478	4,880110901573e-26	6	LOC101102057
699	3,18966117222886e-65	0,631047373104497	0,785	0,337	5,59594156055831e-61	6	RPA3
700	3,47040904468303e-26	0,626342333452816	1	0,769	6,08848562799191e-22	6	IFI6
701	4,74955984207125e-58	1,98367772320503	0,8	0,418	8,3326277869298e-54	7	IL1RN
702	4,15561828724899e-07	1,66564850858752	0,658	0,639	0,00729061672314962	7	LOC101102194
703	8,16988517082103e-89	1,48427341698386	0,684	0,198	1,43332465436884e-84	7	TIMP1
704	0,000130091007831431	1,45547093352786	0,591	0,553	1	7	CXCL10
705	2,20535254130334e-28	1,45015621953218	0,347	0,117	3,86907049846259e-24	7	ADAMDEC1
706	4,6396906762567e-62	1,3830796871146	0,969	0,919	8,13987332242475e-58	7	LOC114110140
707	2,68307033916335e-05	1,26369951247278	0,822	0,818	0,470717860302819	7	ISG15
708	2,38987343021273e-52	1,26305276481051	0,938	0,884	4,19279394596521e-48	7	ARHGDIB
709	1,66752423459178e-33	1,25865258585606	0,924	0,807	2,92550451716783e-29	7	S100A11
710	2,37819428756848e-69	1,22448420287087	0,987	0,96	4,17230405811015e-65	7	CKB
711	2,52790786573287e-19	1,14422671641504	0,911	0,812	4,43496155964175e-15	7	COTL1
712	5,65416459063977e-85	1,12067188267163	0,418	0,065	9,91966635781842e-81	7	S100A10
713	3,33342932482105e-131	1,07673972461915	0,582	0,086	5,84816840746605e-127	7	LOC101114959
714	3,82343041769002e-57	1,06547267047094	0,764	0,406	6,70782632479537e-53	7	BCL2L15
715	8,44238124814393e-31	1,03897406268001	0,88	0,827	1,48113136617437e-26	7	LDHA
716	1,89219645510316e-84	0,985630949830632	1	0,999	3,31966946083298e-80	7	RPS9
717	5,35918033493641e-49	0,985076870038331	0,951	0,903	9,40214597961244e-45	7	RPL22L1
718	2,45236961969712e-27	0,972064848933203	0,92	0,82	4,30243726079663e-23	7	GSN
719	4,19442753824216e-29	0,943577541101964	0,32	0,093	7,35870367309205e-25	7	IL7R
720	1,35074373624327e-22	0,889148412452615	0,467	0,215	2,3697448108652e-18	7	MARCKSL1
721	2,72779706679269e-64	0,887455067621882	1	0,995	4,7856471739811e-60	7	RPS12
722	1,06289919490192e-39	0,886995437400255	0,956	0,946	1,86475034753593e-35	7	SAMHD1
723	9,51238458185269e-18	0,877321200185025	0,627	0,389	1,66885275104024e-13	7	VIM
724	2,18215077347224e-17	0,874731963636196	0,844	0,806	3,8283653169797e-13	7	PIM3
725	7,99857887115751e-17	0,867400240578353	0,671	0,503	1,40327067715587e-12	7	LOC114109611
726	2,66931459316488e-23	0,835103747239505	0,964	0,931	4,68304552224846e-19	7	CORO1A
727	5,18481509461399e-64	0,814459160394086	1	0,996	9,09623960199079e-60	7	RPS23
728	1,3586825586505e-20	0,808388052266657	0,831	0,667	2,38367268089644e-16	7	ASRGL1
729	1,71287094857726e-18	0,793775996823891	0,782	0,67	3,00506079218394e-14	7	GLS
730	1,69359567658313e-63	0,792877517038959	0,996	0,997	2,97124425499744e-59	7	ARPC1B
731	2,08406149067454e-91	0,781992290402954	0,253	0,019	3,65627747923942e-87	7	LOC114117899
732	4,24701000772604e-150	0,779783667672703	0,413	0,031	7,45095435755456e-146	7	LOC101120859
733	5,22550976112985e-17	0,778784561209663	0,693	0,542	9,1676343249262e-13	7	LIMD2
734	3,61388688936466e-35	0,775036161184961	0,911	0,694	6,34020315870136e-31	7	LCP1
735	1,54929949881756e-26	0,765647000623529	0,911	0,767	2,71809104072552e-22	7	LOC114110633
736	7,19682896073402e-67	0,764130520662837	1	0,997	1,26261167287118e-62	7	RPS24
737	1,66266891208099e-58	0,753064791835752	1	0,999	2,91698633935488e-54	7	RPS18
738	2,91879317063129e-23	0,744425824447007	0,827	0,602	5,12073073855554e-19	7	SIRPA
739	2,74936321115962e-65	0,743631068979912	1	0,998	4,82348281765845e-61	7	RPL32
740	1,78425602160297e-40	0,74050511320383	0,982	0,985	3,13029876430025e-36	7	RPS4X
741	2,43447479306969e-57	0,736649965762952	1	0,994	4,27104257696147e-53	7	RPL24
742	2,19886127163816e-68	0,73597218783265	1	0,997	3,85768221496199e-64	7	RPL29
743	1,58197000030349e-42	0,729908944366461	1	0,996	2,77540816853244e-38	7	PFN1
744	1,68355387430132e-61	0,726184852898109	1	0,997	2,95362691707424e-57	7	RPL7A
745	8,05419532662349e-21	0,722444981178048	0,92	0,924	1,41302802810283e-16	7	LOC101116085
746	2,15711418956887e-44	0,719851786475662	0,969	0,912	3,78444113417962e-40	7	LOC106990434
747	7,60793392802856e-18	0,719723971785301	0,796	0,727	1,33473592833333e-13	7	RUNX3
748	1,24522022557301e-52	0,716076419482636	0,991	0,995	2,18461436374528e-48	7	RPL3
749	3,96085846564123e-54	0,71393708747598	0,982	0,994	6,94893009212097e-50	7	RACK1
750	1,87122288549165e-43	0,70805499530641	0,982	0,993	3,28287343030655e-39	7	RPL10
751	6,10279887739563e-42	0,707668928478175	0,644	0,299	1,07067503505029e-37	7	CLEC12A
752	1,98254805155225e-30	0,703027496481373	0,956	0,965	3,47818230164326e-26	7	MRCL3
753	8,09945064374821e-28	0,696066568234055	0,964	0,924	1,42096762093919e-23	7	TSPO
754	2,96622981363903e-60	0,687163445451964	1	0,998	5,20395358504831e-56	7	RPS20
755	6,39479256243232e-56	0,672374767739256	1	0,997	1,12190240715313e-51	7	RPS5
756	7,65968846238913e-20	0,671484013329225	0,316	0,127	1,34381574384155e-15	7	LOC114117993
757	2,47630294709182e-53	0,65549172631783	0,996	0,996	4,34442589037788e-49	7	RPS10
758	4,63190145434218e-48	0,654077132014324	0,987	0,989	8,12620791149792e-44	7	NACA
759	1,93478688829645e-52	0,653571293490363	1	0,997	3,39439011682728e-48	7	RPL8
760	3,08830217965637e-46	0,652801560351666	1	0,997	5,41811734398913e-42	7	RPS2
761	3,41259878445814e-49	0,651019174513725	0,982	0,989	5,98706330745336e-45	7	EEF1G
762	8,83159830109965e-54	0,65044395374253	1	0,992	1,54941560594492e-49	7	RPL34
763	2,04103260061954e-72	0,647444050358779	1	0,998	3,58078759452692e-68	7	RPS19
764	3,06512358816197e-55	0,643869436139525	1	0,998	5,37745282307137e-51	7	RPL27A
765	5,56466148478628e-20	0,643612114509288	0,676	0,506	9,76264210890904e-16	7	JAK2
766	1,36146169997506e-26	0,640180865215474	0,996	0,994	2,38854840643624e-22	7	ACTG1
767	1,03552559302195e-12	0,637951560009183	0,764	0,738	1,81672610039772e-08	7	MYCBP2
768	2,7300674001996e-42	0,637690912519224	1	0,986	4,78963024691018e-38	7	RPL10A
769	2,82911348412929e-26	0,633089781422555	0,96	0,946	4,96339669655643e-22	7	SELENOH
770	2,19540050680015e-40	0,631977518014979	1	0,995	3,85161064913019e-36	7	RPL28
771	2,01540188664075e-33	0,625011158917252	0,987	0,99	3,53582106992254e-29	7	RPL6
772	5,5746266642184e-49	0,618339502210557	0,996	0,994	9,78012501970476e-45	7	RPL30
773	3,35736123089613e-55	0,615759794719571	1	0,998	5,89015454348417e-51	7	RPL18
774	1,28959580140112e-40	0,615318387434549	0,991	0,995	2,26246687397813e-36	7	RPL13
775	5,60878032202868e-54	0,615193335476208	1	0,997	9,84004419696712e-50	7	RPL11
776	1,16315066953558e-50	0,612752760594715	1	0,997	2,04063153463322e-46	7	RPL37
777	7,08532299030083e-44	0,612637687254905	0,996	0,989	1,24304906541838e-39	7	RPL23A
778	7,61445794116656e-05	0,612330053889202	0,88	0,907	1	7	LOC121818849
779	2,13229827749859e-26	0,608560535976528	0,987	0,978	3,74090409804353e-22	7	SEC61B
780	6,713865099426e-56	0,605099001632077	1	0,998	1,1778804930433e-51	7	RPS14
781	5,72406856562366e-52	0,604785004530753	1	0,997	1,00423058915301e-47	7	RPL12
782	6,03600189357361e-49	0,603319055171855	1	0,995	1,05895617220855e-44	7	RPS25
783	1,64204724589009e-42	0,602828883345085	0,991	0,992	2,88080768818958e-38	7	RPL26
784	1,64769291363386e-19	0,599586507372162	0,809	0,692	2,89071244767925e-15	7	APOBEC3F
785	8,22118279125136e-18	0,598779560005173	0,738	0,617	1,44232430889714e-13	7	CNN2
786	1,63695571130462e-52	0,596286336932901	0,991	0,994	2,87187509991282e-48	7	RPL38
787	1,06244211655446e-15	0,595913019747695	0,498	0,302	1,86394844928314e-11	7	NIBAN1
788	1,06542946659808e-27	0,59571119798351	0,978	0,979	1,86918945619967e-23	7	ACTR3
789	2,48791536570274e-18	0,593670549681832	0,933	0,957	4,36479871758888e-14	7	LOC114110581
790	4,10651542036719e-20	0,592676561194427	0,844	0,795	7,20447065349221e-16	7	PFDN4
791	4,43643604549959e-17	0,590314178192958	0,502	0,309	7,78328339822447e-13	7	HS3ST1
792	3,1084492530364e-15	0,585270261983896	0,858	0,822	5,45346336952705e-11	7	PAK1
793	9,28559482331506e-70	0,584600046297745	1	0,999	1,62906475580239e-65	7	RPS11
794	9,4685660776321e-21	0,584155292908937	0,809	0,719	1,66116523265978e-16	7	FGR
795	1,84242042422825e-28	0,584054084666995	0,524	0,248	3,23234239226605e-24	7	LOC101114678
796	1,55785776784726e-05	0,583286897456285	0,716	0,682	0,273310566791124	7	TKT
797	2,43717209708658e-20	0,583212619992482	0,569	0,37	4,27577472712869e-16	7	C1H21orf91
798	5,66134766357025e-17	0,582222720217282	0,702	0,502	9,93226834096765e-13	7	LOC101109388
799	6,53741338275796e-30	0,580428785488935	0,293	0,081	1,14692380387106e-25	7	TAMALIN
800	9,95415818110932e-16	0,577923626292969	0,884	0,875	1,74635751129382e-11	7	NFAM1
801	3,85371669055134e-126	5,32410734852603	1	0,513	6,76096056190327e-122	8	APOE
802	1,7726141217839e-114	4,29544519789125	1	0,688	3,10987421525768e-110	8	CTSD
803	1,60992900888308e-121	3,69562799189035	1	0,566	2,82445945318447e-117	8	PLA2G2D
804	1,23507152493634e-239	3,67658695171399	1	0,148	2,16680948334831e-235	8	LOC105613784
805	0	3,58995105440153	1	0,05	0	8	CYP11A1
806	2,86430366332711e-112	3,55511779440425	1	0,762	5,02513434694108e-108	8	LOC101111631
807	1,14820328761228e-266	3,29179801841985	1	0,128	2,01440784778698e-262	8	BCAM
808	1,31019871589141e-204	3,24410935641287	0,945	0,159	2,29861262715989e-200	8	GPNMB
809	0	3,18909871230262	0,657	0,023	0	8	LOC121818081
810	0	2,94162986487263	0,989	0,073	0	8	CITED4
811	4,75175444091975e-119	2,75078166209594	0,994	0,497	8,3364779911496e-115	8	NKG7
812	3,34241840773027e-220	2,66668547876872	0,989	0,164	5,86393885452198e-216	8	LOC101119740
813	3,40586019230218e-113	2,35151196244344	1	0,59	5,97524112137495e-109	8	TSPAN4
814	3,18859303237219e-108	2,32254638103074	1	0,875	5,59406761599377e-104	8	ATP6AP2
815	1,9218751568629e-185	2,2865121461487	0,994	0,225	3,37173777520028e-181	8	TSPAN7
816	0	2,2616930835451	0,945	0,024	0	8	SERPINE2
817	1,26692900960941e-109	2,22841508529765	0,994	0,361	2,22270025445875e-105	8	RARRES2
818	9,88048652495145e-115	2,12611203478937	0,978	0,419	1,73343255593748e-110	8	PLD3
819	7,61800217638295e-208	2,10306776307191	0,597	0,04	1,33650230182463e-203	8	CXCL13
820	1,58761696466631e-104	2,08015573696232	1	0,728	2,78531520281057e-100	8	SLC3A2
821	3,86031306220412e-107	2,04110138697499	0,994	0,619	6,77253323633091e-103	8	CLPTM1
822	3,79621052444818e-293	2,04046958413905	0,939	0,089	6,66007174409189e-289	8	LOC443326
823	1,76766323273167e-124	1,96325740975357	0,972	0,379	3,10118837550444e-120	8	CD55
824	6,33649293387344e-112	1,93880588565994	0,967	0,439	1,11167432031876e-107	8	LOC101116548
825	0	1,93649533807805	0,923	0,028	0	8	SLC7A8
826	5,8987980504504e-110	1,87703667678694	0,994	0,495	1,03488512997102e-105	8	NR1H3
827	6,51576463101897e-107	1,7958486639312	1	0,965	1,14312574686597e-102	8	LOC101117086
828	3,23018232971498e-135	1,7909854777865	0,829	0,148	5,66703187925197e-131	8	LOC101107420
829	8,07553496196371e-99	1,768960209638	0,994	0,581	1,41677185372691e-94	8	TNFRSF13C
830	1,79596742500085e-60	1,76609087695978	0,934	0,428	3,15084525042148e-56	8	LOC101114535
831	2,03320291940674e-102	1,73911993119098	1	0,924	3,56705120180719e-98	8	CTSA
832	9,94417963200894e-250	1,72594558458883	0,773	0,062	1,74460687463965e-245	8	CST7
833	2,39792918071046e-94	1,72429385330633	0,972	0,599	4,20692695463842e-90	8	PLXNC1
834	8,28402161367019e-78	1,7131355485518	0,967	0,584	1,4533487519023e-73	8	PLAU
835	2,48223581617844e-77	1,71286352648316	1	0,607	4,35483451590346e-73	8	RARRES1
836	1,31298756025308e-96	1,71115694945509	0,994	0,541	2,303505375708e-92	8	PLAUR
837	9,55443732749253e-133	1,71006509889639	0,972	0,328	1,67623048473529e-128	8	RNF149
838	2,91867808706406e-102	1,70469363066218	1	0,68	5,1205288359452e-98	8	CD68
839	1,04140913710226e-100	1,70129363005782	0,994	0,949	1,8270481901322e-96	8	JAK1
840	8,43465374656743e-169	1,68271082190499	0,923	0,175	1,47977565329779e-164	8	ENPP2
841	6,59736767004562e-103	1,66202256164232	0,983	0,536	1,1574421840328e-98	8	SORL1
842	9,76667929578355e-95	1,61500366968854	0,967	0,418	1,71346621565227e-90	8	MFGE8
843	5,54518167105164e-136	1,59056926969561	0,856	0,193	9,728466723693e-132	8	LOC121818045
844	2,3822211600235e-137	1,56481082193331	0,939	0,233	4,17936880314523e-133	8	INAFM1
845	1,82013847473683e-73	1,55426172873417	0,994	0,756	3,19325094007829e-69	8	BIRC3
846	2,73400431647106e-103	1,54189136286815	0,945	0,404	4,79653717281683e-99	8	TXNRD1
847	1,0578913449649e-92	1,53167308525078	1	0,894	1,85596457560642e-88	8	NDFIP1
848	0	1,52533281585595	0,829	0,008	0	8	LOC105614152
849	2,55849600623642e-41	1,515033735347	0,757	0,294	4,48862539334118e-37	8	LOC101121216
850	1,2931830896723e-81	1,51133972152039	1	0,682	2,26876041252109e-77	8	LOC114115224
851	1,57767266924944e-99	1,50697344086214	0,978	0,424	2,76786893093121e-95	8	CLEC4A
852	1,79604055666457e-99	1,49537263312796	1	0,928	3,15097355261233e-95	8	IL2RG
853	2,46399896850894e-81	1,49033516357555	0,983	0,713	4,32283979035209e-77	8	LRRC25
854	1,12062915651567e-81	1,48142825592367	0,994	0,763	1,96603179219109e-77	8	C1H1orf162
855	1,64986370994495e-106	1,47829442528242	0,851	0,256	2,89452089272743e-102	8	LOC101113101
856	0	1,45206929069612	0,845	0,053	0	8	SYNGR1
857	5,66650430753329e-152	1,43746767763656	0,901	0,185	9,9413151571364e-148	8	LOC101111567
858	5,17228633171129e-91	1,43309150587707	1	0,719	9,07425914035429e-87	8	LIPA
859	3,24231023380995e-108	1,41999504047694	0,906	0,25	5,68830907419618e-104	8	NRP2
860	5,88086684040786e-109	1,41209395943993	0,95	0,379	1,03173927848116e-104	8	CPPED1
861	5,56770398099316e-83	1,39262598764682	0,978	0,646	9,76797986425439e-79	8	CHI3L1
862	6,97258473044858e-93	1,38643183518911	1	0,995	1,2232702651099e-88	8	CTSZ
863	2,37710331525684e-89	1,3384274249962	0,994	0,962	4,17039005628661e-85	8	ANXA5
864	1,66705625929775e-78	1,3373151305566	1	0,597	2,92468350131197e-74	8	HTRA1
865	1,38976939773949e-84	1,33006854094041	1	0,655	2,43821143139417e-80	8	HEXA
866	4,5089777168714e-75	1,32044584896576	0,917	0,45	7,91055050647919e-71	8	ADA
867	6,3563604897445e-83	1,31955169034275	0,989	0,783	1,11515988432078e-78	8	SELPLG
868	1,689810052091e-39	1,31542307396949	0,751	0,343	2,96460275538846e-35	8	IL10
869	2,52872491229282e-72	1,30328939015917	1	0,894	4,43639498612653e-68	8	CNDP2
870	3,44732702885625e-109	1,29782429482099	0,945	0,309	6,0479905394254e-105	8	KIAA0513
871	8,57545177535927e-78	1,29092010831411	1	0,93	1,50447725946903e-73	8	NPC2
872	0	1,27604325779231	0,624	0,009	0	8	ADIPOQ
873	1,31362306945643e-119	1,25417099127219	0,95	0,273	2,30462031305436e-115	8	CD44
874	5,47406904638544e-92	1,2459260464441	0,436	0,052	9,60370673497862e-88	8	CLEC4E
875	7,79192747785878e-80	1,23357481146977	0,972	0,596	1,36701575671554e-75	8	TBC1D8
876	7,20884391942771e-70	1,23215508620377	0,884	0,406	1,2647195772244e-65	8	TSPAN15
877	0	1,23037450302945	0,768	0,023	0	8	TNFRSF9
878	2,17168271919809e-99	1,21530958276096	0,895	0,29	3,81000016256113e-95	8	FADS6
879	1,56972151465884e-79	1,2128158723833	0,912	0,406	2,75391942531747e-75	8	CA2
880	4,03823840068472e-194	1,21272393074025	0,895	0,133	7,08468545016128e-190	8	IGFALS
881	6,60699168128861e-72	1,21224451427056	0,983	0,803	1,15913062056527e-67	8	EHD1
882	2,09240532079143e-52	1,21078939568053	1	0,711	3,67091589479648e-48	8	BST-2A
883	1,37886779934783e-78	1,20867630761097	0,873	0,338	2,41908566717584e-74	8	GLA
884	1,48471846866565e-85	1,20498878450425	0,884	0,354	2,60479008142701e-81	8	TIMM44
885	9,60808993113614e-74	1,19817762022733	0,972	0,517	1,68564329751852e-69	8	ST6GALNAC2
886	1,45456770425779e-229	1,19347843279108	0,762	0,067	2,55189358034986e-225	8	FJX1
887	6,51501191880728e-70	1,16399515703734	0,923	0,447	1,14299369103555e-65	8	NCF1
888	2,85229286465098e-46	1,16285394822715	0,978	0,898	5,00406260174369e-42	8	NFKBIA
889	1,46808433414232e-68	1,16134028605513	0,978	0,704	2,57560715581928e-64	8	FUCA1
890	8,35450519102936e-75	1,15308407391521	1	0,923	1,46571439071419e-70	8	RNASET2
891	1,67382616165795e-63	1,13820877659626	1	0,873	2,93656061801271e-59	8	ASAH1
892	1,26679598613992e-70	1,12777319613584	0,95	0,555	2,22246687808388e-66	8	NCK1
893	2,51670247150493e-115	1,12270270619658	0,901	0,245	4,41530281600825e-111	8	PSPH
894	5,12232625793981e-43	1,12119287426002	0,956	0,748	8,98660918692961e-39	8	NFKBIZ
895	9,30602566413051e-76	1,11908837879394	1	0,976	1,63264914251506e-71	8	PRDX1
896	4,82539234955812e-69	1,11802303871258	0,983	0,876	8,46566833806477e-65	8	TOR3A
897	3,33824745093166e-85	1,11445258812565	0,923	0,4	5,85662132791451e-81	8	IFT46
898	2,30391197350934e-91	1,11415274043594	0,862	0,281	4,04198316632479e-87	8	VAT1
899	7,12614199340187e-80	1,11004456181733	0,994	0,964	1,25021035132242e-75	8	LOC114117625
900	1,42720892664071e-55	1,10764228409389	0,994	0,957	2,50389534089845e-51	8	HERPUD1
901	3,26589222618422e-107	1,65583624017976	0,987	0,309	5,7296813216176e-103	9	PCNA
902	1,73231640364668e-131	1,55325667062759	0,987	0,259	3,03917589855774e-127	9	MCM5
903	4,94043669155536e-07	1,54468813195266	0,529	0,37	0,00866750213166473	9	LOC101118983
904	3,24228133312369e-75	1,46469150102439	1	0,686	5,68825837083221e-71	9	MIF
905	2,14372849264456e-55	1,39008675213788	0,994	0,568	3,76095726749561e-51	9	DUT
906	1,39577095728129e-130	1,3887864637143	0,924	0,202	2,44874056745429e-126	9	MCM3
907	9,91778215077514e-67	1,37272554093966	0,981	0,298	1,73997570053199e-62	9	CLEC9A
908	1,5720942823984e-102	1,31862351960326	0,975	0,316	2,75808220903975e-98	9	DTYMK
909	1,73561928546258e-69	1,27666554791905	0,987	0,318	3,04497047441556e-65	9	XCR1
910	1,39076633233743e-65	1,2433806972044	1	0,814	2,43996045345278e-61	9	LOC106990101
911	1,23399442674833e-71	1,24217394499533	1	0,855	2,16491982228728e-67	9	RANBP1
912	2,13467462373052e-83	1,21953751791312	0,968	0,424	3,74507315987283e-79	9	NT5C
913	5,17787263522498e-151	1,21252704492067	0,936	0,162	9,08405975123871e-147	9	MCM4
914	4,89135705822482e-98	1,20709234806752	0,924	0,215	8,58139682294962e-94	9	STMN1
915	2,29137951372277e-79	1,2017266963097	0,987	0,322	4,01999621887522e-75	9	LOC101111664
916	2,26027329852719e-158	1,18812729840921	0,739	0,082	3,9654234749361e-154	9	UHRF1
917	2,46177864837198e-106	1,1802131132256	0,955	0,276	4,3189444607038e-102	9	RFC2
918	3,04736464096907e-69	1,16725967905776	0,93	0,341	5,34629652611614e-65	9	AQP11
919	1,79946163376101e-60	1,15890920252324	0,994	0,864	3,15697549027032e-56	9	H2AZ1
920	2,25825724436678e-72	1,15829134908729	1	0,498	3,96188650951707e-68	9	HMGN1
921	1,87580932004911e-50	1,15249419279226	1	0,999	3,29091987109416e-46	9	TMSB10
922	1,41412805135375e-69	1,13386443692333	0,943	0,287	2,48094625329502e-65	9	LOC101123029
923	2,20118553812738e-72	1,1321608751553	1	0,887	3,86175990809068e-68	9	SNRPD3
924	3,58292258751992e-41	1,11072066596528	1	0,681	6,28587938754495e-37	9	ID2
925	5,51272260013054e-47	1,10760463607727	1	0,591	9,67152052966902e-43	9	PLD4
926	2,02023999674495e-52	1,07534502673343	1	0,819	3,54430905028934e-48	9	GSN
927	5,62089771951492e-73	1,04171020034402	0,975	0,419	9,86130295911697e-69	9	LMNB1
928	2,26732321326417e-75	1,02902131874158	0,783	0,227	3,97779184535066e-71	9	GMNN
929	3,204033987965e-61	1,0170559031611	0,994	0,686	5,6211572284858e-57	9	SIVA1
930	5,60195296125962e-21	1,0092760578542	0,726	0,389	9,82806627523387e-17	9	VIM
931	9,81341562423186e-96	1,003890950503	0,936	0,279	1,72166563711524e-91	9	DHFR
932	4,34764032961242e-61	0,995702944768866	0,968	0,566	7,62750019427203e-57	9	DNMT1
933	7,07408625862383e-55	0,993822264496287	1	0,918	1,24107769321296e-50	9	TUBB
934	3,45309633515585e-58	0,991885286851585	0,975	0,565	6,05811221039742e-54	9	LOC101104663
935	1,60172474894074e-44	0,963796465171352	1	0,939	2,81006589954163e-40	9	GABARAPL2
936	1,45678261635568e-60	0,957524402490658	0,975	0,314	2,5557794221344e-56	9	LY6E
937	3,90734568575133e-73	0,952478084685228	0,93	0,364	6,85504727108213e-69	9	LOC101121892
938	4,21017492150022e-115	0,948829747577175	0,917	0,203	7,38633088227998e-111	9	MCM7
939	1,56500931293351e-41	0,946414801985132	1	0,997	2,74565233861055e-37	9	CST3
940	4,55698872508411e-30	0,945821370091452	0,516	0,164	7,99478101928756e-26	9	RBP4
941	5,19013512018789e-58	0,942605515258913	0,943	0,405	9,10557305485764e-54	9	CKS2
942	6,28405331287506e-60	0,940388787357075	1	0,736	1,1024743132108e-55	9	SNRPD1
943	5,07963243249192e-32	0,905360301699245	0,943	0,605	8,91170713956382e-28	9	LOC101118024
944	3,62315894930311e-58	0,905104910090069	0,968	0,581	6,35647006065738e-54	9	FKBP4
945	1,2136705403601e-44	0,900693758970958	0,994	0,811	2,12926359600775e-40	9	COTL1
946	2,9755532360192e-60	0,893118521979483	1	0,986	5,22031059727209e-56	9	PPIA
947	1,46240734904203e-100	0,886162375674015	0,892	0,219	2,56564745315934e-96	9	TK1
948	1,21887307788071e-67	0,882747632472062	1	0,997	2,13839092783391e-63	9	PTMA
949	3,66235304853531e-58	0,871347636451314	0,854	0,306	6,42523218835035e-54	9	SMC2
950	3,58230187230351e-43	0,866323541239253	0,981	0,551	6,28479040476928e-39	9	RALA
951	6,70543951463182e-50	0,864729798500802	1	0,778	1,17640230844701e-45	9	MRPS26
952	3,24441957261183e-47	0,863081746666085	0,981	0,561	5,69200969819019e-43	9	PPA1
953	2,34431938613063e-46	0,861486496286498	1	0,979	4,11287393102758e-42	9	PSMB9
954	8,814285468023e-46	0,853253978071524	0,987	0,57	1,54637824250996e-41	9	LRRK2
955	9,87989775547369e-126	0,848370303645451	0,904	0,169	1,7333292622203e-121	9	MCM2
956	5,00506283439278e-46	0,839033514921182	0,987	0,848	8,78088223665869e-42	9	PSMA4
957	1,78513877809797e-152	0,837439155918583	0,803	0,105	3,13184747229508e-148	9	HELLS
958	1,66793087521751e-30	0,83564534284758	0,93	0,537	2,9262179274816e-26	9	CXCL9
959	3,50689731720566e-92	0,835622277304908	0,898	0,23	6,15250065330562e-88	9	CDT1
960	4,21642025054779e-54	0,834220474842191	0,994	0,908	7,39728768756105e-50	9	NPM1
961	5,51927913458719e-70	0,832606705791627	0,936	0,275	9,68302331371976e-66	9	CLNK
962	8,56571316670787e-44	0,832488984725232	0,994	0,695	1,50276871796723e-39	9	LCP1
963	7,93361704135841e-45	0,830653129627982	0,994	0,857	1,39187377373592e-40	9	SRSF7
964	9,18071609428742e-77	0,829787011338474	0,917	0,303	1,61066483158179e-72	9	MCM6
965	2,86267070423036e-41	0,829362929184641	0,975	0,587	5,02226948350174e-37	9	WDFY4
966	1,83883871311093e-130	0,823489510947947	0,834	0,137	3,22605863828181e-126	9	LIG1
967	1,28092094484028e-42	0,823455929306642	1	0,965	2,2472477056278e-38	9	SNX3
968	1,68494517037305e-65	0,823451181754638	0,885	0,343	2,95606780690247e-61	9	RPA3
969	6,96186604291996e-50	0,82287294816904	1	0,981	1,22138977856988e-45	9	TXN
970	4,15792102168897e-71	0,81756560868262	0,522	0,084	7,29465664045113e-67	9	PCLAF
971	8,29468813693399e-66	0,811549805468342	0,637	0,138	1,4552200867437e-61	9	FABP3
972	7,41934196959848e-38	0,800283716266981	1	0,76	1,30164935514636e-33	9	ARHGAP18
973	7,80340495183857e-50	0,797367054363036	0,955	0,406	1,36902936475056e-45	9	NET1
974	9,25670659745515e-44	0,797259574023791	1	1	1,62399660545753e-39	9	ACTB
975	1,76298230712832e-55	0,797140230196437	0,955	0,453	3,09297615962592e-51	9	LOC101120525
976	3,48094090894249e-53	0,795822675687113	0,911	0,299	6,10696273064871e-49	9	LOC101104860
977	4,2014219415466e-36	0,795400420147794	0,981	0,661	7,37097465424936e-32	9	PARM1
978	1,96584040236255e-42	0,795064066325922	0,975	0,577	3,44887040190486e-38	9	CPNE3
979	1,24963468717503e-45	0,791421336122638	0,987	0,513	2,19235909517987e-41	9	BIN1
980	1,34721764002273e-59	0,790252038160921	0,943	0,357	2,36355862765588e-55	9	FSCN1
981	5,55977779862053e-45	0,789903389429398	1	0,985	9,75407416989986e-41	9	RPL7
982	1,18934977103368e-57	0,788013474461388	0,879	0,348	2,08659523830149e-53	9	ATAD2
983	4,38742041250784e-51	0,782430539258057	0,981	0,681	7,69729037170375e-47	9	LSM4
984	2,87778709288518e-10	0,781560874795514	0,338	0,157	5,04878967575775e-06	9	LOC101117112
985	4,54525784670497e-41	0,779435233284135	0,943	0,472	7,97420036625919e-37	9	RAB7B
986	4,47311824086707e-52	0,775291107439935	0,968	0,493	7,84763864177719e-48	9	PAFAH1B3
987	1,20611910785155e-30	0,773068282561396	0,936	0,535	2,11601536281475e-26	9	TIFAB
988	9,70005046663586e-42	0,768822394779324	0,994	0,904	1,7017768538666e-37	9	DEK
989	1,32869475992735e-43	0,765845261061511	1	0,985	2,33106208681655e-39	9	RPS4X
990	2,65828922310792e-44	0,765104208660556	0,987	0,812	4,66370261302053e-40	9	PKM
991	1,35353284117491e-42	0,758091081970834	1	0,978	2,37463801655725e-38	9	LSP1
992	8,55921613623107e-42	0,757906243470527	0,924	0,596	1,50162887894038e-37	9	FBL
993	7,34557493101945e-39	0,753819988509654	1	0,979	1,28870766589805e-34	9	HSPA8
994	1,60693287296631e-44	0,753080836307011	1	0,99	2,81920303233209e-40	9	RPS26
995	3,05312414091488e-45	0,752231451024767	0,936	0,443	5,35640099282106e-41	9	CNRIP1
996	4,2043251443942e-28	0,750923133657468	1	0,762	7,37606803332518e-24	9	PMAIP1
997	1,11190491205099e-28	0,744433941194622	0,994	0,75	1,95072597770225e-24	9	LOC101113965
998	2,970810006408e-46	0,744366753577144	1	0,992	5,21198907524219e-42	9	H3F3A
999	7,5398924104844e-34	0,741328561776575	0,987	0,869	1,32279872449538e-29	9	DNASE1L3
1000	6,44797975180855e-37	0,739696966452054	0,962	0,535	1,13123356765729e-32	9	LIMD2
1001	8,72399810049925e-149	2,91900783227114	1	0,215	1,53053822675159e-144	10	STMN1
1002	1,69303557821623e-282	2,88806376431144	0,859	0,054	2,97026161842255e-278	10	UBE2C
1003	7,76721209343886e-124	2,88246390299792	0,901	0,183	1,36267968967291e-119	10	LOC121817401
1004	2,16972960042064e-294	2,69389568792978	0,986	0,074	3,80657361097796e-290	10	CENPF
1005	2,94635657398758e-87	2,58704285100329	1	0,688	5,16908797340381e-83	10	UBE2S
1006	1,0955908374231e-88	2,58263866326138	1	0,728	1,92210456517508e-84	10	HMGB2
1007	4,20910472557406e-197	2,54025108916575	0,866	0,093	7,38445333054713e-193	10	TOP2A
1008	9,72714162079051e-206	2,43005629631791	0,986	0,133	1,70652972595149e-201	10	CENPE
1009	2,80387807425844e-87	2,36979866191457	1	0,569	4,91912369347901e-83	10	DUT
1010	1,52635034199696e-83	2,35185807959834	0,951	0,407	2,67782903999946e-79	10	CKS2
1011	0	2,25724765103264	0,979	0,058	0	10	MKI67
1012	7,4802284450346e-54	2,19255764527288	0,951	0,67	1,31233127839687e-49	10	TUBB4B
1013	2,09819032550973e-171	2,18697563975222	0,88	0,111	3,68106510707427e-167	10	LOC114109701
1014	8,62301550112552e-55	2,13653624252205	0,951	0,556	1,51282183951746e-50	10	LOC101122645
1015	2,4472521531647e-59	2,10332524609085	1	0,815	4,29345917751216e-55	10	LOC106990101
1016	7,18247013282238e-276	2,07137142031031	0,944	0,072	1,26009256010236e-271	10	PCLAF
1017	4,11407559240752e-86	2,04259162709265	1	0,937	7,21773421931976e-82	10	LOC101118100
1018	1,61384928089417e-69	1,98940795674767	0,993	0,919	2,83133717840073e-65	10	TUBB
1019	1,12857264725027e-77	1,97562141706859	1	0,864	1,97996785233588e-73	10	H2AZ1
1020	4,89980903678934e-121	1,97027052322179	0,986	0,286	8,59622497414322e-117	10	TPX2
1021	8,41975320534597e-81	1,96931627634681	1	0,955	1,4771615023459e-76	10	LOC101106288
1022	5,21879433620243e-86	1,8864041792271	1	0,904	9,15585278343354e-82	10	HMGN2
1023	3,64765564656111e-257	1,79769471292653	0,979	0,091	6,39944706632682e-253	10	BIRC5
1024	1,00843641567853e-82	1,71254286501299	1	0,903	1,76920084766642e-78	10	CALM3
1025	1,14052987646776e-58	1,69884964710162	0,789	0,271	2,00094561527504e-54	10	LOC101109652
1026	2,36042645047183e-81	1,68603775715001	1	0,969	4,14113216470777e-77	10	HMGB1
1027	5,99571056580674e-82	1,64789561188814	0,979	0,587	1,05188746166513e-77	10	PLGRKT
1028	1,0484294807899e-92	1,64541209639597	0,986	0,42	1,8393646810978e-88	10	LMNB1
1029	2,20224559073059e-199	1,64223811913746	0,817	0,078	3,86361966437776e-195	10	NUSAP1
1030	0	1,63881753850466	0,894	0,039	0	10	CENPA
1031	2,1925231060114e-70	1,61184827243228	0,986	0,687	3,8465625371864e-66	10	MIF
1032	2,32009617617071e-73	1,60376806082665	0,739	0,198	4,07037673147389e-69	10	LOC101113108
1033	3,47276795339407e-89	1,59582264886506	0,923	0,306	6,09262409743455e-85	10	SMC2
1034	2,3714428866658e-158	1,57872139936632	0,972	0,166	4,16045940036647e-154	10	HMMR
1035	3,91682024696216e-45	1,49829538608252	0,951	0,726	6,87166944127041e-41	10	H1-2
1036	8,23677913121895e-300	1,49808426729511	0,873	0,051	1,44506053078105e-295	10	CKAP2
1037	4,76763821291119e-261	1,47911145213307	0,866	0,063	8,36434448073139e-257	10	CCNB1
1038	9,03481392416417e-83	1,45448549244283	0,986	0,462	1,58506775485536e-78	10	PTTG1
1039	3,97021766740962e-34	1,43990650214581	0,908	0,539	6,96534987570343e-30	10	CXCL9
1040	7,7967047050758e-118	1,43404692682138	0,852	0,171	1,3678538734585e-113	10	SMC4
1041	7,4949341103556e-292	1,40641536646447	0,972	0,069	1,31491124032079e-287	10	SPC24
1042	2,07128027033353e-76	1,40601679358512	0,972	0,492	3,63385410627314e-72	10	LOC101106791
1043	7,16397847252804e-208	1,40429125370748	0,915	0,099	1,25684838322032e-203	10	KNL1
1044	7,22203841218324e-75	1,39062532085867	0,986	0,5	1,26703441903343e-70	10	HMGN1
1045	1,00806236818151e-57	1,38968129540129	0,944	0,301	1,76854461873763e-53	10	CLEC9A
1046	3,4554586032152e-234	1,37355200158974	0,725	0,046	6,06225657348075e-230	10	AURKB
1047	4,07268302903659e-256	1,3562057715725	0,69	0,034	7,1451151061418e-252	10	LOC114113987
1048	9,18997155398986e-112	1,34706044652306	0,69	0,101	1,61228860943198e-107	10	LOC101123417
1049	1,04280092935618e-56	1,32467843447148	1	0,999	1,82948995046248e-52	10	TMSB10
1050	7,1391135105096e-292	1,32343949823556	0,796	0,041	1,2524860742838e-287	10	CCNA2
1051	7,62954770786542e-211	1,31534696113225	0,852	0,078	1,33852784986791e-206	10	KNSTRN
1052	4,48315115555251e-97	1,31468197360522	0,944	0,283	7,86524038730132e-93	10	CKS1B
1053	2,8549150125869e-31	1,31151849128613	0,88	0,613	5,00866289808245e-27	10	KPNA2
1054	7,13579815666072e-107	1,30267755764305	0,789	0,135	1,25190442860456e-102	10	FABP3
1055	4,20969529578492e-60	1,28790896872831	0,951	0,569	7,38548942692506e-56	10	TMPO
1056	0	1,28133601558461	0,81	0,022	0	10	ASPM
1057	0	1,27135634986381	0,824	0,027	0	10	CDC20
1058	1,07873420387963e-252	1,24280202856285	0,88	0,066	1,89253128728642e-248	10	NCAPG
1059	5,24766401817154e-70	1,239327489541	1	0,915	9,20650175348014e-66	10	NUCKS1
1060	1,52195228638342e-259	1,23708285054494	0,789	0,048	2,67011309123107e-255	10	MIS18BP1
1061	1,13653945713846e-34	1,23477685947403	0,613	0,197	1,99394482360371e-30	10	LOC114108618
1062	1,064245730282e-31	1,214680758991	0,725	0,32	1,86711270920673e-27	10	PCNA
1063	3,57772032297294e-147	1,21429844805406	0,958	0,171	6,27675253462373e-143	10	MAD2L1
1064	1,10050153893612e-147	1,20309054320708	0,845	0,124	1,93071989990953e-143	10	KIF11
1065	1,64616051491436e-174	1,20201544419241	0,845	0,099	2,88802400736576e-170	10	PLK1
1066	1,35777811123626e-223	1,20032506651714	0,887	0,08	2,38208591835289e-219	10	NUF2
1067	9,898203340646e-69	1,19463106989577	1	0,986	1,73654079408293e-64	10	PPIA
1068	4,2810161610172e-76	1,17984431150244	1	0,997	7,51061475288857e-72	10	PTMA
1069	8,21677995629665e-297	1,15639646873183	0,852	0,047	1,44155187553268e-292	10	CDCA3
1070	2,84360690489739e-21	1,15583823162456	0,972	0,954	4,98882395395198e-17	10	ARL6IP1
1071	4,85266500212461e-58	1,14904976427295	0,901	0,29	8,51351547972741e-54	10	LOC101123029
1072	4,9285791057708e-37	1,14620987266513	0,901	0,473	8,64669918316429e-33	10	LGALS1
1073	2,50052318095605e-52	1,14400911648961	0,993	0,807	4,38691786866929e-48	10	S100A11
1074	1,93243744257245e-93	1,13914736101766	0,866	0,213	3,39026824924911e-89	10	KIF20B
1075	2,07144720037071e-128	1,13717114010605	0,845	0,149	3,63414696833037e-124	10	KIFC1
1076	1,1631959047405e-54	1,13459878800852	0,866	0,375	2,04071089527673e-50	10	H1-5
1077	1,79210511430638e-86	1,13445421936809	0,908	0,259	3,14406921253911e-82	10	KIF23
1078	5,92806599705802e-71	1,13400983331526	0,908	0,32	1,04001989852386e-66	10	DTYMK
1079	9,8839147096507e-62	1,12488635248103	1	0,979	1,73403399666112e-57	10	PSMB9
1080	4,03744321312509e-298	1,12256883819812	0,817	0,043	7,08329037310666e-294	10	CEP55
1081	3,0278343571514e-270	1,11663662855469	0,852	0,056	5,31203259618642e-266	10	KIF22
1082	1,75847147380879e-47	1,10722846619873	0,958	0,554	3,08506235365015e-43	10	RALA
1083	5,29569720925126e-249	1,09548995367195	0,831	0,058	9,29077118391041e-245	10	BUB1
1084	1,93763169454005e-89	1,08966560320454	0,908	0,294	3,39938104490107e-85	10	UBE2T
1085	5,89440490855003e-168	1,08594327381783	0,803	0,083	1,03411439715602e-163	10	UHRF1
1086	1,70637294003948e-74	1,08288622989567	0,937	0,388	2,99366068600526e-70	10	MAGOHB
1087	6,65247661941809e-69	1,08038675564559	1	0,993	1,16711049811071e-64	10	PSMB8
1088	0	1,076467583882	0,838	0,039	0	10	DLGAP5
1089	2,87277794808444e-220	1,07164178944601	0,775	0,058	5,04000163211935e-216	10	CDCA2
1090	1,03631824957678e-138	1,0578983213142	0,739	0,095	1,81811673705751e-134	10	MXD3
1091	6,73188138874644e-54	1,04988032795322	0,986	0,905	1,18104127084168e-49	10	DEK
1092	5,22349757198604e-238	1,04638519108312	0,704	0,04	9,16410414029231e-234	10	PRC1
1093	6,81861893858703e-47	1,04330289926705	0,937	0,322	1,19625850658571e-42	10	XCR1
1094	1,00311799013661e-32	1,043086077851	0,986	0,825	1,75987020189566e-28	10	LOC101109397
1095	3,82831208840773e-44	1,03835795468557	0,986	0,82	6,71639072790252e-40	10	GSN
1096	4,34820856090178e-57	1,0285522104933	0,986	0,779	7,62849709924608e-53	10	MRPS26
1097	9,10461659259775e-113	1,0272718221015	0,908	0,2	1,59731393500535e-108	10	SKA2
1098	2,3577398063249e-52	1,02405458514917	0,972	0,738	4,13641871621641e-48	10	SNRPD1
1099	7,50702190059816e-62	1,01990138704913	0,993	0,805	1,31703192224094e-57	10	RAN
1100	9,17689436030083e-185	0,997983517053205	0,824	0,084	1,60999434657118e-180	10	BUB1B
1101	4,28562760625364e-14	0,531997837325678	0,905	0,312	7,51870507241139e-10	11	CLEC9A
1102	3,75392072487415e-15	0,519507211586214	0,932	0,331	6,58587851971921e-11	11	XCR1
1103	5,85612956164121e-10	0,457749431644396	0,973	0,599	1,02739937029433e-05	11	PLD4
1104	4,49685329732305e-12	0,451387283294496	1	0,997	7,88927942482357e-08	11	CST3
1105	3,07501607664998e-18	0,435917569914014	0,892	0,3	5,39480820487472e-14	11	LOC101123029
1106	1,16252309941811e-13	0,432880983504537	0,811	0,377	2,03953052561914e-09	11	NR4A1
1107	3,61605468492226e-11	0,421731390756532	1	0,966	6,34400633922761e-07	11	SNX3
1108	1,91864510294186e-13	0,411074215426332	0,905	0,417	3,3660709686012e-09	11	NET1
1109	8,20421181417608e-10	0,410171773128279	0,973	0,755	1,43934692067905e-05	11	LOC101113965
1110	3,69779724318569e-11	0,40635500700489	0,932	0,585	6,48741548344498e-07	11	CPNE3
1111	1,80101747695786e-05	0,39368382935544	0,946	0,782	0,315970506157487	11	RHOB
1112	3,59345033588551e-10	0,393587621791522	1	0,686	6,30434926927754e-06	11	ID2
1113	4,15539068711224e-10	0,392194944966622	0,865	0,457	7,29021742146971e-06	11	RAP2A
1114	1,35107195806114e-08	0,38682543000892	0,892	0,543	0,000237032064322246	11	TIFAB
1115	2,1608611732578e-17	0,384672688090904	0,865	0,311	3,79101484236349e-13	11	LOC101104860
1116	2,66885355794415e-14	0,382198293534733	0,892	0,336	4,68223668205721e-10	11	LOC101111664
1117	1,20620584758726e-09	0,380639194283625	0,892	0,561	2,11616753900709e-05	11	RALA
1118	9,19638246736212e-08	0,378582141306312	0,986	0,881	0,00161341334007401	11	FNBP1
1119	3,03917520227915e-19	0,376613339830164	0,824	0,278	5,33192897487853e-15	11	LOC101109219
1120	4,44816519023193e-10	0,371299249226785	0,986	0,789	7,8038610097429e-06	11	SPAG7
1121	1,3111629343988e-06	0,370804957429733	0,892	0,735	0,0230030425210926	11	TBC1D9
1122	8,23006109942917e-09	0,354708826766407	0,986	0,878	0,000144388191928385	11	RAB32
1123	3,93871393346056e-09	0,352725586872578	0,919	0,555	6,91007972486321e-05	11	ACTN1
1124	2,01620523215431e-09	0,3519648191834	0,432	0,165	3,53723045929153e-05	11	EGR3
1125	2,2881351274552e-07	0,351129509284806	0,554	0,26	0,0040143042676074	11	DMBT1
1126	1,20358535967225e-07	0,349451531771922	1	0,914	0,002111570155009	11	IRF8
1127	1,7157071311576e-10	0,345054839989767	1	0,94	3,01003659090289e-06	11	GABARAPL2
1128	1,38384635849034e-08	0,344214692609932	1	0,999	0,000242782005133545	11	TMSB10
1129	2,03874838466443e-06	0,331785293215394	0,959	0,794	0,0357678016605528	11	LOC101109975
1130	1,50515359771208e-11	0,328030382430962	0,851	0,405	2,64064147182607e-07	11	RAB30
1131	2,18356934414753e-07	0,327407279635101	0,946	0,703	0,00383085405737243	11	SLAMF8
1132	1,28757091979543e-13	0,326238307752307	0,797	0,326	2,2589144216891e-09	11	PPP1R14A
1133	6,64824867160712e-07	0,324827534938287	0,973	0,811	0,0116636874694675	11	CD83
1134	3,4817251126679e-09	0,323857561452064	0,919	0,595	6,10833853766457e-05	11	WDFY4
1135	3,92195117677786e-06	0,321717668873198	0,986	0,872	0,0688067114453908	11	IER3
1136	1,64016096590215e-06	0,315771760807817	0,865	0,596	0,0287749839857874	11	SAMM50
1137	1,07583809428509e-06	0,314432864258216	1	0,995	0,0188745035261376	11	CD74
1138	1,95810517852343e-15	0,314390296657709	0,757	0,275	3,43529972520151e-11	11	CYFIP2
1139	1,18827941861026e-09	0,313742440450657	0,514	0,205	2,08471741200985e-05	11	LOC114108618
1140	1,19612173874517e-07	0,313404644098282	1	1	0,00209847597845453	11	ACTB
1141	5,29187320044993e-15	0,306853159822678	0,824	0,301	9,28406234286935e-11	11	DAPK2
1142	1,61931730210832e-06	0,304229644261067	0,919	0,734	0,0284093027481883	11	IDH1
1143	7,39114957277115e-08	0,304120022476381	0,986	0,8	0,00129670328104697	11	PITPNA
1144	4,10376069772758e-08	0,300884000506427	0,932	0,611	0,000719963776809327	11	LOC101118024
1145	7,074951358689e-07	0,297112401465439	0,986	0,98	0,012412294663684	11	PSMB9
1146	1,04443324661997e-06	0,292917523984032	1	0,958	0,0183235368787008	11	C1H1orf54
1147	5,6351385018451e-06	0,289972834969311	0,959	0,765	0,0988628698763704	11	ARHGAP18
1148	3,18135712266243e-06	0,286258621857475	0,946	0,664	0,0558137293599897	11	ANXA6
1149	9,9780698673141e-06	0,285994025465345	0,946	0,792	0,175055257752159	11	PLAC8
1150	3,78706207029422e-07	0,28555210044565	0,905	0,579	0,00664402169612419	11	LRRK2
1151	0,000643605506253689	0,283664106589734	0,676	0,441	1	11	TNF
1152	1,37787270921974e-15	0,283229446809476	0,905	0,327	2,41733988105511e-11	11	LY6E
1153	2,2226809304236e-06	0,282966369411844	0,959	0,766	0,0389947142433516	11	ISG20
1154	3,28834920555194e-07	0,278518105108921	0,811	0,464	0,00576907984622032	11	ZNF366
1155	6,70543106563673e-07	0,278043342535494	0,797	0,492	0,0117640082615531	11	C9orf72
1156	6,45159180537882e-05	0,274817907900247	0,946	0,761	1	11	LOC101110289
1157	6,72839107127561e-07	0,272566941975488	0,973	0,77	0,0118042892954459	11	SERPINB1
1158	3,7072963862586e-07	0,272078360901953	0,973	0,788	0,00650408078005208	11	CADM1
1159	5,3709852088004e-06	0,269297618049825	0,905	0,616	0,0942285645031943	11	DENND1B
1160	1,69505644385162e-05	0,265117038380602	1	0,92	0,297380702509329	11	LOC114110140
1161	3,6523440513174e-15	0,264483104184162	0,797	0,282	6,40767240363125e-11	11	FLT3
1162	2,33540033748969e-06	0,263366501884656	0,973	0,667	0,0409722635209191	11	PARM1
1163	2,47941908195459e-05	0,26222510246328	0,986	0,888	0,434989283738113	11	SPINT2
1164	0,000450527223738206	0,261294789873076	1	0,887	1	11	DUSP2
1165	6,77667393998929e-05	0,261062025169368	0,703	0,429	1	11	LRRFIP2
1166	1,82034476152578e-06	0,259989002065212	1	0,932	0,0319361284962084	11	CORO1A
1167	1,14571569770533e-05	0,259887504364	0,973	0,868	0,201004362005424	11	PGAM1
1168	1,19833127581558e-15	0,259036016788287	0,851	0,288	2,10235239029085e-11	11	CLNK
1169	8,43987354785172e-11	0,258340178323004	0,73	0,3	1,48069141523511e-06	11	PTK2
1170	2,05807845581933e-06	0,258183970684511	0,959	0,71	0,0361069284288944	11	PLEKHO1
1171	7,94295263479961e-06	0,25704600994322	0,959	0,754	0,139351161024924	11	MYO9A
1172	0,00015243140040234	0,256718936870267	1	0,989	1	11	LOC101109747
1173	6,17962882124529e-17	0,254837218764295	0,703	0,228	1,08415408039927e-12	11	CD79A
1174	5,50322151464203e-08	0,252931494989377	0,689	0,356	0,000965485182528798	11	UBASH3B
1175	1,38025589724673e-05	0,250607922266027	0,878	0,638	0,242152094612967	11	PTBP3
1176	0,0077091220493575	2,05154236616375	0,571	0,531	1	12	APOE
1177	0,000975643422350941	1,56719547425805	0,786	0,699	1	12	CTSD
1178	1,16085835851751e-05	1,30907991838942	0,75	0,581	0,203660990418312	12	PLA2G2D
1179	4,44039956041844e-13	1,14657406938197	1	0,994	7,7902369887981e-09	12	FTL
1180	4,03965617678448e-11	1,02964452457319	0,946	0,964	7,08717279655068e-07	12	FTH1
1181	0,000109307907656286	1,00156056287287	0,714	0,573	1	12	FABP7
1182	0,000425480872009834	0,94762962076218	0,554	0,484	1	12	LOC101123578
1183	1,1252639165967e-12	0,925106008691402	0,982	0,827	1,97416301527726e-08	12	LAMP1
1184	0,0048166956432613	0,921071371072171	0,625	0,606	1	12	TSPAN4
1185	6,8601570650808e-09	0,890303694096838	0,911	0,684	0,000120354595549778	12	NUPR1
1186	0,00143654121006164	0,884681508347194	0,661	0,86	1	12	TNFAIP8L2
1187	2,95733648025976e-05	0,853035781052592	0,893	0,978	0,518835112096772	12	PRDX1
1188	0,00550137623573602	0,83095665621103	0,821	0,871	1	12	HMOX1
1189	4,25678029808508e-06	0,828325355934832	0,821	0,923	0,0746809535496046	12	LOC101103174
1190	1,38641163790905e-09	0,818708864761828	0,946	0,82	2,43232057754764e-05	12	FCER1G
1191	7,64268045630928e-10	0,810804452382454	1	0,779	1,3408318592549e-05	12	IFI6
1192	0,000511049366244941	0,790557456244846	0,732	0,83	1	12	CYSTM1
1193	3,40383946046002e-08	0,775114789553439	0,875	0,773	0,000597169594943107	12	LOC114110633
1194	8,24570155212521e-07	0,744978211029385	1	0,998	0,0144662588030485	12	SAT1
1195	0,000536662873310749	0,717450747171466	0,857	0,968	1	12	LOC101117086
1196	0,00989466534802933	0,717112702083147	0,643	0,674	1	12	MGST1
1197	0,00019886377386047	0,716297236322771	0,857	0,904	1	12	IFNGR2
1198	6,94497703774421e-07	0,690679990793368	0,929	0,69	0,0121842677150184	12	CD68
1199	0,000249205868638259	0,68046505374674	0,768	0,946	1	12	ATP5F1D
1200	0,00224580890881546	0,65822724375898	0,161	0,447	1	12	C2H9orf40
1201	0,00209714642119874	0,654555858770594	0,75	0,621	1	12	RARRES1
1202	5,69154922955861e-05	0,648717417370648	0,893	0,99	0,998525396833762	12	ATP5F1E
1203	0,000164608140870061	0,626070778379557	0,821	0,697	1	12	CLEC3B
1204	2,14512117462054e-05	0,612003056976492	0,929	0,933	0,376340058875427	12	NPC2
1205	0,00500916244034465	0,610432517500634	0,911	0,927	1	12	CTSA
1206	0,00428914796923795	0,605866954074126	0,696	0,773	1	12	C1H1orf162
1207	3,15715062961085e-05	0,590614857483094	0,893	0,921	0,553890506458927	12	TIMP2
1208	3,02441000926058e-05	0,583840968774322	1	0,824	0,530602492024676	12	C1QB
1209	0,00146426648820782	0,580454221449064	0,839	0,992	1	12	LOC114112489
1210	9,56889031497145e-05	0,578906729158683	0,964	0,705	1	12	LOC100101238
1211	8,35150192433258e-07	0,57587327142441	0,946	0,992	0,0146518749760491	12	UCP2
1212	0,00376637130647586	0,575684767182474	0,732	0,652	1	12	LGALS3
1213	0,000621235548023979	0,575213154558488	0,893	0,693	1	12	LOC114115224
1214	0,000363873845238135	0,572738035089712	0,857	0,701	1	12	CEBPD
1215	2,56734415721118e-06	0,570342121911718	0,982	0,995	0,0450414858941129	12	CTSZ
1216	0,00034555581510165	0,555794601942019	0,214	0,588	1	12	EVI5
1217	0,00567846877601855	0,551482840384054	0,732	0,952	1	12	OST4
1218	0,00881640698576285	0,538797295455878	0,821	0,987	1	12	LOC105607169
1219	0,00089312079335127	0,518641083650422	0,286	0,67	1	12	PPP1R35
1220	0,000708572295343277	0,512667141381634	0,804	0,972	1	12	BRI3
1221	0,00912201806566879	0,501135566271553	0,25	0,545	1	12	GRSF1
1222	9,63822295647616e-07	0,496350117752776	0,929	0,995	0,0169092983548418	12	RPL38
1223	6,33901297056357e-07	0,495989950899242	0,911	0,993	0,0111211643555567	12	SH3BGRL3
1224	2,29107264422709e-05	0,487812435631608	1	0,984	0,401945784703201	12	AIF1
1225	0,000405165372140927	0,487646663194674	0,946	0,783	1	12	SELENOP
1226	0,00176183362019799	0,483520654151898	0,929	0,992	1	12	LOC101118285
1227	1,07757929551239e-06	0,482439852379139	0,875	0,986	0,0189050511604693	12	LOC101115640
1228	0,00268976852568287	0,480655450321795	0,786	0,979	1	12	LAMTOR2
1229	2,68314572220648e-05	0,470447922224352	0,964	0,966	0,470731085503905	12	TYROBP
1230	0,00211863804899358	0,461574895434981	0,821	0,958	1	12	RGS10
1231	0,00637535609477663	0,459000970413706	0,768	0,58	1	12	FOLR2
1232	0,00695196412472227	0,454434636078269	0,768	0,977	1	12	SERP1
1233	0,00148352925169891	0,447085787353184	1	0,92	1	12	CFD
1234	0,000860692717405766	0,442027583328447	0,893	0,974	1	12	LOC101105208
1235	0,00741753415249599	0,438421044028249	0,911	0,995	1	12	UQCRH
1236	0,0037600045098028	0,436396307241538	0,196	0,499	1	12	PTDSS2
1237	0,00234801199684555	0,431042809630985	1	0,84	1	12	C1QC
1238	0,000196355437033345	0,425995457132107	0,125	0,44	1	12	LOC101110516
1239	0,00282282747914653	0,42599186246872	0,304	0,674	1	12	LOC101116064
1240	0,0013933112868736	0,422351312733087	0,196	0,51	1	12	CCDC25
1241	0,00828662029013492	0,422083659316461	0,125	0,334	1	12	TMEM183A
1242	0,00290560365215237	0,415898335471664	0,411	0,838	1	12	REX1BD
1243	0,00153651028840394	0,410573070353351	0,911	0,979	1	12	FCGRT
1244	0,00340523390611	0,406196404746578	1	0,82	1	12	C1QA
1245	0,000347303886246564	0,405531767039658	0,875	0,983	1	12	NDUFA4
1246	8,33700954120974e-06	0,403892223998026	0,268	0,713	0,146264495390984	12	LOC121818850
1247	5,0341689007278e-05	0,402552902259894	0,107	0,429	0,883194591943685	12	TXNRD1
1248	0,00362395910900335	0,401562063948333	0,125	0,361	1	12	CTNNBL1
1249	0,00389257153360191	0,399866273330075	0,304	0,672	1	12	LOC105615677
1250	0,0093507413599607	0,392437619029004	0,125	0,328	1	12	MAPK9
1251	0,00835151684723046	0,389419079777615	0,143	0,361	1	12	CLDND1
1252	0,000800787772689088	0,3892829371008	0,089	0,338	1	12	NPLOC4
1253	0,0013190908601319	0,379464806211074	0,339	0,787	1	12	MOB1A
1254	0,000632287991249012	0,378823051925215	0,161	0,472	1	12	APPL1
1255	5,73232478235638e-11	0,376495585101297	0,018	0,502	1,0056790598166e-06	12	LOC114117130
1256	2,91257874747574e-05	0,375226691095859	0,143	0,487	0,510982815457145	12	LOC121820219
1257	0,00767999896237447	0,366617133500198	0,143	0,373	1	12	NUP98
1258	0,000354964499345248	0,363779833349981	0,911	0,993	1	12	RPL36AL
1259	0,00702622220545995	0,363016969712632	0,232	0,515	1	12	GYG1
1260	0,00623563409874162	0,361360669303906	0,107	0,314	1	12	TSPAN14
1261	0,00537871321098948	0,360566285580677	0,232	0,528	1	12	SLIRP
1262	0,00213694334842562	0,359241813328595	0,911	0,996	1	12	CD81
1263	5,96468105860327e-06	0,357063284230515	0,161	0,571	0,104644364492136	12	STAT6
1264	0,00579882532868127	0,355229074532543	0,946	0,996	1	12	SERF2
1265	0,00360569639919001	0,354326041250182	0,196	0,478	1	12	SMIM27
1266	0,00137565916553793	0,354118670424893	0,304	0,68	1	12	MXD4
1267	2,16447298281547e-05	0,352856380559703	0,214	0,663	0,379735140105146	12	NDUFAF3
1268	0,00122428955400955	0,351081507869268	0,839	0,992	1	12	EIF1
1269	0,00898513095061103	0,348614276001259	0,232	0,514	1	12	RPL26L1
1270	0,00302250074853611	0,347232407813948	0,179	0,471	1	12	TXNDC9
1271	0,000387637485349042	0,347168086535041	0,214	0,58	1	12	LOC101121718
1272	0,00139382012742863	0,34426020081634	0,179	0,468	1	12	LOC101119869
1273	0,00837705014616325	0,341046766110586	0,107	0,297	1	12	NMD3
1274	0,00572358078646844	0,338968778910745	0,214	0,501	1	12	PPP1CB
1275	0,0041207253626443	0,338342522602781	0,161	0,424	1	12	CNPPD1
1276	0	7,0757798642422	1	0,024	0	13	LOC114108841
1277	0	5,60981627204512	0,982	0,016	0	13	LOC101113211
1278	0	4,08144348443881	0,909	0,005	0	13	VPREB3
1279	1,29099229164154e-57	4,00973537418244	0,873	0,154	2,26491687645591e-53	13	LOC101117112
1280	0	3,46956596322554	0,945	0,016	0	13	LTB
1281	0	3,44108489721171	0,964	0,001	0	13	CD79B
1282	4,03158611137258e-77	3,37427056004219	0,945	0,148	7,07301467379205e-73	13	JCHAIN
1283	6,36119601396078e-33	3,20547848099225	0,8	0,233	1,11600822868928e-28	13	STMN1
1284	2,7414736968938e-39	3,00604862956178	0,945	0,412	4,80964145383049e-35	13	LOC101122884
1285	0	2,96615827240207	0,945	0,002	0	13	MS4A1
1286	1,01324582555035e-45	2,84308749645941	0,982	0,37	1,77763847634553e-41	13	LOC101119685
1287	4,03529244308949e-13	2,78786133761483	0,527	0,201	7,0795170621562e-09	13	LOC121817401
1288	1,15672101359779e-18	2,75319300583505	0,491	0,13	2,02935134625596e-14	13	LOC114109701
1289	2,42305209077389e-16	2,55474552108911	0,818	0,579	4,25100258805372e-12	13	DUT
1290	8,08012077746755e-62	2,52186350294108	0,982	0,227	1,41757638919891e-57	13	CD79A
1291	1,01393102295834e-27	2,41305077907281	0,982	0,733	1,7788405866781e-23	13	HMGB2
1292	8,00115301677352e-16	2,38609150760665	0,964	0,97	1,40372228526275e-11	13	HMGB1
1293	0	2,33030348022417	0,618	0,002	0	13	CHGA
1294	2,71073566561625e-42	2,31436313312391	0,945	0,317	4,75571465175716e-38	13	CD37
1295	2,0694282010492e-32	2,31287724363248	0,964	0,634	3,63060483592072e-28	13	TMEM123
1296	5,58834937230865e-21	2,29387965304496	0,855	0,665	9,80420013877829e-17	13	TCEA1
1297	0	2,25918853993429	0,818	0,004	0	13	MEF2B
1298	0	2,15306496602301	0,782	0,005	0	13	RAPGEF5
1299	4,04713852624808e-27	2,12935467596677	0,455	0,075	7,10029983044963e-23	13	UBE2C
1300	3,43021626523482e-20	2,12774770953402	0,836	0,615	6,01797141572797e-16	13	POLD4
1301	7,75305932359191e-11	2,08256675208006	0,764	0,566	1,36019672773096e-06	13	LOC101122645
1302	7,71072825509651e-13	2,07874049299775	0,818	0,677	1,35277016507413e-08	13	TUBB4B
1303	5,19064599575767e-35	2,06636421652109	1	0,544	9,10646933495726e-31	13	LIMD2
1304	0	2,04844401367162	0,818	0,002	0	13	SIT1
1305	0	2,02955299945698	0,745	0,002	0	13	FCRLA
1306	0,00360466283917699	2,00148142800682	0,327	0,209	1	13	LOC114108618
1307	7,08756154539225e-177	1,99911812318227	0,436	0,008	1,24344179752362e-172	13	CD52
1308	1,6173768494497e-25	1,99415512750361	0,982	0,939	2,83752594467455e-21	13	LOC101118100
1309	5,91472121854412e-33	1,99087280590546	0,945	0,476	1,03767869058138e-28	13	POU2F2
1310	1,47582752025521e-05	1,98802169740213	0,073	0,402	0,258919180153575	13	LOC101110577
1311	1,68818965313691e-22	1,98775510096167	0,509	0,112	2,96175992746339e-18	13	TOP2A
1312	0	1,9651747071601	0,782	0,002	0	13	PAX5
1313	1,71554326354012e-30	1,96040752790076	0,527	0,094	3,00974910155479e-26	13	PCLAF
1314	4,21007814619024e-101	1,93959346031694	0,818	0,072	7,38616109967615e-97	13	ID3
1315	1,88043430787407e-13	1,92490627983253	0,636	0,329	3,29903394973426e-09	13	PCNA
1316	6,99577972696022e-14	1,91525872954823	0,891	0,908	1,2273395952979e-09	13	HMGN2
1317	2,68934538732511e-13	1,91204462709311	0,636	0,349	4,71818754752317e-09	13	HMCES
1318	3,85012216332063e-109	1,90327298131832	0,782	0,059	6,75465432332971e-105	13	RASGRP3
1319	8,36376768233838e-76	1,84831846503031	0,655	0,059	1,46733940218945e-71	13	ACTA2
1320	1,18929443315844e-297	1,84349626520582	0,8	0,017	2,08649815353317e-293	13	C3H12orf75
1321	3,40371332059504e-08	1,82556779023004	0,527	0,284	0,000597147464965195	13	LOC101109652
1322	0	1,78644778849784	0,782	0,006	0	13	ETS1
1323	0	1,77828142460219	0,691	0,001	0	13	RGS13
1324	0	1,77659675987036	0,745	0,007	0	13	ELL3
1325	7,35888527662687e-22	1,7733231956311	0,836	0,536	1,29104283293142e-17	13	PARP1
1326	1,56166374782755e-22	1,77016799996691	0,855	0,567	2,73978287918866e-18	13	LOC101110605
1327	0	1,7678950926317	0,564	0,001	0	13	MZB1
1328	2,19604065550471e-32	1,76102225234883	0,8	0,249	3,85273372601746e-28	13	DERL3
1329	2,96723617664521e-21	1,7522311044496	0,945	0,866	5,20571914830636e-17	13	ATP5MC1
1330	6,87631035205121e-30	1,74403577681008	0,945	0,632	1,20637988816386e-25	13	ARPC5L
1331	5,12520909870789e-68	1,72737832043651	0,764	0,1	8,99166684277312e-64	13	BDH2
1332	4,22465042267512e-26	1,72570902716553	0,945	0,668	7,41172670154124e-22	13	CCNI
1333	8,97798351532331e-29	1,70280992895649	1	0,992	1,57509742792832e-24	13	H3F3A
1334	5,86947254739456e-83	1,68571329990565	0,582	0,042	1,0297402637149e-78	13	RGCC
1335	8,2979260920406e-30	1,67405564514577	1	0,985	1,4557881535876e-25	13	RPS4X
1336	2,22420780931726e-18	1,66179389477033	0,873	0,808	3,9021501806662e-14	13	ANP32B
1337	0	1,65488443610074	0,618	0,006	0	13	CD24
1338	1,20084337756627e-14	1,64259038237423	0,745	0,42	2,10675962160227e-10	13	CKS2
1339	4,18643251532608e-16	1,63769597186806	0,891	0,907	7,34467720488807e-12	13	DEK
1340	4,38156259367339e-21	1,62110715961559	0,473	0,098	7,68701341434059e-17	13	CENPF
1341	9,55149555297774e-69	1,61522745930793	0,636	0,063	1,67571437981442e-64	13	CDCA7
1342	2,38439353062713e-07	1,6025894461925	0,8	0,869	0,00418318001013223	13	H2AZ1
1343	3,1386350728571e-19	1,59175493075666	0,855	0,511	5,5064213718205e-15	13	HMGN1
1344	4,53404429127916e-06	1,57896491270283	0,727	0,822	0,0795452730462016	13	LOC106990101
1345	1,85317073932438e-16	1,57083011695343	0,691	0,358	3,25120274507069e-12	13	RPA3
1346	3,03398381777618e-30	1,56608719963426	0,818	0,302	5,32282120990652e-26	13	TCF3
1347	2,20566709203704e-23	1,5654070004574	0,873	0,565	3,86962234626978e-19	13	PAIP2
1348	0	1,56360862759718	0,582	0,001	0	13	LOC105602976
1349	1,02155876190118e-21	1,56214626890501	0,945	0,593	1,79222269187944e-17	13	TNFRSF13C
1350	9,19027851633566e-28	1,52435086409709	0,491	0,082	1,61234246290593e-23	13	MKI67
1351	3,02217581685269e-14	1,52283597366625	0,818	0,585	5,30210525308636e-10	13	IRAG2
1352	1,58000859728525e-24	1,52158244242621	0,927	0,82	2,77196708307724e-20	13	NCL
1353	2,50801567711181e-30	1,51916032974073	0,545	0,1	4,40006270392496e-26	13	UHRF1
1354	0	1,51486218094846	0,727	0,001	0	13	CD19
1355	4,50662282425992e-17	1,50520760051213	0,982	0,956	7,90641908288161e-13	13	TOP1
1356	1,5716746213073e-19	1,49809142514249	0,873	0,683	2,75734595562153e-15	13	HPRT1
1357	8,16292301666021e-12	1,49279490349559	0,727	0,578	1,43210321404287e-07	13	DNMT1
1358	6,44751815285383e-104	1,48399894424894	0,655	0,042	1,13115258473668e-99	13	EAF2
1359	1,00691309350249e-43	1,4814255282696	0,673	0,118	1,76652833124078e-39	13	WDR76
1360	1,87776078394374e-19	1,47903961013347	0,691	0,286	3,29434351935089e-15	13	MBD4
1361	3,86115775870395e-44	1,47696507222957	0,782	0,166	6,77401517187021e-40	13	LOC114108723
1362	2,3088422231902e-23	1,4705267705276	0,945	0,702	4,05063279636488e-19	13	EZR
1363	4,99307989283922e-25	1,46846996261406	0,945	0,541	8,75985936399712e-21	13	BAG2
1364	3,11812505086304e-24	1,46506992020494	0,727	0,241	5,47043858923412e-20	13	GADD45A
1365	4,19099543640371e-19	1,44457805164336	0,436	0,096	7,35268239362667e-15	13	NUSAP1
1366	2,67083851646106e-23	1,44218724198676	1	0,986	4,68571909327928e-19	13	PPIA
1367	8,88319728849176e-25	1,43775656082487	0,836	0,433	1,55846813229299e-20	13	MRPL30
1368	4,81522916372493e-27	1,43327124864539	0,618	0,156	8,44783804483902e-23	13	LIG1
1369	2,31623120073643e-43	1,42635237646655	0,855	0,202	4,06359601857199e-39	13	SPOCK2
1370	9,65347326702088e-20	1,42351232889576	0,709	0,294	1,69360534996614e-15	13	RFC2
1371	3,05562922716778e-08	1,42125157998018	0,673	0,58	0,000536079591614315	13	TMPO
1372	6,25787996580724e-14	1,42078968304491	0,727	0,438	1,09788246120122e-09	13	PSIP1
1373	8,17160530829294e-18	1,42030698813692	0,745	0,353	1,43362643528691e-13	13	FAM107B
1374	5,81994078203405e-20	1,41676013677029	0,836	0,487	1,02105041080005e-15	13	PLEKHF2
1375	1,49099514650631e-11	1,41304426334201	0,836	0,86	2,61580188503067e-07	13	RANBP1
1376	1,03119153677753e-262	4,92493471370721	1	0,014	1,8091224321225e-258	14	CCR7
1377	2,13879260995885e-21	4,12256615042561	1	0,374	3,75229775491181e-17	14	FSCN1
1378	1,97489766958745e-29	4,1120029343932	1	0,223	3,46476047152422e-25	14	MARCKSL1
1379	1,74370230682037e-12	3,56400357587045	0,957	0,548	3,05915132708566e-08	14	CXCL9
1380	7,24575504988318e-241	3,52296220736805	0,435	0,002	1,27119526595151e-236	14	IL12B
1381	3,77186045326984e-113	3,50451592771676	0,652	0,016	6,6173519792166e-109	14	CCL22
1382	3,15026394264505e-16	3,38781891607977	1	0,804	5,52682306097648e-12	14	RPS27L
1383	1,63817708985948e-30	3,05416064523513	1	0,212	2,87401788644947e-26	14	LAMP3
1384	3,57417920899676e-17	3,05267668226757	1	0,674	6,27054000426391e-13	14	RAB8B
1385	1,99134421273981e-16	3,05127588806688	1	0,98	3,49361428683073e-12	14	SRGN
1386	1,5872304859356e-44	3,01230425591847	0,87	0,086	2,78463716452541e-40	14	CST7
1387	3,05687992721199e-39	2,96328149506124	0,826	0,09	5,36299014430072e-35	14	TUBA1C
1388	6,04800458630492e-16	2,92960751140994	1	0,765	1,06106192462134e-11	14	BIRC3
1389	3,65570362593474e-21	2,89738833004938	0,957	0,294	6,41356644133991e-17	14	RASSF4
1390	1,92022188693307e-15	2,87978185698485	0,87	0,329	3,36883727843539e-11	14	TRAF1
1391	2,95322745714121e-21	2,84215123201213	0,957	0,276	5,18114225080854e-17	14	CD59
1392	1,17492911767768e-17	2,73820258810242	1	0,513	2,06129564405373e-13	14	TBC1D4
1393	3,5548630099982e-228	2,73463151590941	0,478	0,003	6,23665166474084e-224	14	SSC4D
1394	3,48604923899653e-15	2,68942781377625	1	0,832	6,11592478489551e-11	14	BCL2A1
1395	8,18946696536013e-12	2,62186011640653	0,913	0,618	1,43676008440278e-07	14	IL4I1
1396	4,40722032639307e-20	2,61688382584974	0,957	0,286	7,73202734062401e-16	14	DUSP5
1397	9,47069771907535e-115	2,6056375341679	0,826	0,026	1,66153920783458e-110	14	MAP4K4
1398	9,41342246548654e-09	2,60427740528719	0,783	0,344	0,000165149083734496	14	TNFSF9
1399	1,14430427424466e-15	2,60019802897591	1	0,982	2,00756741873483e-11	14	TXN
1400	5,9104366335289e-85	2,59348162901462	0,783	0,034	1,03692700298631e-80	14	ARHGAP28
1401	1,40307862082967e-16	2,51565722248081	1	0,958	2,46156113238357e-12	14	BASP1
1402	2,26199028071306e-16	2,48396846532035	1	0,567	3,96843574848299e-12	14	GALNT7
1403	2,79998689915201e-15	2,46605876245143	0,913	0,393	4,91229701587228e-11	14	NCOA7
1404	8,23040351195747e-16	2,44423978046838	1	0,653	1,44394199213782e-11	14	SWAP70
1405	5,50078117315314e-15	2,41558836410068	1	0,941	9,65057049017986e-11	14	GABARAPL2
1406	6,4880702107874e-18	2,37479320700775	1	0,451	1,13826703778054e-13	14	LOC101108528
1407	5,97154829316047e-16	2,31000846564834	0,826	0,242	1,04764843255207e-11	14	PLAAT3
1408	2,95334426425852e-13	2,30219863549647	1	0,812	5,18134717721514e-09	14	CD83
1409	2,67318076463351e-14	2,30066412363451	0,957	0,564	4,68982833347302e-10	14	TNFRSF1B
1410	2,0896627308472e-72	2,29155170596095	0,826	0,044	3,66610429499832e-68	14	KIAA1671
1411	1,10981961455521e-15	2,28901096091871	1	0,636	1,94706753177566e-11	14	TMEM123
1412	7,63247780950476e-21	2,28567726785051	0,913	0,254	1,33904190689952e-16	14	PCNX1
1413	5,1349525636533e-26	2,26852077964868	0,826	0,14	9,00876077767335e-22	14	IDO1
1414	2,99359802563424e-12	2,21093915819591	0,957	0,709	5,25196837617271e-08	14	CD40
1415	3,05634692080862e-64	2,20333672730322	0,957	0,072	5,36205503786665e-60	14	PTGIR
1416	2,51983990933948e-12	2,16899379104812	1	0,9	4,42080713694519e-08	14	NFKBIA
1417	3,95421344140028e-15	2,16293739062648	0,957	0,537	6,93727206159265e-11	14	ILRUN
1418	2,28007553646098e-20	2,15005719239686	0,826	0,199	4,00016452116714e-16	14	CCDC71L
1419	3,52763115564002e-11	2,14866046673327	0,957	0,598	6,18887609945486e-07	14	TUBA1A
1420	5,51535996108792e-18	2,12947198203107	0,87	0,268	9,67614751573265e-14	14	NMNAT1
1421	1,60231069243696e-41	2,10403699189635	0,87	0,095	2,8110938788114e-37	14	CDKN2D
1422	0,00988048539201261	2,09058552696314	0,391	0,229	1	14	IL27
1423	2,15118808660331e-12	2,08468395626168	0,957	0,637	3,77404437913686e-08	14	GADD45B
1424	5,06456177153888e-16	2,05141858485522	0,826	0,262	8,88526717198781e-12	14	LOC101123244
1425	7,15419088842896e-19	2,02838141573935	0,957	0,323	1,25513124946598e-14	14	KCTD20
1426	3,17856386376447e-15	2,01542159225476	0,957	0,522	5,57647244258838e-11	14	GPBP1
1427	1,56968235018652e-09	1,9849369711869	0,783	0,438	2,75385071516724e-05	14	BIRC2
1428	5,07619968064772e-14	1,97660914703159	0,957	0,921	8,90568471972835e-10	14	OSTF1
1429	9,29139495486526e-10	1,97506226517325	0,783	0,425	1,63008233088156e-05	14	SAMSN1
1430	3,75078722921382e-14	1,96190484741327	1	0,823	6,58038111493272e-10	14	SUPT4H1
1431	3,62046524566782e-16	1,95420571151201	1	0,563	6,35174422699963e-12	14	CUL1
1432	1,94177944442102e-10	1,94917961391551	0,913	0,664	3,40665785729224e-06	14	IRF1
1433	1,22673539323817e-21	1,94627649077905	0,957	0,265	2,15218457389705e-17	14	MYO1G
1434	3,23571363678233e-12	1,9372874475616	0,913	0,52	5,67673600437093e-08	14	DAPP1
1435	3,54413772989097e-06	1,93100622571341	0,913	0,553	0,0621783523332073	14	CXCL10
1436	8,93735139713098e-18	1,92978877970021	0,913	0,309	1,56796892911266e-13	14	NIBAN1
1437	8,84186796077785e-16	1,92931184079239	1	0,979	1,55121731503887e-11	14	SEC61B
1438	4,04564391450006e-14	1,92276598341897	1	0,97	7,0976776835989e-10	14	BTG1
1439	0,00111011519428307	1,91853645152845	0,609	0,453	1	14	LOC101113705
1440	1,92536728553932e-13	1,91243971918677	1	0,769	3,37786436575017e-09	14	PMAIP1
1441	4,69303851226711e-10	1,91140339698021	0,87	0,511	8,23346676592141e-06	14	RAB9A
1442	2,36584568382569e-12	1,85241944711239	0,957	0,746	4,1506396677038e-08	14	CCDC88A
1443	7,61003399681686e-16	1,83374296741714	1	0,977	1,33510436440155e-11	14	GNG5
1444	6,21094379268324e-15	1,80445214390412	0,957	0,448	1,08964797898835e-10	14	MDM2
1445	2,67816791046774e-13	1,79326939798395	0,913	0,441	4,6985777821246e-09	14	RELB
1446	4,10414493771482e-14	1,77616195785229	0,739	0,204	7,20031187872688e-10	14	LOC106991099
1447	5,81660130243902e-17	1,76655119467703	0,913	0,321	1,0204645324999e-12	14	ATG16L1
1448	6,05209533417337e-07	1,76500694404179	0,957	0,772	0,0106177960542738	14	SERPINB1
1449	8,56289440259811e-89	1,75883396999451	0,826	0,035	1,50227419399181e-84	14	LOC121816163
1450	6,6042217749764e-11	1,75545141244986	0,826	0,359	1,15864466820186e-06	14	AQP11
1451	1,78715072336937e-15	1,75254181917449	0,957	0,437	3,13537722907922e-11	14	LRRK1
1452	7,79581400526149e-08	1,74442442033866	0,652	0,254	0,00136769760908308	14	ADM5
1453	3,36149679499944e-18	1,74050667567974	0,957	0,324	5,89740997714701e-14	14	KDM2B
1454	2,07588269758255e-15	1,72823422428173	0,87	0,323	3,64192860463882e-11	14	RNF115
1455	1,14780544653698e-19	1,72419911063356	0,87	0,227	2,01370987540449e-15	14	MXD1
1456	3,16707098300599e-11	1,72038396730938	0,913	0,649	5,55630933258571e-07	14	DDX6
1457	5,10708888303144e-07	1,71228794805151	0,87	0,776	0,00895987673639036	14	N4BP1
1458	2,1922103843658e-19	1,70340182288094	0,826	0,181	3,84601389833136e-15	14	CDKN1A
1459	2,03880724619303e-12	1,69880720911695	0,957	0,567	3,57688343272105e-08	14	FCHSD2
1460	1,01721058782962e-08	1,69468637116993	0,696	0,302	0,000178459425528829	14	SLC2A6
1461	6,30552379830892e-15	1,688357889545	1	0,919	1,10624109517532e-10	14	RAB10
1462	3,2088652760573e-56	1,68510324929896	0,913	0,076	5,62963324031493e-52	14	DIXDC1
1463	2,46381355518e-173	1,66902239208432	0,348	0,002	4,32251450120779e-169	14	LOC101114089
1464	4,84224766504107e-06	1,6545559661441	0,652	0,371	0,0849523930354806	14	ACOT7
1465	9,15570205151061e-12	1,62571641379209	1	0,813	1,60627636791702e-07	14	CFLAR
1466	4,37477245797193e-13	1,60549058085271	0,739	0,244	7,67510080026596e-09	14	FLNB
1467	1,82513455672301e-20	1,60240825311773	0,826	0,185	3,20201606631485e-16	14	DPH5
1468	1,02062704383646e-13	1,59912205769365	0,609	0,141	1,79058808570669e-09	14	VWA5A
1469	3,09395046996899e-13	1,58091309221267	0,957	0,638	5,42802670451359e-09	14	SUB1
1470	5,5136959333476e-09	1,5802675782342	0,826	0,532	9,67322814546503e-05	14	ANTXR2
1471	9,72963319494455e-72	1,5792118255723	0,696	0,031	1,70696684772107e-67	14	JAG1
1472	2,80372388955072e-06	1,56724899002078	0,957	0,886	0,0491885319182778	14	SQSTM1
1473	1,17599547709666e-07	1,56452147051698	1	0,965	0,00206316646501837	14	EPSTI1
1474	1,98777345098285e-13	1,56168485373142	0,696	0,19	3,48734974240431e-09	14	C14H16orf74
1475	4,45747471788121e-07	1,56158337086439	0,826	0,702	0,0078201936450508	14	LOC101118549
