# Supplementary material for: Characterization of intestinal mononuclear phagocyte subsets in young ruminants at homeostasis and during Cryptosporidium parvum infection
Source: Front Immunol. 2024 May 2;15:1379798. doi: 10.3389/fimmu.2024.1379798 (PMC11096452; doi:10.3389/fimmu.2024.1379798)
Supplement: Supplementary file 4 [file Table_3.csv]

	p_val	avg_log2FC	pct.1	pct.2	p_val_adj	cluster	gene
1	0	2,36882520846484	1	0,488	0	0	BPI
2	0	1,59134499206407	0,996	0,513	0	0	SCIN
3	0	1,58151548100972	0,973	0,37	0	0	LAG3
4	8,18642814526165e-298	1,43965133935916	0,983	0,461	1,4362269538047e-293	0	FABP7
5	3,56710010681298e-219	1,34659810717127	0,841	0,318	6,2581204273927e-215	0	CXCL8
6	0	1,32327710458949	0,967	0,367	0	0	LOC101102057
7	1,70655100685225e-241	1,2791035673301	1	0,582	2,99397308642158e-237	0	FCGR3A
8	4,46904276675795e-278	1,16447382753713	1	0,91	7,84048863000015e-274	0	TIMP2
9	1,48033541636369e-215	1,14156977960495	1	0,781	2,59710045446846e-211	0	C1QB
10	8,86319893888384e-202	1,13543863640319	1	0,801	1,55495962183778e-197	0	C1QC
11	0	1,12575405889062	0,884	0,213	0	0	LOC114111438
12	4,07656249095352e-230	1,11792870311907	0,999	0,833	7,15192123412885e-226	0	LOC101112761
13	1,26520946748377e-291	1,09813072664833	0,998	0,911	2,21968348975353e-287	0	JAML
14	7,23558271471964e-214	1,0753821522817	1	0,96	1,26941063147041e-209	0	CTSC
15	4,00500865758059e-198	1,07231014573825	0,964	0,448	7,02638718885939e-194	0	LOC101119572
16	3,79015493712755e-182	1,06646508702166	1	0,774	6,64944782169658e-178	0	C1QA
17	1,27834227543587e-100	1,06419242365311	0,802	0,464	2,24272368802469e-96	0	LOC114108665
18	3,98471314012051e-177	1,05475277603704	1	0,906	6,99078073302742e-173	0	CFD
19	1,25381199469771e-246	1,0540921905512	0,985	0,493	2,19968776349767e-242	0	TRPM2
20	3,02948512940607e-184	1,00528421148961	0,998	0,624	5,31492871103002e-180	0	CEBPD
21	1,71045122805408e-197	0,973434283571433	1	0,779	3,00081563449809e-193	0	LAMP1
22	8,02804341673881e-110	0,962038637116712	0,71	0,318	1,40843993703266e-105	0	LOC101104661
23	2,68350008706943e-270	0,952593935435022	0,946	0,366	4,70793255275461e-266	0	MSR1
24	5,31849469284587e-252	0,948590621519831	0,668	0,148	9,33076708912879e-248	0	DMBT1
25	5,58918826452357e-183	0,945183037367092	0,995	0,846	9,80567189128015e-179	0	HMOX1
26	9,76652303000197e-204	0,941481789902491	0,992	0,936	1,71343880038355e-199	0	PARVG
27	4,50195176439596e-198	0,932616176936204	0,981	0,521	7,89822417545626e-194	0	P2RY13
28	3,89223900330197e-168	0,93168293661617	1	0,88	6,82854410739297e-164	0	ACP5
29	1,40330919683426e-234	0,931128258384197	0,946	0,496	2,46196565492602e-230	0	ASGR2
30	6,93570600110495e-192	0,911490104205466	1	0,776	1,21680026083385e-187	0	LOC101102085
31	3,72359512312116e-203	0,910663518209351	0,995	0,801	6,53267528400376e-199	0	EMILIN2
32	8,52738028582749e-191	0,90914590924205	0,999	0,958	1,49604359734557e-186	0	FTH1
33	4,14912969007046e-302	0,875483267794458	0,999	0,957	7,27923312825961e-298	0	LOC101116099
34	1,9998708697918e-191	0,860556851594088	0,967	0,561	3,50857345396274e-187	0	ULK2
35	2,04947558358632e-169	0,858611711952774	0,984	0,47	3,59559996384384e-165	0	FOLR2
36	8,73310791310558e-195	0,835532915358426	0,944	0,652	1,53213645227524e-190	0	GPR35
37	1,15657788977559e-247	0,834113022750247	0,922	0,383	2,0291002498223e-243	0	PAMR1
38	2,67548628610921e-163	0,831578795505258	1	0,94	4,69387314035e-159	0	SCPEP1
39	1,71590808313881e-129	0,829060954951717	1	0,73	3,01038914105872e-125	0	SELENOP
40	9,02147282704792e-200	0,827178557900104	0,981	0,695	1,58272719277729e-195	0	LOC101117600
41	1,56539644282572e-144	0,81750606272572	0,998	0,604	2,74633151929345e-140	0	CD2
42	2,6096966026867e-149	0,801707072230326	0,893	0,469	4,57845171975354e-145	0	LOC121817525
43	2,9228211242159e-161	0,796021007667813	1	0,952	5,12779738032437e-157	0	CTSH
44	7,76966062641272e-134	0,793724095214196	1	0,631	1,36310926029785e-129	0	LOC100101238
45	1,39135697421553e-207	0,792159149795054	0,896	0,379	2,44099667556372e-203	0	C1R
46	3,52042266476429e-172	0,786484567884578	0,955	0,633	6,17622952306247e-168	0	GPR34
47	8,15255151210214e-191	0,786243240045462	0,932	0,569	1,4302836372832e-186	0	CTSF
48	4,92485761672828e-166	0,778055271902575	0,99	0,796	8,6401702027881e-162	0	LOC101112495
49	1,20836577624106e-303	0,771961916406037	1	0,988	2,11995691783731e-299	0	LOC101109746
50	3,77669681443826e-139	0,771828121218958	0,688	0,285	6,62583689125049e-135	0	LOC106991972
51	4,72091754214864e-159	0,770990394998125	0,997	0,854	8,28237773594557e-155	0	ASAH1
52	1,48726006872095e-171	0,759067264333475	0,963	0,538	2,60924906456404e-167	0	LOC105614340
53	2,20657643602125e-166	0,753955145428531	0,999	0,844	3,87121769935567e-162	0	APLP2
54	9,61255955541843e-181	0,747709027799972	0,954	0,471	1,68642744840261e-176	0	SLCO2B1
55	1,20154380558768e-169	0,746080412737185	0,967	0,651	2,10798845252302e-165	0	LOC101104530
56	6,3670713652733e-185	0,730164995280619	0,919	0,43	1,11703900032355e-180	0	CLEC7A
57	7,24232367088191e-118	0,729883600865428	0,998	0,606	1,27059326481952e-113	0	CSF1R
58	5,72931234692941e-150	0,726229005054869	0,977	0,548	1,0051505581453e-145	0	SDC3
59	1,24565380633295e-156	0,725655662423521	0,953	0,529	2,18537503783052e-152	0	SLC40A1
60	9,72062644720202e-131	0,720317188770218	0,997	0,609	1,70538670389712e-126	0	CYBB
61	7,82686357071696e-116	0,71823913478408	0,994	0,619	1,37314494484658e-111	0	CLEC3B
62	1,44744602079475e-167	0,715270730658739	0,9	0,44	2,53939929888232e-163	0	RNASE6
63	2,66577352450023e-212	0,710884123494045	0,684	0,209	4,67683307138319e-208	0	LOC121818779
64	1,71510834390135e-191	0,710733624536895	0,906	0,387	3,00898607854053e-187	0	GYPC
65	4,31953541948972e-148	0,695951679757936	0,922	0,594	7,57819293995276e-144	0	LST1
66	1,13490541639074e-173	0,685505630804098	0,899	0,354	1,99107806251592e-169	0	FCGR1A
67	4,49475029736063e-77	0,681576355355157	1	0,717	7,88558992168949e-73	0	IFI6
68	1,11616360456738e-134	0,678277615886073	0,983	0,858	1,95819742785301e-130	0	ITGB7
69	3,61184764869287e-111	0,677148986486203	0,999	0,958	6,33662551486677e-107	0	GRN
70	1,46551748806277e-187	0,672510790828656	0,989	0,94	2,57110388105732e-183	0	LAT2
71	2,9686293254034e-220	0,667615998346216	1	0,993	5,20816328848772e-216	0	LAPTM5
72	7,31983611690445e-231	0,665035531544369	1	0,995	1,28419204834972e-226	0	LOC101120392
73	1,68330542545704e-78	0,662703292057519	0,954	0,804	2,95319103842183e-74	0	RGS2
74	3,60763550540612e-174	0,661175390060275	0,908	0,385	6,32923573068449e-170	0	LAIR1
75	2,11059829503944e-134	0,656334841632274	0,9	0,618	3,70283364881719e-130	0	SLC46A3
76	2,70684726691985e-144	0,656063554296728	0,951	0,731	4,74889284508418e-140	0	GUSB
77	1,80348945257795e-133	0,654184752426142	0,943	0,565	3,16404189560275e-129	0	PHACTR1
78	1,24623391090478e-102	0,651238951226038	0,998	0,779	2,18639277329135e-98	0	FCER1G
79	3,22213478771487e-152	0,63947125064906	0,938	0,683	5,65291327156696e-148	0	CLN8
80	1,48730984881848e-157	0,637625574075039	0,875	0,375	2,60933639876714e-153	0	LOC101123578
81	1,14472029828141e-205	0,63614146216347	1	0,986	2,0082972913049e-201	0	LOC101109747
82	1,3104143319337e-146	0,636057468133993	0,909	0,466	2,29899090394448e-142	0	SRGAP1
83	9,7626876408264e-111	0,635167041946763	0,994	0,884	1,71276591970658e-106	0	DPP7
84	6,64354822455496e-123	0,631459473440503	0,654	0,262	1,16554410051592e-118	0	DEFB109B
85	1,29984518984126e-130	0,628761984588703	0,955	0,493	2,2804484010575e-126	0	LOC105612575
86	1,6522034698874e-132	0,628509317826949	0,964	0,568	2,89862576757045e-128	0	CD300LF
87	7,79674006176769e-156	0,62495693071655	0,738	0,301	1,36786007643652e-151	0	LOC101110577
88	9,80198500171505e-141	0,619956919788574	0,852	0,468	1,71966024870089e-136	0	SMPDL3A
89	7,61203040306711e-150	0,619062778562393	0,93	0,623	1,33545461391409e-145	0	CUL4A
90	9,69081118285912e-172	0,616803297318257	0,845	0,357	1,7001559139208e-167	0	LOC101116002
91	1,83457475377796e-130	0,616354751226988	0,915	0,616	3,21857794802805e-126	0	ZSWIM6
92	3,99673319318976e-117	0,610301637045122	0,986	0,538	7,01186871413211e-113	0	C5AR1
93	2,12883976814618e-94	0,604389158154286	0,999	0,603	3,73483648923566e-90	0	NUPR1
94	1,29674301654809e-137	0,599875113288718	0,869	0,504	2,27500594823197e-133	0	LOC101110450
95	1,38882125872083e-114	0,597798528575314	0,867	0,548	2,43654801629983e-110	0	LOC101110855
96	4,96619423545506e-130	0,589878449368731	0,999	0,985	8,71269116668235e-126	0	FCGRT
97	2,16871931093522e-103	0,588357008209348	0,982	0,523	3,80480115910476e-99	0	RARRES1
98	4,89649433142183e-113	0,58708757251875	0,978	0,801	8,59040965504645e-109	0	TENT5A
99	2,57953121044868e-102	0,586622743031477	1	0,739	4,52552955561117e-98	0	MARCKS
100	2,66661253858876e-176	0,580419890176292	0,589	0,157	4,67830503770013e-172	0	GIMAP1
101	2,15047773136245e-21	2,23074296519021	0,467	0,36	3,77279813190228e-17	1	LOC101118983
102	0	2,14865678086185	0,986	0,185	0	1	CLEC9A
103	0	1,87832771371712	0,99	0,209	0	1	XCR1
104	0	1,77432534918619	0,999	0,528	0	1	PLD4
105	6,03151548659669e-136	1,71092670516577	0,515	0,144	1,05816907696852e-131	1	LOC114108618
106	4,37325226148857e-279	1,69948553887136	1	0,632	7,67243376755555e-275	1	ID2
107	3,18945168744067e-289	1,67704102173924	0,971	0,468	5,59557404044591e-285	1	TIFAB
108	3,67725293715442e-301	1,58765492853212	1	0,999	6,45137255294371e-297	1	TMSB10
109	0	1,57824349524087	1	0,998	0	1	CST3
110	1,3710535310371e-270	1,57655357536616	0,973	0,55	2,40537631485148e-266	1	LOC101118024
111	0	1,57052718143329	0,933	0,182	0	1	LOC101123029
112	0	1,48436994750798	0,947	0,204	0	1	LY6E
113	5,70424733284986e-245	1,48361725778005	0,987	0,717	1,00075315207518e-240	1	LOC101113965
114	0	1,45656181626146	0,963	0,217	0	1	LOC101111664
115	0	1,44063394040055	0,977	0,48	0	1	RALA
116	4,17157797136009e-143	1,32575126344496	0,914	0,481	7,31861639295415e-139	1	CXCL9
117	2,61836000462772e-262	1,32291106828876	0,929	0,396	4,59365079211887e-258	1	LGALS1
118	1,03090633144611e-51	1,31060731853846	0,319	0,12	1,80862206788905e-47	1	LOC101117112
119	3,54636636892202e-221	1,29085651726014	0,99	0,762	6,22174515763679e-217	1	PLAC8
120	5,82737021151032e-296	1,27494496239855	0,967	0,517	1,02235382990737e-291	1	CPNE3
121	0	1,26596117379325	0,961	0,314	0	1	NET1
122	6,99435371315493e-184	1,26506560140869	0,971	0,782	1,2270894154359e-179	1	CD83
123	4,39444719798374e-283	1,26290320237797	0,978	0,523	7,70961816414267e-279	1	WDFY4
124	0	1,25875055497095	0,944	0,192	0	1	LOC101104860
125	1,64101022965134e-221	1,23024209721851	0,976	0,754	2,87898834690031e-217	1	SPAG7
126	1,54218305733552e-199	1,22795387780145	0,98	0,725	2,70560595578943e-195	1	PMAIP1
127	1,49148699108702e-276	1,22332209402164	1	0,903	2,61666477716307e-272	1	IRF8
128	1,02096088756616e-255	1,19811477004178	1	0,929	1,79117378114607e-251	1	GABARAPL2
129	0	1,17517002383447	0,92	0,17	0	1	CLNK
130	5,22495544718579e-261	1,17318031257716	0,997	0,962	9,16666183654276e-257	1	SNX3
131	0	1,13515021713276	0,886	0,192	0	1	DAPK2
132	5,81903149076943e-296	1,11581819083826	0,944	0,364	1,02089088474059e-291	1	CNRIP1
133	8,72873756307716e-151	1,10665390508587	0,918	0,486	1,53136971806626e-146	1	CXCL10
134	7,9672631040642e-277	1,10637936172143	0,949	0,398	1,39777663897702e-272	1	RAB7B
135	9,45860218761656e-260	1,09326534923212	1	0,975	1,65941716779545e-255	1	PSMB9
136	1,46952149738563e-231	1,08034791714557	0,991	0,782	2,57812851501334e-227	1	COTL1
137	1,58874285980255e-185	1,0781081104579	0,975	0,696	2,78729047323759e-181	1	PTMS
138	5,23756238875161e-233	1,0767277032678	0,961	0,505	9,18877945482582e-229	1	LRRK2
139	8,97126629484217e-220	1,07064266862487	0,982	0,733	1,57391895876711e-215	1	ARHGAP18
140	1,12614050635233e-248	1,06288198640941	0,991	0,766	1,97570090434453e-244	1	PITPNA
141	1,41866199917157e-206	1,05989970981009	0,924	0,464	2,48890061134661e-202	1	LIMD2
142	9,76780523651206e-217	1,04696218921538	0,97	0,764	1,71366375069368e-212	1	CADM1
143	2,90603543060002e-267	1,03949284869625	0,89	0,254	5,09834855944468e-263	1	AQP11
144	5,59966717942638e-272	1,02489410170517	1	0,958	9,82405609958564e-268	1	C1H1orf54
145	1,33802425865029e-223	1,02355053069178	1	0,992	2,34742975937607e-219	1	ACTG1
146	4,29375422492516e-246	1,01717025156114	0,957	0,439	7,5329624122087e-242	1	BIN1
147	0	1,01030005109175	0,906	0,217	0	1	PPP1R14A
148	0	0,999578084772333	0,863	0,173	0	1	FLT3
149	2,67225112029367e-188	0,998340136574635	1	0,904	4,68819736544321e-184	1	LOC114110140
150	9,61833166415991e-272	0,995406839389999	1	0,994	1,68744010716021e-267	1	RPL28
151	1,93878222635941e-196	0,993311751113759	0,995	0,791	3,40139953792494e-192	1	GSN
152	0	0,990285465115911	1	0,999	0	1	RPLP1
153	1,12247367016644e-221	0,962206982290084	0,947	0,486	1,96926780694e-217	1	ACTN1
154	2,6261265900877e-233	0,957944311109435	0,862	0,318	4,60727648964985e-229	1	RAB30
155	7,29645695539137e-191	0,954801628274132	0,971	0,725	1,28009040825386e-186	1	ZYX
156	1,08670627357067e-200	0,945975120358199	0,978	0,636	1,90651748635239e-196	1	MIF
157	9,58704048795007e-197	0,939745954435004	0,999	0,918	1,68195038320596e-192	1	CORO1A
158	2,10772044607979e-255	0,935953920273759	1	0,988	3,69778475060238e-251	1	RPS26
159	0	0,92867760707073	0,847	0,17	0	1	LOC101109219
160	6,45783847033653e-230	0,923129088843171	1	0,999	1,13296318123584e-225	1	ACTB
161	4,73598033007915e-236	0,915408372537083	1	0,983	8,30880389109087e-232	1	RPL7
162	4,62667639308444e-239	0,910461091191139	0,834	0,303	8,11704106402735e-235	1	PLPP1
163	1,91671054305025e-182	0,897936999332045	0,937	0,5	3,36267697672736e-178	1	PPA1
164	1,59809442302747e-212	0,897571204947386	0,992	0,866	2,80369685575939e-208	1	RAB32
165	4,28778309982176e-256	0,882120062186861	1	0,991	7,5224866703273e-252	1	RPS3A
166	1,19931965720716e-190	0,87657581475503	0,992	0,864	2,10408640660424e-186	1	FNBP1
167	2,09949140213076e-163	0,875148346900077	0,896	0,466	3,6833477158982e-159	1	BAG2
168	0	0,874798925680934	0,816	0,185	0	1	RGS3
169	1,33034079574205e-205	0,867222370831339	0,999	0,982	2,33394989204986e-201	1	RPS4X
170	3,84179422180583e-269	0,867119246588702	1	0,996	6,74004378273615e-265	1	RPL18A
171	1,13083005081151e-163	0,865538823924726	0,965	0,618	1,98392824114372e-159	1	PARM1
172	7,89175366709701e-100	0,8601994971509	0,991	0,854	1,3845292633555e-95	1	IER3
173	6,07056051844405e-206	0,851258170797987	0,943	0,485	1,06501913735582e-201	1	BATF3
174	1,87377976083308e-242	0,849764330122383	1	0,99	3,28735921240556e-238	1	NAAA
175	1,08373298825787e-183	0,846070619455521	0,992	0,87	1,90130115459961e-179	1	TAP1
176	0	0,843825718917214	0,822	0,164	0	1	CYFIP2
177	7,30687976522095e-237	0,839841116943745	1	0,979	1,28191898601036e-232	1	LOC121816084
178	2,32571881000178e-197	0,83948720536906	0,961	0,633	4,08024108026713e-193	1	DESI2
179	2,94876395107445e-270	0,838746595648918	1	0,995	5,17331147576502e-266	1	RPS27A
180	8,97783868536607e-243	0,83860132249804	1	0,997	1,57507201896062e-238	1	RPS2
181	1,85730353301228e-275	0,838044619765097	0,805	0,203	3,25845331831675e-271	1	PTK2
182	0	0,837602125138252	0,761	0,126	0	1	OSCAR
183	4,45764806343813e-251	0,831005732904501	1	0,999	7,82049776249585e-247	1	RPS18
184	3,82582797233169e-221	0,82119517850536	1	0,991	6,71203259465872e-217	1	H3F3A
185	1,22024803768398e-217	0,818979214679695	0,999	0,988	2,14080315731278e-213	1	RPL6
186	6,47162672495683e-253	0,818572284055201	1	0,997	1,13538219262643e-248	1	RPS8
187	9,63136314370518e-174	0,815949469983504	0,971	0,74	1,68972634993164e-169	1	SERPINB1
188	7,7980976355988e-153	0,8067168209879	0,92	0,588	1,36809824918945e-148	1	MYH9
189	7,96378751769646e-172	0,80632355781345	0,867	0,385	1,39716688210467e-167	1	RAP2A
190	1,90566344914376e-156	0,80386110525111	0,906	0,542	3,34329595517781e-152	1	PRKAR2B
191	3,55790369560462e-217	0,799142198988381	1	0,991	6,24198624356874e-213	1	PSMB8
192	6,92564678386573e-59	0,796586654040127	0,757	0,508	1,2150354717614e-54	1	KLF2
193	7,7298052140144e-204	0,791350906478176	1	0,984	1,35611702674669e-199	1	LSP1
194	5,74893962377877e-228	0,786642274939716	1	0,987	1,00859396759575e-223	1	RPL14
195	3,02316599536834e-128	0,783665617214053	0,92	0,625	5,30384242227421e-124	1	GLS
196	4,63911742758203e-233	0,776913905801541	1	0,995	8,13886761494992e-229	1	RPS23
197	5,27762410652165e-172	0,77490101397451	0,986	0,801	9,25906373248158e-168	1	PAK1
198	8,06089619845747e-259	0,771734451708289	1	0,995	1,41420362905738e-254	1	RPS7
199	4,15938112237708e-254	0,762741842285096	0,914	0,268	7,29721824109834e-250	1	FSCN1
200	7,1196570258354e-166	0,759750176362784	0,984	0,877	1,24907262861256e-161	1	SPINT2
201	1,09378041717897e-77	1,94373166982101	0,669	0,3	1,91892836389879e-73	2	LOC105604171
202	1,97333278897419e-57	1,65609240491417	0,596	0,28	3,46201504497632e-53	2	LOC101121216
203	9,82550424746206e-93	1,11224612648568	0,719	0,313	1,72378646517474e-88	2	LOC101115982
204	7,50284522817923e-35	1,04367723796154	0,846	0,532	1,31629916683176e-30	2	LOC101119572
205	1,23698275630464e-82	0,99072070228603	0,961	0,622	2,17016254766086e-78	2	LGALS3
206	1,68165640187831e-14	0,975716087097403	0,463	0,361	2,9502979914553e-10	2	SOD2
207	8,16815612612775e-79	0,927585410875243	0,996	0,639	1,43302131076785e-74	2	FCGR3A
208	9,00482325627571e-89	0,920773867011774	0,791	0,38	1,57980619208101e-84	2	CD300H
209	5,99466302666892e-85	0,897866599332476	0,996	0,856	1,05170368139879e-80	2	LOC101112761
210	6,781293936671e-15	0,893784693737694	0,703	0,648	1,18971020824956e-10	2	LOC101113476
211	3,40463324653862e-77	0,853151638642879	0,994	0,675	5,97308856772735e-73	2	CEBPD
212	1,24831233039114e-05	0,848074234435226	0,439	0,36	0,219003915243822	2	LOC101114285
213	7,20182721293939e-85	0,845528618516068	0,984	0,632	1,26348856623809e-80	2	LOC101102230
214	9,90793000603685e-62	0,818407490257847	0,996	0,657	1,73824724025911e-57	2	NUPR1
215	1,94945049795175e-49	0,809550992309774	0,713	0,445	3,42011595360654e-45	2	BATF
216	4,10168171893138e-72	0,806278286721196	1	0,755	7,19599040769322e-68	2	IFI6
217	9,84482188202764e-84	0,803518175753169	0,996	0,964	1,72717555098293e-79	2	FTH1
218	8,25439663735838e-68	0,796596278265917	0,911	0,655	1,44815134605815e-63	2	LGMN
219	6,37523593655272e-59	0,786402899273888	0,996	0,804	1,11847139270881e-54	2	C1QA
220	5,16274628683132e-65	0,773090497856944	0,888	0,526	9,05752208561686e-61	2	LOC121817525
221	6,85627065856069e-79	0,772383446443107	0,923	0,605	1,20286412433789e-74	2	MS4A8
222	2,44079690218879e-61	0,755709420687386	0,992	0,767	4,28213408520001e-57	2	SELENOP
223	6,87952942795719e-62	0,751047851995431	0,994	0,681	1,20694464284081e-57	2	LOC100101238
224	6,88285938349226e-55	0,744574964072562	0,768	0,484	1,20752885023988e-50	2	LOC101109388
225	1,86120520185636e-77	0,742257264595216	0,992	0,662	3,26529840613679e-73	2	CYBB
226	4,22511445841699e-46	0,724110707105427	0,876	0,544	7,41254080584678e-42	2	FABP7
227	5,98665028166806e-46	0,718291375867783	0,996	0,811	1,05029792541584e-41	2	C1QB
228	3,28595320976948e-72	0,709913184641865	0,998	0,809	5,76487631121957e-68	2	FCER1G
229	2,24192458153416e-53	0,70682319987505	0,982	0,783	3,93323248584353e-49	2	CTSB
230	1,27146163959718e-62	0,700645446597167	0,992	0,696	2,23065230050929e-58	2	DUSP6
231	2,05739266051983e-22	0,682219857653509	0,892	0,817	3,60948968361599e-18	2	LOC105614852
232	3,10392160031826e-64	0,677892140466934	0,907	0,587	5,44552005559835e-60	2	ZEB2
233	3,22462576590819e-34	0,662301205568536	0,994	0,828	5,65728344370933e-30	2	C1QC
234	2,00429539210174e-54	0,659009151832492	0,986	0,867	3,51633583590329e-50	2	HMOX1
235	3,17218102925511e-52	0,645728476243443	0,996	0,775	5,56527439772517e-48	2	MARCKS
236	1,81374656241947e-63	0,639867404531377	0,923	0,559	3,18203696910872e-59	2	LOC105612575
237	3,14189571650894e-49	0,637176677243346	0,988	0,67	5,51214184504329e-45	2	CLEC3B
238	1,53377668846416e-61	0,630542408923581	0,974	0,61	2,69085782224153e-57	2	TFEC
239	3,90675324594895e-39	0,626549085591252	1	0,918	6,85400789469284e-35	2	CFD
240	2,58932940512801e-73	0,625119390125634	0,797	0,409	4,54271950835657e-69	2	ABCA6
241	3,51411555504602e-30	0,622164098191501	0,669	0,432	6,16516432977273e-26	2	SDC4
242	5,60497445341448e-95	0,619771069092882	0,998	0,994	9,83336718107036e-91	2	CTSS
243	3,65360265249452e-29	0,618412592511228	0,728	0,523	6,40988049353638e-25	2	SOCS3
244	1,13876690239729e-57	0,615877084929078	0,98	0,829	1,99785265356581e-53	2	EMILIN2
245	2,16476487570405e-51	0,609992040841771	0,986	0,633	3,79786349793519e-47	2	MAFB
246	8,70716276481476e-44	0,60929073082063	0,807	0,601	1,5275846354591e-39	2	ATP13A3
247	0,000596116779258624	0,60572766347487	0,634	0,552	1	2	CXCL10
248	3,16746824877122e-34	0,601595712669516	0,669	0,432	5,55700629564423e-30	2	LOC101113705
249	2,47642570819849e-49	0,601536693820931	0,378	0,139	4,34464126246343e-45	2	TNIP3
250	2,59368810798255e-56	0,598716234178467	0,992	0,948	4,55036641664459e-52	2	SAMHD1
251	7,34498004318484e-64	0,587302938259631	0,969	0,699	1,28860329877635e-59	2	LOC101102156
252	4,54149632149659e-61	0,586981049408641	0,929	0,653	7,96760114643362e-57	2	LOC101117272
253	1,0175555525798e-45	0,579323951532171	0,98	0,886	1,78519946144601e-41	2	FGL2
254	9,64363007266134e-48	0,574449027424181	0,998	0,696	1,69187845994771e-43	2	BST-2A
255	3,57745789618123e-55	0,571192783634735	0,949	0,684	6,27629213306035e-51	2	GNS
256	2,17020967067046e-49	0,568771688563814	0,98	0,82	3,80741584622425e-45	2	PDXK
257	1,69684670330952e-45	0,566287450113521	0,933	0,801	2,97694785628622e-41	2	KCTD12
258	3,67610490704106e-48	0,566201781000657	0,974	0,844	6,44935844891284e-44	2	RNF213
259	6,82784700082606e-07	0,564194797039562	0,461	0,401	0,0119787747782492	2	RCN2
260	1,18990101306956e-14	0,55884411780821	0,612	0,433	2,08756233732924e-10	2	LOC101114535
261	5,01617004609991e-34	0,553299686487438	0,998	0,966	8,80036872887769e-30	2	CTSC
262	1,67274693890794e-43	0,551038353957739	0,888	0,74	2,93466722962008e-39	2	BLVRB
263	1,30405187137396e-51	0,550579774581181	0,959	0,897	2,28782860313848e-47	2	SARS1
264	2,27194310449294e-41	0,547229944943305	0,992	0,659	3,98589698252242e-37	2	CSF1R
265	4,05091057182478e-39	0,54006237335302	0,996	0,806	7,10691750720939e-35	2	LOC101102085
266	9,15985208092838e-34	0,539487473003068	0,935	0,809	1,60700444907807e-29	2	ISG15
267	6,12569507284573e-44	0,537858788157749	0,941	0,721	1,07469194358005e-39	2	MX2
268	3,99913275794397e-61	0,536722660046337	0,931	0,58	7,0160785105369e-57	2	SIRPA
269	1,1880240367374e-43	0,533601159235823	0,99	0,971	2,0842693700521e-39	2	CXCL16
270	1,39553524292328e-35	0,520471745922965	0,986	0,936	2,4483270301846e-31	2	CREG1
271	1,32652051168412e-14	0,519721833644907	0,758	0,72	2,32724758569862e-10	2	TNIP1
272	4,1730812604873e-38	0,519118727468229	0,835	0,621	7,32125376339892e-34	2	IFIT2
273	6,37855922289082e-32	0,518985866770965	0,829	0,684	1,11905443006397e-27	2	IFIT3
274	9,53778877218213e-41	0,517990034391668	0,967	0,848	1,67330966219163e-36	2	ZFP36L2
275	6,29559349471844e-35	0,516017309679924	0,685	0,464	1,1044989227134e-30	2	DDIT4
276	1,42758892248037e-38	0,510068791200121	0,921	0,606	2,50456200559957e-34	2	LOC105602100
277	1,2744874923088e-56	0,508659178735836	0,852	0,462	2,23596085650656e-52	2	LAIR1
278	9,308505014587e-19	0,503579851059278	0,608	0,445	1,63308411975914e-14	2	SOCS1
279	8,85107100974991e-47	0,502884224024841	0,555	0,26	1,55283189795052e-42	2	ADAM28
280	1,47693073778415e-14	0,50199859758712	0,598	0,418	2,59112728636851e-10	2	CXCL8
281	2,41339354253967e-43	0,500617926793183	0,925	0,567	4,2340576310316e-39	2	TRPM2
282	8,64371392690254e-48	0,498814825469787	0,799	0,46	1,51645317133578e-43	2	C1R
283	1,88260361700603e-45	0,498116221886465	0,825	0,533	3,30283978567539e-41	2	IGSF6
284	2,72954655851049e-44	0,496436798709302	0,807	0,438	4,7887164822508e-40	2	FCGR1A
285	5,15652316807096e-51	0,493874845829937	0,785	0,494	9,0466042460637e-47	2	SPATS2L
286	2,68966508607658e-45	0,492592732864266	0,799	0,451	4,71874842701276e-41	2	LOC101123578
287	3,61985624661932e-27	0,490645844619385	0,858	0,618	6,35067579906893e-23	2	FABP5
288	3,42634775318471e-14	0,488623595315544	0,691	0,524	6,01118449818725e-10	2	LOC114108665
289	2,45049232767314e-44	0,488450948097311	0,986	0,866	4,29914373966976e-40	2	APLP2
290	6,06559890363699e-44	0,487964139320833	0,961	0,791	1,06414867165407e-39	2	ADGRE5
291	7,52882101021262e-42	0,486775702085797	0,797	0,562	1,3208563580317e-37	2	LOC101110450
292	3,55465087459025e-15	0,484178258427001	0,396	0,257	6,23627949438114e-11	2	GPR84
293	2,67532281833868e-37	0,48223635991675	0,809	0,513	4,69358635249338e-33	2	RNASE6
294	2,61121968020093e-33	0,480830011463258	0,736	0,507	4,58112380694451e-29	2	LOC101120029
295	2,51369868784162e-44	0,480479584042756	0,774	0,474	4,41003297794935e-40	2	STAB1
296	8,62858380754898e-35	0,478182836596599	0,923	0,606	1,51379874319639e-30	2	C5AR1
297	6,65746629663161e-23	0,477921500411747	0,998	0,808	1,16798588708105e-18	2	LAMP1
298	2,97718418468775e-54	0,472610813673438	0,835	0,549	5,22317193361619e-50	2	LCP2
299	9,82293814026706e-25	0,46642285174563	0,652	0,415	1,72333626732845e-20	2	IL1RN
300	1,84963778725747e-40	0,46557210458878	0,992	0,924	3,24500453396451e-36	2	JAML
301	2,22240204306937e-187	1,87185340359931	0,961	0,545	3,89898214436091e-183	3	FOLR2
302	5,29270066664291e-104	1,78119304062198	0,799	0,362	9,28551404955833e-100	3	LOC101104661
303	7,1136237663794e-63	1,61393327530256	0,658	0,335	1,2480141535736e-58	3	LOC101114285
304	1,90027717219862e-152	1,59706962858488	0,99	0,683	3,33384627090526e-148	3	LOC100101238
305	1,02532035910862e-182	1,54022258924255	0,971	0,534	1,79882203802016e-178	3	SIGLEC1
306	3,50005454938534e-164	1,46408622399433	0,985	0,597	6,14049570144164e-160	3	DAB2
307	4,3285860178311e-146	1,39401005362162	0,948	0,589	7,59407130968289e-142	3	SLC40A1
308	1,15285223569409e-81	1,35293335909118	0,809	0,411	2,02256396230171e-77	3	LOC101114535
309	5,42374679098301e-166	1,3099354853467	0,766	0,241	9,51542137010059e-162	3	CTSK
310	1,60267083548299e-143	1,27246300147087	1	0,919	2,81172571377136e-139	3	CFD
311	3,95722957415529e-150	1,24876195511273	0,921	0,488	6,94256356489805e-146	3	MRC1
312	5,7265110362905e-147	1,24854678044105	0,992	0,668	1,00465909620681e-142	3	LOC114115224
313	2,33888067897454e-122	1,24003836821974	0,969	0,588	4,10333226319293e-118	3	RARRES1
314	1,18309284047354e-59	1,22646781802436	0,699	0,354	2,07561807932677e-55	3	RARRES2
315	9,47630914565182e-137	1,15646440257964	0,996	0,768	1,66252367651316e-132	3	SELENOP
316	3,76709384879259e-144	1,15094399953724	0,996	0,659	6,60898944832171e-140	3	CD2
317	3,31522068617661e-138	1,1090552847821	0,992	0,777	5,81622317182824e-134	3	MARCKS
318	6,90036206966243e-113	1,0830657277191	0,832	0,378	1,21059952150158e-108	3	CD300H
319	5,13118960221307e-102	1,05011371921169	0,988	0,898	9,00215903812262e-98	3	ACP5
320	0,00320855552630031	1,04721818676861	0,913	0,912	1	3	LOC114112490
321	5,03480246725456e-116	1,03839846267248	0,89	0,431	8,83305744855141e-112	3	FCGR1A
322	1,82717520301904e-126	1,03133979206114	1	0,829	3,20559617617661e-122	3	C1QC
323	3,27146633719738e-134	1,00980623849055	0,824	0,36	5,73946054197908e-130	3	MAF
324	4,25864918284028e-107	0,992302369416307	0,971	0,938	7,47137412637499e-103	3	CREG1
325	5,05365323895378e-94	0,975953093431712	0,946	0,559	8,86612924242051e-90	3	LOC105612575
326	6,1561223505727e-108	0,969834675468376	0,869	0,465	1,08003010518447e-103	3	STAB1
327	1,01142881706691e-104	0,968890504893286	1	0,812	1,77445071666218e-100	3	C1QB
328	1,39497137929192e-100	0,955749076160402	0,959	0,684	2,44733778782974e-96	3	GLUL
329	1,43396964480464e-85	0,953493412016825	0,923	0,656	2,51575634484525e-81	3	LGMN
330	7,23722772633189e-112	0,951977305899821	0,88	0,462	1,26969923230767e-107	3	GYPC
331	2,77151026843082e-106	0,944276904353192	1	0,805	4,86233761493502e-102	3	C1QA
332	3,88031899500616e-86	0,944088436479649	0,952	0,62	6,8076316448388e-82	3	ULK2
333	1,04350166092074e-75	0,94187926323851	0,925	0,525	1,83071931391935e-71	3	LOC101119572
334	3,98913356785745e-40	0,933599100042346	0,795	0,512	6,99853593144912e-36	3	LOC114108665
335	1,03484595014007e-84	0,928975533803836	0,961	0,827	1,81553373492574e-80	3	TENT5A
336	0,00186228793662765	0,917374329091364	0,703	0,71	1	3	LOC121818850
337	3,16358072655762e-78	0,910648276002215	0,988	0,698	5,5501860266727e-74	3	DUSP6
338	5,20560455606554e-93	0,905439519796768	0,998	0,966	9,13271263316139e-89	3	CTSC
339	2,06258488405106e-98	0,887714870937302	0,983	0,938	3,61859892057919e-94	3	NPC2
340	4,65585157487512e-71	0,874165291303821	0,979	0,643	8,16822600296091e-67	3	FCGR3A
341	9,26787753421011e-112	0,870103325205443	0,977	0,989	1,62595643460182e-107	3	FCGRT
342	3,68824373745488e-79	0,859163365026911	0,985	0,635	6,47065481299085e-75	3	MAFB
343	8,85167081141917e-51	0,852849235204954	0,643	0,326	1,55293712715538e-46	3	IL10
344	3,43815674447327e-89	0,852058097737004	0,938	0,54	6,0319021925039e-85	3	SLCO2B1
345	9,29787904391198e-80	0,84505064717423	0,884	0,674	1,63121989946392e-75	3	LMO4
346	6,11346231403383e-113	0,834801340272123	1	0,999	1,0725458283741e-108	3	SAT1
347	1,4429833691326e-81	0,82637194134209	0,965	0,637	2,53157002280624e-77	3	LOC101102230
348	5,38423635706891e-89	0,825013248363709	0,805	0,419	9,4461042648417e-85	3	ITSN1
349	1,19464821057834e-89	0,815639347954267	0,676	0,283	2,09589082063865e-85	3	PGFS
350	3,36863298862634e-148	0,813469003150319	0,68	0,199	5,90992971524606e-144	3	C2
351	6,92336121925518e-72	0,809297336948124	0,99	0,662	1,21463449230613e-67	3	CSF1R
352	2,85265468951283e-111	0,803013197532272	0,272	0,028	5,00469738728132e-107	3	CLEC4F
353	1,43132351744469e-49	0,784255932384494	0,973	0,869	2,51111397900497e-45	3	HMOX1
354	6,3039665366145e-82	0,778817005138523	0,973	0,869	1,10596788918365e-77	3	APLP2
355	3,46723228981202e-63	0,772418688301869	0,954	0,565	6,08291232924622e-59	3	TRPM2
356	5,63074468460544e-77	0,764888654238536	0,929	0,586	9,87857847467179e-73	3	ABCA1
357	7,2443946174122e-47	0,762413469226843	0,629	0,326	1,2709565916788e-42	3	LOC101115982
358	1,22150376359812e-67	0,749427794572471	0,907	0,77	2,14300620285653e-63	3	HEBP1
359	4,07550941045701e-41	0,743995798956008	0,826	0,536	7,15007370970577e-37	3	LOC121817525
360	4,0331306846078e-50	0,741237905187256	0,961	0,94	7,07572447307593e-46	3	DUSP1
361	4,32813062083517e-160	0,73763659717895	0,481	0,074	7,59327236119322e-156	3	IGF1
362	1,13060591218374e-40	0,730119159435979	0,919	0,787	1,98353501233515e-36	3	MACF1
363	8,55938867618005e-31	0,727472007958322	0,672	0,478	1,50165914934903e-26	3	LOC114117130
364	5,60107648611263e-75	0,717795796225414	0,923	0,682	9,826528587236e-71	3	GPR34
365	2,93001043828105e-56	0,717255542561319	0,948	0,831	5,14041031292028e-52	3	LOC654403
366	6,55632262125193e-56	0,716093628664181	0,961	0,675	1,15024124067244e-51	3	CLEC3B
367	1,37794587907009e-57	0,709970341573604	0,965	0,849	2,41746825024057e-53	3	ZFP36L2
368	6,18586448269292e-57	0,70559956840134	0,981	0,858	1,08524806484365e-52	3	LOC101112761
369	2,45855205439313e-67	0,698685521832422	0,876	0,532	4,31328372422731e-63	3	SRGAP1
370	7,18666954560955e-76	0,698282323487813	0,871	0,462	1,26082930508174e-71	3	LAIR1
371	2,45498603088545e-60	0,68968067878266	0,78	0,505	4,30702749258544e-56	3	LOC101120455
372	2,35215647091251e-72	0,687319199576877	0,705	0,335	4,1266233125689e-68	3	PID1
373	5,32252938469033e-54	0,686745560342022	0,967	0,842	9,33784555250071e-50	3	LOC101111069
374	1,14070012616564e-73	0,68224028441725	0,838	0,467	2,001244301345e-69	3	C3AR1
375	5,8186888908493e-10	0,673526472357476	1	0,995	1,0208307790106e-05	3	LOC121818848
376	9,60942006255349e-61	0,668824289737768	0,954	0,611	1,68587665577439e-56	3	SDC3
377	2,29196276939906e-57	0,665879795831116	0,965	0,787	4,0210194826337e-53	3	CTSB
378	2,29136812383649e-46	0,6621596190134	0,979	0,678	4,01997623645874e-42	3	CEBPD
379	2,27643567395223e-62	0,660226871404183	0,954	0,601	3,99377874638179e-58	3	RGL1
380	7,83174320245548e-70	0,660124348507004	0,983	0,925	1,37400102743879e-65	3	IL18
381	8,4845800020069e-59	0,656690701858479	0,973	0,71	1,48853471555209e-54	3	LIPA
382	1,93149616098733e-33	0,656061820761694	0,672	0,51	3,38861686483617e-29	3	FXYD6
383	1,66427619346061e-43	0,655578871075868	0,998	0,756	2,9198061538073e-39	3	IFI6
384	5,5273004687593e-32	0,654274768406208	0,664	0,481	9,69709594239131e-28	3	ARRDC3
385	1,27546874864332e-103	0,648008898424499	0,55	0,16	2,23768237261984e-99	3	NRP1
386	2,6767274271512e-46	0,643702214784023	0,575	0,301	4,69605059819407e-42	3	PDK4
387	5,23842153476329e-56	0,642139093156176	0,938	0,606	9,19028674058872e-52	3	C5AR1
388	9,48754414446815e-41	0,635816276859811	0,838	0,592	1,66449474470549e-36	3	DMXL1
389	2,05915241270289e-136	0,635056202910722	0,481	0,089	3,61257699284595e-132	3	PMP22
390	3,0018794839798e-45	0,631092413033032	0,967	0,868	5,26649736669415e-41	3	LOC101116303
391	1,50809687061215e-64	0,631044606720758	0,913	0,765	2,64580514980196e-60	3	RNF130
392	3,42738883849226e-67	0,627761215655513	0,84	0,449	6,01301097825082e-63	3	LOC101123578
393	6,35737206959206e-43	0,625378954185576	0,929	0,725	1,11533735588923e-38	3	LOC101103343
394	2,77810688703964e-56	0,621978307324748	0,977	0,668	4,87391072262235e-52	3	CD68
395	5,21280696099259e-53	0,617613706458325	0,938	0,795	9,1453485323654e-49	3	ADGRE5
396	9,06973502124022e-63	0,615876561630119	0,851	0,459	1,59119431212638e-58	3	MSR1
397	9,8722427963328e-50	0,607240626412944	0,909	0,839	1,73198627618863e-45	3	PHACTR2
398	1,87275716560492e-85	0,606980515627642	0,71	0,316	3,28556517133727e-81	3	BCO2
399	6,08063086189073e-08	0,606068265152668	0,992	0,99	0,00106678587841011	3	LOC114112489
400	3,11655690189451e-36	0,60224237636385	0,394	0,172	5,46768742868372e-32	3	PLK2
401	1,00953180749307e-74	2,38982051177393	0,517	0,15	1,77112260306583e-70	4	LOC101107420
402	1,25197760863481e-109	1,90882503693594	0,94	0,599	2,19646951658891e-105	4	IL4I1
403	1,58406860258329e-138	1,89651673615565	0,686	0,144	2,77908995637212e-134	4	LOC105613784
404	8,05700025970074e-307	1,82669342510887	0,897	0,107	1,4135201255619e-302	4	BCAM
405	2,85214347137263e-138	1,77190151260361	0,961	0,488	5,00380050617615e-134	4	NKG7
406	6,04230359085047e-07	1,76270718065158	0,423	0,307	0,0106006174197881	4	LOC101121216
407	7,27949062325543e-104	1,66308986702634	0,943	0,561	1,27711383494393e-99	4	PLA2G2D
408	2,0454584258848e-05	1,56143807691709	0,435	0,334	0,35885522623723	4	LOC105604171
409	5,35896119427204e-122	1,51295148170046	1	0,709	9,40176151923086e-118	4	BST-2A
410	1,99288079651164e-127	1,49616936217412	0,384	0,043	3,49631006940002e-123	4	CLEC4E
411	9,09211197705631e-129	1,46526547693182	0,988	0,583	1,59512012525476e-124	4	TSPAN4
412	1,12403779856117e-87	1,4543077580228	0,988	0,634	1,97201191379572e-83	4	LGALS3
413	2,0708205543878e-81	1,450865554901	0,997	0,684	3,63304758061795e-77	4	CTSD
414	1,22431948741908e-212	1,40592064555693	0,828	0,149	2,14794610872803e-208	4	LOC101119740
415	1,00028405871227e-89	1,35382746306653	0,344	0,053	1,75489835260481e-85	4	PLA2G5
416	1,38897641594723e-118	1,29873785322696	0,997	0,899	2,43682022413783e-114	4	CNDP2
417	4,1932208652154e-116	1,28115302141723	0,915	0,489	7,3565866859339e-112	4	NR1H3
418	5,3102251222388e-61	1,25000277200997	0,988	0,791	9,31625895445576e-57	4	CTSB
419	3,77739472764362e-50	1,24982204828808	0,338	0,086	6,62706131017798e-46	4	IL7R
420	1,32393225872735e-82	1,2381412525292	0,906	0,582	2,32270675471126e-78	4	PLAU
421	9,77327731150156e-104	1,23064319645473	0,997	0,975	1,71462377152983e-99	4	PRDX1
422	3,19045399279448e-95	1,22054082582829	0,931	0,566	5,59733248495863e-91	4	TNFRSF13C
423	1,68887079239072e-136	1,21668555263799	0,964	0,503	2,96295491817028e-132	4	APOE
424	1,20867327543164e-111	1,21333408340706	0,943	0,613	2,12049639441727e-107	4	CLPTM1
425	1,34026657524864e-108	1,20926610986005	0,973	0,801	2,35136367961622e-104	4	EHD1
426	1,99111563563275e-48	1,1830638449728	0,909	0,624	3,4932132711541e-44	4	FABP5
427	9,38111630032347e-105	1,16879872915782	1	0,929	1,64582304372875e-100	4	CTSA
428	5,00597356985977e-106	1,16409262353331	0,87	0,433	8,78248003096198e-102	4	LOC101116548
429	2,24838757177423e-65	1,16141982801563	0,97	0,899	3,9445711559207e-61	4	NFKBIA
430	2,01722092557892e-99	1,1445314040942	0,988	0,591	3,53901239183566e-95	4	HTRA1
431	7,56298379681534e-159	1,13933999940832	0,789	0,182	1,32684987731328e-154	4	MARCKSL1
432	3,31269651876516e-110	1,12566198294619	0,906	0,545	5,81179477252159e-106	4	NCK1
433	1,36780418076908e-104	1,12430032429525	0,891	0,416	2,39967565474127e-100	4	CLEC4A
434	1,04421515730225e-73	1,09217901016483	0,994	0,647	1,83197107197106e-69	4	MAFB
435	1,51985289163763e-112	1,08806784912603	0,994	0,929	2,66642991308906e-108	4	IL2RG
436	6,69833318045858e-46	1,08673934989605	0,535	0,231	1,17515557317965e-41	4	ADM5
437	6,73294775752085e-117	1,08524580172004	0,773	0,24	1,18122835457946e-112	4	NRP2
438	4,23605630654648e-51	1,08253609223423	0,659	0,324	7,43173718420514e-47	4	TNFSF9
439	6,36470364384561e-90	1,08000913623944	0,997	0,677	1,11662360727627e-85	4	CD68
440	1,9628238479312e-109	1,06855574199252	0,435	0,061	3,44357815881049e-105	4	CYP11A1
441	6,23781011174214e-173	1,06408003817303	0,583	0,071	1,09436140600404e-168	4	CITED4
442	1,72938044384406e-68	1,06258529290401	0,991	0,926	3,03402505068002e-64	4	IL18
443	6,56871696072829e-39	1,0602174862919	0,761	0,429	1,15241570359017e-34	4	LOC101114535
444	1,63202975101662e-103	1,04671039381358	0,776	0,303	2,86323299518357e-99	4	KIAA0513
445	2,50835156385888e-104	1,04089393692649	0,976	0,838	4,40065198363401e-100	4	NOP10
446	1,3420793158016e-58	1,03625335501875	0,879	0,635	2,35454395164233e-54	4	LOC105603415
447	9,48769601455332e-117	1,02786619372917	0,792	0,263	1,66452138879323e-112	4	CD44
448	4,07145056625736e-79	1,01246408337147	0,906	0,568	7,14295287344191e-75	4	TNFAIP3
449	5,42624681317782e-107	1,00596541787016	0,997	0,927	9,51980740903917e-103	4	RNASET2
450	2,46830082949086e-57	1,0057017226752	0,927	0,66	4,33038697525876e-53	4	ASRGL1
451	4,10028829065402e-90	1,00428242315277	0,988	0,712	7,1935457771234e-86	4	LRRC25
452	3,67624362938847e-165	0,997115709549776	0,755	0,163	6,44960182339913e-161	4	ENPP2
453	9,20812647754548e-78	0,992021288294494	0,937	0,536	1,61547370922058e-73	4	PLAUR
454	1,80114321555059e-95	0,972043152387101	1	0,972	3,15992565736195e-91	4	LOC101117086
455	2,18588178922388e-57	0,971818605601694	0,997	0,938	3,83491101101437e-53	4	NPC2
456	5,74387255079054e-96	0,967090217492853	0,894	0,444	1,00770500031069e-91	4	DRAM1
457	5,43796490879258e-93	0,964980151034821	1	0,997	9,54036563598571e-89	4	CTSZ
458	3,43030921858199e-55	0,953599239060466	0,94	0,753	6,01813449308024e-51	4	BIRC3
459	3,32764679048155e-49	0,951486109137336	0,918	0,753	5,83802352922084e-45	4	PTPN1
460	7,22138423249765e-77	0,945176679421433	0,976	0,786	1,26691964974939e-72	4	SELPLG
461	3,08376597366888e-97	0,939362959182191	0,994	0,948	5,41015902420468e-93	4	JAK1
462	5,71248741581501e-74	0,932292579610252	0,958	0,775	1,00219879223059e-69	4	ATP6V1B2
463	6,45682463507527e-41	0,929135001857324	0,68	0,411	1,1327853139776e-36	4	CA2
464	4,70679314902241e-57	0,922142198384825	0,985	0,939	8,25759790064491e-53	4	DUSP1
465	7,04674242344706e-58	0,920904429447324	1	0,671	1,23628049076955e-53	4	NUPR1
466	2,29936358909228e-58	0,919382886553685	1	0,995	4,0340034807035e-54	4	FTL
467	7,60092694712166e-56	0,918685736221742	0,982	0,765	1,33350662360302e-51	4	LOC114110633
468	3,0171596890797e-72	0,911951914551743	0,991	0,826	5,29330495852143e-68	4	PDXK
469	9,24114990806058e-74	0,908989928926712	1	0,718	1,62126733987015e-69	4	LIPA
470	1,60756682593871e-76	0,881886964362184	0,302	0,044	2,82031523942688e-72	4	CXCL13
471	7,98573480673955e-102	0,878541736620246	0,58	0,135	1,40101731449439e-97	4	S100A9
472	1,01469532676075e-51	0,856810814144592	0,74	0,442	1,78018148126905e-47	4	ADA
473	6,31726309475451e-71	0,856056217196139	0,997	0,957	1,10830063734373e-66	4	HERPUD1
474	8,30282087219712e-47	0,855375624129302	0,927	0,749	1,45664689381826e-42	4	NFKBIZ
475	3,17644689280296e-84	0,850454506370193	0,934	0,73	5,5727584287335e-80	4	TIMM17A
476	2,20543400766322e-47	0,847918285979254	0,943	0,824	3,86921342304435e-43	4	TCIRG1
477	1,69617026849065e-58	0,83476402838344	0,976	0,615	2,97576111904e-54	4	LOC105602100
478	3,09911129641918e-69	0,834434357362336	0,955	0,655	5,4370808584378e-65	4	IQGAP2
479	1,7235463631026e-68	0,831895592853673	0,713	0,315	3,0237897394272e-64	4	HIVEP3
480	6,85845834690786e-112	0,827772777107153	0,743	0,22	1,20324793238152e-107	4	TSPAN7
481	8,32933046049524e-43	0,821883639373356	0,9	0,62	1,46129773598929e-38	4	MS4A8
482	1,26534127204121e-60	0,815908251405133	0,976	0,765	2,21991472766909e-56	4	C1H1orf162
483	8,35712717564267e-72	0,809305424889126	0,9	0,599	1,46617439169475e-67	4	PLXNC1
484	1,10734486084408e-75	0,809277094616286	0,637	0,233	1,94272582386485e-71	4	INAFM1
485	1,67198624910185e-26	0,807297758554944	0,659	0,37	2,93333267542429e-22	4	RARRES2
486	2,0678592824554e-70	0,796097245894885	0,985	0,882	3,62785232513975e-66	4	TOR3A
487	3,38969609735782e-47	0,79013025016376	0,997	0,708	5,94688283320455e-43	4	DUSP6
488	7,54844723002238e-75	0,786969885946037	0,988	0,884	1,32429958203513e-70	4	MPP1
489	1,24824064090254e-59	0,782190599420141	0,949	0,878	2,18991338039941e-55	4	ATP6AP2
490	8,34138757528933e-81	0,774366616593555	1	0,973	1,46341303620876e-76	4	TYROBP
491	1,42307897628307e-69	0,77412663094322	0,798	0,428	2,49664975599102e-65	4	NFE2L3
492	9,31512766957095e-63	0,773250379369539	0,894	0,517	1,63424599834953e-58	4	LOC101114075
493	1,15008688024077e-56	0,769484410967909	0,943	0,686	2,0177124226944e-52	4	NQO2
494	1,20644362677016e-62	0,764378616280469	0,894	0,543	2,11658469880558e-58	4	PLSCR1
495	1,14133573094106e-29	0,762221710618467	0,631	0,339	2,002359406363e-25	4	IL10
496	2,06047140392211e-65	0,758248672608042	0,795	0,402	3,61489103104095e-61	4	SAMSN1
497	5,5240110636914e-31	0,756191636713709	0,921	0,814	9,69132501014019e-27	4	HSPB1
498	6,95522913264388e-66	0,754589057054996	0,776	0,374	1,22022539903104e-61	4	CD55
499	1,19182308415201e-66	0,754541205912565	0,749	0,345	2,09093441883628e-62	4	LHFPL2
500	1,77508873409379e-53	0,746788346313586	0,852	0,513	3,11421567509414e-49	4	ST6GALNAC2
501	3,12051959122476e-139	2,4819561422157	0,942	0,371	5,47463957084472e-135	5	VIM
502	2,74725670158906e-141	1,76179362538402	0,714	0,145	4,81978715726785e-137	5	RBP4
503	4,36789326559402e-101	1,59298371881773	1	0,678	7,66303194515815e-97	5	ID2
504	3,91697027884445e-128	1,59155211875983	1	0,284	6,8719326572047e-124	5	CLEC9A
505	1,14299039268101e-118	1,53807882404687	1	0,938	2,00526234491956e-114	5	GABARAPL2
506	6,81814334338376e-136	1,30208247172295	0,958	0,285	1,19617506816325e-131	5	LOC101104860
507	2,08221986524974e-113	1,28195364123682	0,996	0,659	3,65304653159414e-109	5	PARM1
508	6,89651266727741e-109	1,24921361930746	0,938	0,297	1,20992418234715e-104	5	LY6E
509	3,67905507140776e-83	1,21202308292853	1	0,587	6,45453421727777e-79	5	PLD4
510	7,33754762776614e-83	1,1935334397749	1	0,999	1,28729935581529e-78	5	TMSB10
511	1,35679342194235e-104	1,1919300128742	1	0,305	2,38035837945565e-100	5	XCR1
512	1,24948820715801e-84	1,12908035662368	1	0,999	2,19210211063801e-80	5	CST3
513	1,28421498657184e-97	1,11991954438587	1	0,966	2,25302677244164e-93	5	SNX3
514	1,47221367344002e-97	1,11772141683835	0,996	0,699	2,58285166868318e-93	5	SLAMF8
515	8,36371738335648e-90	1,11336821016118	0,988	0,764	1,46733057773606e-85	5	ARHGAP18
516	2,00310448481028e-83	1,10892326345935	0,95	0,516	3,51424650815116e-79	5	BAG2
517	3,32522130231632e-23	1,09468042861426	0,359	0,142	5,83376825278375e-19	5	LOC101117112
518	2,352693196495e-93	1,07325683628103	0,996	0,704	4,12756494393082e-89	5	PLEKHO1
519	6,45708555866408e-73	1,06995322621292	0,988	0,75	1,13283109041203e-68	5	LOC101113965
520	9,59826494454075e-90	1,06792649803655	0,985	0,579	1,68391960187023e-85	5	WDFY4
521	2,95757891082023e-82	1,06036243213611	1	0,816	5,188776441143e-78	5	GSN
522	1,73389141284063e-99	1,05468041796813	1	1	3,04193909468761e-95	5	ACTB
523	1,65502646601377e-98	1,05298488635802	0,923	0,382	2,90357843197456e-94	5	RAB30
524	7,36623365028173e-117	1,05273566157801	0,772	0,201	1,29233203160543e-112	5	LOC101113636
525	7,32748261789963e-67	1,04788422783772	0,981	0,757	1,28553355048431e-62	5	PMAIP1
526	5,07708806081442e-95	1,03779018572661	0,958	0,44	8,90724329389282e-91	5	RAP2A
527	1,00065792106538e-71	1,02352675208531	0,988	0,781	1,7555542567171e-67	5	SPAG7
528	3,79076196629087e-47	1,0045152774364	0,907	0,536	6,65051279366071e-43	5	CXCL9
529	5,24577563313985e-81	0,993387364421871	0,985	0,56	9,20318877078056e-77	5	LRRK2
530	2,45782575022624e-90	0,984851043234006	0,996	0,882	4,31200949619691e-86	5	RAB32
531	7,01456257093096e-91	0,982356426544322	0,903	0,333	1,23063485744413e-86	5	AQP11
532	6,56516736698143e-80	0,98190469233113	0,996	0,915	1,15179296286322e-75	5	IRF8
533	2,31320387369705e-64	0,974465871562991	0,988	0,753	4,0582848760141e-60	5	BIRC3
534	3,24189984478263e-61	0,971799985868119	0,996	0,804	5,68758908768665e-57	5	CD83
535	1,87264547545456e-97	0,969778875477465	1	0,986	3,28536922213749e-93	5	LSP1
536	1,48473376240037e-140	0,961217489063781	0,83	0,19	2,60481691275521e-136	5	CD79A
537	5,27416768997093e-99	0,960490850212583	0,973	0,31	9,25299979528501e-95	5	LOC101111664
538	2,20471127148566e-36	0,953651567987636	0,51	0,19	3,86794545469445e-32	5	LOC114108618
539	8,13080198917551e-74	0,946773972381086	0,988	0,808	1,42646790098095e-69	5	COTL1
540	4,10126304713281e-73	0,945672686689093	0,985	0,789	7,1952558898898e-69	5	CADM1
541	8,43347895288564e-95	0,944662293297698	0,969	0,435	1,47956954749426e-90	5	CNRIP1
542	1,01055160263407e-87	0,940472351324218	0,896	0,278	1,7729117316612e-83	5	LOC101123029
543	4,93084737537808e-81	0,935609055037063	0,992	0,686	8,6506786353633e-77	5	LCP1
544	1,79911187462906e-79	0,930607529565962	1	0,978	3,15636187284922e-75	5	PSMB9
545	1,40631073282474e-54	0,929317069927583	0,672	0,269	2,46723154966773e-50	5	DUSP5
546	1,25791119977765e-110	0,923520321887694	0,965	0,346	2,2068794088899e-106	5	FSCN1
547	1,69169060747565e-53	0,91365969493614	0,954	0,733	2,96790200175528e-49	5	TCF4
548	5,33959518312514e-78	0,902449202652562	0,992	0,541	9,36778578927475e-74	5	RALA
549	2,11710904535469e-79	0,892661699744495	0,977	0,502	3,71425610917026e-75	5	BIN1
550	7,71418076306431e-59	0,891184592133064	0,896	0,499	1,353375873072e-54	5	TBC1D4
551	1,50957572846026e-75	0,887937093419051	0,981	0,551	2,64839965801068e-71	5	PPA1
552	2,3369258872584e-72	0,887180263153946	1	0,928	4,09990277660614e-68	5	CORO1A
553	2,6024063010379e-110	0,8718527489138	0,931	0,263	4,5656616145409e-106	5	CLNK
554	1,43564006167977e-73	0,85035612823219	0,977	0,572	2,51868692421098e-69	5	CPNE3
555	1,67767247977645e-45	0,849809999400116	0,992	0,885	2,9433085985198e-41	5	DUSP2
556	2,81961723151702e-69	0,846531672208616	1	0,876	4,94673647097345e-65	5	DNASE1L3
557	1,99992842696108e-83	0,842035273548017	1	0,992	3,50867443226053e-79	5	H3F3A
558	1,75174675807211e-77	0,829361051860343	0,954	0,547	3,07326451236172e-73	5	FCHSD2
559	4,71813718660609e-70	0,827821442351299	0,996	0,881	8,27749988018172e-66	5	ARHGDIB
560	2,82519272118715e-71	0,827696109151362	0,985	0,673	4,95651811005074e-67	5	DESI2
561	2,43719150619481e-66	0,827373288250959	0,996	0,885	4,27580877846817e-62	5	TAP1
562	7,29929895921302e-96	0,826659751356723	0,861	0,282	1,28058900940433e-91	5	TSTD1
563	2,50216276436398e-68	0,819055667472313	0,981	0,794	4,38979435380016e-64	5	PITPNA
564	6,21561738793754e-64	0,806934732399542	1	0,993	1,09046791453976e-59	5	ACTG1
565	8,81798265926279e-74	0,804496583305223	0,996	0,957	1,54702687774106e-69	5	BASP1
566	2,01028008667994e-73	0,80433609700621	0,95	0,466	3,52683538407129e-69	5	RAB7B
567	1,04172924386028e-74	0,804130512152162	0,931	0,396	1,82760978542848e-70	5	NET1
568	1,58589092295525e-52	0,796402665789377	0,977	0,865	2,78228703523269e-48	5	TAGLN2
569	3,10317615227815e-124	0,792990275259172	1	1	5,44421224155679e-120	5	TMSB4X
570	1,56453873658987e-126	0,791444844240457	0,807	0,201	2,74482675947327e-122	5	SNX22
571	3,4933798664584e-108	0,788185459924541	0,873	0,253	6,12878563771461e-104	5	LOC101109219
572	5,34007540543779e-74	0,780560653818897	0,996	0,864	9,36862829130006e-70	5	MRPL14
573	9,24912001555733e-106	0,769721575811632	0,83	0,244	1,62266561552938e-101	5	KCNA3
574	9,12903690660886e-73	0,769151814758006	1	0,995	1,60159823489546e-68	5	RPL28
575	1,31247139049088e-92	0,757081133977687	0,822	0,246	2,3025998074772e-88	5	CYFIP2
576	8,91250666869156e-79	0,756778836287617	0,907	0,401	1,56361016995525e-74	5	TSPAN15
577	3,08660760757262e-96	0,748704917147728	0,849	0,262	5,41514438672541e-92	5	RGS3
578	2,22227343874988e-81	0,744220231433809	1	0,999	3,89875652094279e-77	5	RPLP1
579	1,64632120372858e-66	0,739804784838904	0,946	0,485	2,88830591982143e-62	5	HMGN1
580	5,53443549207146e-69	0,739500323309275	1	0,985	9,70961362729017e-65	5	RPL7
581	6,03066802021803e-63	0,735793517464174	0,996	0,864	1,05802039746705e-58	5	PGAM1
582	4,0523007687577e-72	0,73112519235629	1	0,991	7,10935646870851e-68	5	HSP90AB1
583	3,37597497680383e-57	0,729537851923938	0,938	0,585	5,92281049930464e-53	5	PRKAR2B
584	1,94232290670727e-65	0,727617405892623	1	0,963	3,40761130752724e-61	5	C1H1orf54
585	5,9184581598915e-62	0,725260320692656	1	0,984	1,03833429957136e-57	5	RPS4X
586	2,95928755038914e-46	0,721433987829356	0,969	0,731	5,1917740784027e-42	5	PTMS
587	8,02023324912583e-70	0,711478514382202	1	0,989	1,40706972122664e-65	5	RPL6
588	4,55058697760513e-51	0,705929879068911	0,973	0,755	7,98354979351043e-47	5	ZYX
589	5,19420445775428e-64	0,703461169078444	1	0,989	9,11271230068412e-60	5	RPS26
590	5,59191225503732e-69	0,695858538696476	1	0,992	9,81045086023747e-65	5	PSMB8
591	1,63578714664173e-76	0,691397522429102	1	0,996	2,86982497006824e-72	5	RPS27A
592	1,31706683252039e-70	0,688258925294654	1	0,992	2,31066205097378e-66	5	RPS3A
593	1,74330358913012e-80	0,686593397575941	0,803	0,278	3,05845181676989e-76	5	PTK2
594	1,338621130723e-120	0,686249250546894	0,653	0,122	2,34847691174043e-116	5	FABP3
595	5,35968497363921e-59	0,684761823315695	0,954	0,542	9,40303131775263e-55	5	BATF3
596	2,07171839313789e-60	0,682945541154619	0,799	0,36	3,63462274892112e-56	5	PALM2AKAP2
597	4,41045768079198e-44	0,681309278041133	1	0,916	7,73770695518145e-40	5	LOC114110140
598	8,40610994733902e-49	0,677910940996374	0,958	0,731	1,47476792916116e-44	5	IDH1
599	3,93078080346536e-67	0,662594636819418	1	0,997	6,89616184159962e-63	5	RPS2
600	5,90279159719913e-50	0,65954853429893	0,969	0,724	1,03558575781261e-45	5	GPM6A
601	1,35221811695442e-107	2,25097590963986	0,704	0,171	2,37233146438484e-103	6	LOC121817401
602	1,70053291956261e-73	1,78954636800492	0,415	0,079	2,98341495408065e-69	6	CENPF
603	4,98702990879805e-94	1,74032242060873	0,723	0,204	8,74924527199529e-90	6	STMN1
604	1,54607178008722e-173	1,54665269628313	0,648	0,08	2,71242833098503e-169	6	TOP2A
605	1,06282480751038e-88	1,51531873302812	0,988	0,862	1,86461984229621e-84	6	H2AZ1
606	2,16433219844704e-118	1,45615660250908	0,87	0,297	3,79710440895548e-114	6	PCNA
607	1,37355132852727e-96	1,44452807937513	0,423	0,061	2,40975845076824e-92	6	MKI67
608	1,48737089284108e-120	1,40726971940886	0,447	0,052	2,60944349440039e-116	6	UBE2C
609	3,03334449030105e-104	1,39841159141194	0,834	0,291	5,32169957378417e-100	6	SMC2
610	2,26952641688352e-74	1,35833656991763	0,992	0,812	3,98165714578045e-70	6	LOC106990101
611	2,4268837612082e-60	1,3449688117587	0,905	0,56	4,25772487066367e-56	6	DUT
612	1,31667200568381e-96	1,24723318987581	0,542	0,106	2,30996936677167e-92	6	LOC114109701
613	9,49985874177394e-34	1,20368998745727	0,905	0,663	1,66665521765682e-29	6	TUBB4B
614	8,14690521027248e-68	1,10921427718356	0,992	0,624	1,4292930500902e-63	6	FABP5
615	6,93584838821257e-62	1,10761873037978	1	0,918	1,21682524122801e-57	6	TUBB
616	6,69875647938274e-54	1,09913320604315	0,791	0,398	1,17522983674291e-49	6	CKS2
617	8,5995651286045e-39	1,05087516639659	0,933	0,587	1,50870770616237e-34	6	BPI
618	2,6906200272185e-170	1,03881137314108	0,806	0,147	4,72042377575214e-166	6	MCM4
619	7,73230108247557e-107	1,02435299624561	0,81	0,249	1,35655490190951e-102	6	MCM5
620	7,50146060863339e-69	1,00330872329329	0,996	0,969	1,31605624917864e-64	6	HMGB1
621	8,55713289359257e-81	0,952540941230656	0,996	0,902	1,50126339485188e-76	6	DEK
622	1,56870870851619e-171	0,94928063565306	0,688	0,101	2,75214255822081e-167	6	BRCA2
623	4,38084349558745e-168	0,928788617676896	0,818	0,153	7,68575182865862e-164	6	MCM2
624	1,55591343812453e-99	0,915063396570744	0,822	0,269	2,72969453584567e-95	6	CKS1B
625	4,60316606481743e-83	0,913695170346749	0,577	0,131	8,0757945441157e-79	6	CENPE
626	8,15132903528875e-102	0,910869852538833	0,874	0,305	1,43006916595106e-97	6	DTYMK
627	2,89570777509495e-109	0,901734253435914	0,696	0,157	5,08022972062657e-105	6	SMC4
628	7,47164611465943e-30	0,889778378685051	0,909	0,723	1,31082559435585e-25	6	HMGB2
629	4,93880751512817e-48	0,888792395236064	0,672	0,284	8,66464390454085e-44	6	TPX2
630	7,35167774813666e-54	0,880591000772964	1	0,926	1,2897783441331e-49	6	TIMP2
631	9,51678244680468e-110	0,866392856529844	0,751	0,192	1,66962431246741e-105	6	MCM3
632	1,03970790781196e-136	0,854678539548758	0,597	0,086	1,8240635534653e-132	6	BIRC5
633	5,6932317141245e-168	0,853229865983716	0,605	0,07	9,98820571926002e-164	6	UHRF1
634	3,53158610182618e-96	0,850714117283913	0,462	0,075	6,19581465704385e-92	6	NUSAP1
635	3,39442865570159e-71	0,850387430836405	0,81	0,335	5,95518563356287e-67	6	ATAD2
636	5,31759600717424e-63	0,842606410085117	0,937	0,679	9,32919043498648e-59	6	SIVA1
637	1,86180446094477e-67	0,832367559065051	0,893	0,453	3,2663497462815e-63	6	PTTG1
638	4,88447039893707e-197	0,830281632138642	0,64	0,069	8,56931486789519e-193	6	CLSPN
639	4,29196435670153e-16	0,808744881178121	0,751	0,555	7,52982226739717e-12	6	LOC101122645
640	5,51871408747435e-36	0,808502590889463	0,87	0,609	9,68203199506501e-32	6	KPNA2
641	4,71631426219006e-142	0,802089762299077	0,557	0,073	8,27430174158624e-138	6	NUF2
642	3,67441807070933e-111	0,80002345648121	0,494	0,07	6,44639906325244e-107	6	PCLAF
643	1,62198997347862e-115	0,797426032622344	0,49	0,069	2,84561920947089e-111	6	SPC24
644	1,32209251338051e-68	0,790999144611727	0,447	0,097	2,31947910547476e-64	6	LOC101123417
645	1,14399501029568e-113	0,790270883743552	0,704	0,161	2,00702484606275e-109	6	MAD2L1
646	2,388682956614e-22	0,779762261944555	0,877	0,687	4,1907053790836e-18	6	UBE2S
647	2,55112338784444e-125	0,779660126524339	0,585	0,092	4,47569087163429e-121	6	KNL1
648	2,11721544961045e-71	0,776051829764872	0,917	0,439	3,71444278479657e-67	6	RNASEH2C
649	3,13656751386044e-95	0,775981868926162	0,399	0,054	5,50279404631675e-91	6	CKAP2
650	1,0367747687734e-50	0,767951839558645	0,826	0,412	1,81891765433606e-46	6	LMNB1
651	3,50039054150945e-16	0,760090834472682	0,858	0,726	6,14108516602417e-12	6	H1-2
652	2,58189145969358e-61	0,759799790567366	0,806	0,371	4,52967037688643e-57	6	USP1
653	2,48635564328026e-109	0,756876300612004	0,771	0,209	4,36206234057089e-105	6	TK1
654	3,21208980188961e-32	0,753008649890713	0,996	0,935	5,63529034843514e-28	6	LOC101118100
655	4,80420710406248e-70	0,744227346195811	0,838	0,372	8,42850094336721e-66	6	LOC105605187
656	2,59814116527371e-122	0,741395329516543	0,419	0,045	4,55817886035619e-118	6	MIS18BP1
657	1,89741036186792e-42	0,739909543995088	0,866	0,563	3,32881673886107e-38	6	TMPO
658	1,7205084573167e-78	0,734532269755801	0,767	0,266	3,01846003751642e-74	6	RFC2
659	2,97946816512538e-88	0,733521661859426	0,727	0,215	5,22717894889597e-84	6	GMNN
660	3,99264050646476e-157	0,729983037044252	0,447	0,037	7,00468850454177e-153	6	CCNA2
661	7,22403286554137e-52	0,729111434326329	0,992	0,802	1,26738432593058e-47	6	TMED3
662	2,55784610999411e-79	0,724356664437338	0,838	0,354	4,48748521537366e-75	6	PRADC1
663	7,88885043695616e-78	0,721669999363144	0,676	0,205	1,38401992065959e-73	6	KIF20B
664	1,98877747270985e-96	0,717638554561014	0,751	0,221	3,48911119812217e-92	6	CDT1
665	4,88062020351141e-53	0,712163076975554	0,96	0,714	8,56256008504041e-49	6	SMC1A
666	6,9464795479083e-98	0,711903850165026	0,783	0,23	1,21869037188503e-93	6	RMI2
667	2,18176029531243e-47	0,710151114889654	0,866	0,489	3,82768026209612e-43	6	TUBB6
668	1,09616670008453e-56	0,708927335416175	0,917	0,558	1,9231148586283e-52	6	DNMT1
669	4,79667509248485e-50	0,708465224583617	0,874	0,516	8,41528678225543e-46	6	PARP1
670	1,32396841409278e-137	0,70546474692841	0,711	0,136	2,32277018568437e-133	6	PRIM1
671	1,71810258920149e-44	0,703540487405758	0,818	0,423	3,01423918249509e-40	6	CCNB2
672	4,29970086877933e-29	0,701539133736694	0,964	0,609	7,54339520418646e-25	6	RARRES1
673	1,2243408088615e-35	0,701363436008791	0,787	0,424	2,14798351506662e-31	6	MFGE8
674	7,54554937829613e-94	0,698614083527285	0,379	0,05	1,32379118292827e-89	6	CDCA3
675	3,9568262433867e-116	0,69731181905545	0,676	0,141	6,94185596139763e-112	6	FEN1
676	2,23996761699757e-64	0,696023967069496	0,787	0,356	3,92979918726054e-60	6	LOC101121892
677	2,16156621407943e-50	0,688142080112469	0,889	0,52	3,79225176598096e-46	6	CENPX
678	6,73157729930217e-44	0,686274813685257	1	0,992	1,18098792138957e-39	6	HSP90AA1
679	7,54517387859397e-26	0,684286913079516	1	0,816	1,32372530526053e-21	6	C1QA
680	1,71390738434163e-25	0,680230817773147	1	0,822	3,00687911508895e-21	6	C1QB
681	1,61423035073788e-150	0,678704181795779	0,502	0,053	2,83200572733454e-146	6	BUB1
682	1,80759515820472e-136	0,676899951575715	0,613	0,094	3,17124494555435e-132	6	HELLS
683	6,49544158107153e-45	0,674626153237135	0,901	0,632	1,13956027098319e-40	6	SMC3
684	1,4088890529921e-62	0,674478508436223	0,901	0,484	2,47175495456935e-58	6	CGAS
685	1,36056787200442e-68	0,67377042960264	0,787	0,333	2,38698027464455e-64	6	RPA3
686	1,03432927183513e-27	0,669511061767158	0,83	0,49	1,81462727450755e-23	6	LAG3
687	6,3182051187475e-23	0,667794129141592	1	0,838	1,10846590603306e-18	6	C1QC
688	1,84464377359033e-39	0,666082083443653	0,49	0,171	3,23624303638687e-35	6	HMMR
689	5,43720931507474e-37	0,66535931107893	1	0,961	9,53904002236712e-33	6	CTSH
690	7,50290717834843e-104	0,664162372862814	0,379	0,043	1,31631003536945e-99	6	AURKB
691	1,98004492032727e-119	0,663496806863029	0,482	0,063	3,47379080822217e-115	6	NCAPG
692	1,95237795095487e-130	0,655236265946846	0,565	0,085	3,42525187715522e-126	6	CDC45
693	7,05046016829545e-147	0,653702244138052	0,482	0,05	1,23693273192575e-142	6	KIF4A
694	1,07907827362393e-120	0,647425506667083	0,399	0,041	1,89313492324582e-116	6	DLGAP5
695	3,76167630814096e-88	0,640197894980274	0,458	0,077	6,5994849150025e-84	6	KNSTRN
696	1,77489063438409e-37	0,637656248713963	0,988	0,903	3,11386812896345e-33	6	HMGN2
697	7,05645976886586e-32	0,634475249026646	1	0,818	1,23798530184983e-27	6	LOC101102085
698	1,3998391637063e-64	0,633815240291301	0,735	0,297	2,45587782880633e-60	6	MCM6
699	2,5712154981037e-46	0,631741423508654	0,976	0,854	4,51094046987314e-42	6	RPN2
700	1,26011950034372e-90	0,629711886329918	0,723	0,194	2,21075365140302e-86	6	MCM7
701	1,02762288282472e-57	1,98842812080118	0,803	0,423	1,8028615856277e-53	7	IL1RN
702	1,25844956102433e-06	1,65709176120709	0,655	0,646	0,0220782390986109	7	LOC101102194
703	2,18249672087516e-89	1,49152631134292	0,691	0,199	3,82897224710337e-85	7	TIMP1
704	2,61153903905057e-28	1,45516533607228	0,35	0,119	4,58168409011032e-24	7	ADAMDEC1
705	0,000387642668261304	1,44007721739873	0,587	0,56	1	7	CXCL10
706	3,37996769992356e-62	1,39240009663723	0,969	0,918	5,92981533274589e-58	7	LOC114110140
707	1,34553260800434e-53	1,27887882582814	0,946	0,884	2,36060240748281e-49	7	ARHGDIB
708	2,52500729705723e-34	1,26711539111268	0,928	0,809	4,4298728019572e-30	7	S100A11
709	4,68395968819315e-05	1,2497091276001	0,825	0,823	0,821753887696606	7	ISG15
710	7,73430857447917e-69	1,21674299111319	0,987	0,97	1,35690709630663e-64	7	CKB
711	9,71306590467551e-20	1,15154155578864	0,915	0,813	1,70406028231627e-15	7	COTL1
712	1,51973560086532e-88	1,13291566490421	0,422	0,063	2,66622413815812e-84	7	S100A10
713	1,52404166841529e-134	1,0934822442052	0,592	0,086	2,67377870306778e-130	7	LOC101114959
714	1,09293067569745e-57	1,07012914790678	0,771	0,41	1,91743757744361e-53	7	BCL2L15
715	1,22841539656205e-31	1,04956833000445	0,883	0,83	2,15513197172847e-27	7	LDHA
716	9,10527973063121e-51	1,01512405407368	0,951	0,903	1,59743027594194e-46	7	RPL22L1
717	1,04970130350042e-85	1,00141004575045	1	0,999	1,84159596686114e-81	7	RPS9
718	2,3928981142582e-28	0,977060557216522	0,928	0,821	4,19810045165458e-24	7	GSN
719	1,21338285058285e-29	0,952571406289101	0,323	0,093	2,12875887306256e-25	7	IL7R
720	2,07951639057276e-68	0,925911628855583	1	0,995	3,64830355562084e-64	7	RPS12
721	4,83324086615901e-24	0,902672370269109	0,475	0,213	8,47943777558937e-20	7	MARCKSL1
722	6,66429905021144e-18	0,877773562690069	0,632	0,392	1,16918462536909e-13	7	VIM
723	1,07989148128151e-38	0,873965236992833	0,955	0,953	1,89456161476028e-34	7	SAMHD1
724	7,8296222917109e-25	0,872171346630762	0,964	0,93	1,37362893485776e-20	7	CORO1A
725	4,58715838316492e-16	0,870981047940921	0,668	0,507	8,04771066742454e-12	7	LOC114109611
726	1,1797086568911e-16	0,868273095732687	0,843	0,809	2,06968086764974e-12	7	PIM3
727	4,45703542646711e-19	0,848408648450405	0,7	0,536	7,81942295219389e-15	7	LIMD2
728	4,84269182103227e-67	0,839874003663136	1	0,996	8,49601853081902e-63	7	RPS23
729	1,38410525292577e-20	0,808577203282863	0,834	0,672	2,42827425573298e-16	7	ASRGL1
730	9,61393482294926e-64	0,793621302120207	0,996	0,997	1,68666872533822e-59	7	ARPC1B
731	8,09748938787634e-18	0,789737185587628	0,78	0,671	1,42062353820903e-13	7	GLS
732	1,92927358569868e-69	0,789220702568247	1	0,997	3,38471757874976e-65	7	RPS24
733	1,16753275633946e-35	0,788634141225291	0,91	0,693	2,04831946772195e-31	7	LCP1
734	4,45346373131992e-43	0,787878162851468	0,982	0,985	7,81315677022767e-39	7	RPS4X
735	6,92446528525126e-92	0,78735889024076	0,256	0,019	1,21482818964448e-87	7	LOC114117899
736	3,49703276404541e-153	0,787316751706968	0,422	0,032	6,13519428124127e-149	7	LOC101120859
737	4,80239795463761e-61	0,775346595802251	1	0,999	8,42532697161622e-57	7	RPS18
738	1,3004457164837e-68	0,772617413734486	1	0,998	2,281501964999e-64	7	RPL32
739	7,3347484628401e-60	0,758982506879492	1	0,994	1,28680827032067e-55	7	RPL24
740	1,6179702953651e-25	0,75486648952103	0,91	0,774	2,83856708618853e-21	7	LOC114110633
741	2,26526076843722e-70	0,754859187768886	1	0,997	3,97417349214625e-66	7	RPL29
742	3,61533789230212e-47	0,74802631824041	0,973	0,911	6,34274879825483e-43	7	LOC106990434
743	8,43697422055095e-44	0,744192122953678	1	0,997	1,48018275725346e-39	7	PFN1
744	4,99391832824151e-63	0,741951725080204	1	0,997	8,76133031506691e-59	7	RPL7A
745	2,34675775126865e-22	0,738121556330153	0,825	0,609	4,11715179882573e-18	7	SIRPA
746	1,38162621072787e-55	0,730051886228645	0,982	0,994	2,42392502410098e-51	7	RACK1
747	6,39591866161208e-54	0,729674883405906	0,991	0,995	1,12209996999322e-49	7	RPL3
748	3,76965175193171e-45	0,729413520350554	0,982	0,993	6,61347703358899e-41	7	RPL10
749	2,9172575128633e-18	0,724063824113083	0,803	0,729	5,11803658056737e-14	7	RUNX3
750	7,95690922011024e-32	0,720581418726836	0,955	0,966	1,39596015357614e-27	7	MRCL3
751	1,65942361656094e-54	0,719292472626316	0,251	0,035	2,91129279289451e-50	7	ADGRE3
752	3,49192189756756e-43	0,714878653038755	0,655	0,301	6,12622777709253e-39	7	CLEC12A
753	5,78587128744364e-29	0,705705254160852	0,964	0,926	1,01507325866911e-24	7	TSPO
754	5,9813043528118e-63	0,705600633643152	1	0,998	1,0493600356573e-58	7	RPS20
755	8,83525493767638e-58	0,69395957256983	1	0,997	1,55005712626594e-53	7	RPS5
756	5,85895794191295e-20	0,690940551141199	0,919	0,932	1,02789558132921e-15	7	LOC101116085
757	6,99166927127611e-56	0,678943725662962	0,996	0,996	1,22661845695268e-51	7	RPS10
758	1,03558262565371e-54	0,677807004554154	1	0,997	1,81682615844687e-50	7	RPL8
759	7,43697884458127e-20	0,675749890812148	0,318	0,128	1,30474356849334e-15	7	LOC114117993
760	1,06033151991231e-56	0,673721695385378	1	0,992	1,86024561853416e-52	7	RPL34
761	3,53673616918036e-50	0,672773805925403	0,987	0,989	6,20484993521002e-46	7	NACA
762	8,28562612200594e-48	0,672210947840161	1	0,997	1,45363024684472e-43	7	RPS2
763	6,86363093782143e-28	0,66832106324999	0,996	0,993	1,20415541173139e-23	7	ACTG1
764	1,80602926507332e-45	0,667591369902954	1	0,985	3,16849774264463e-41	7	RPL10A
765	1,9233137927793e-14	0,666905407623949	0,776	0,736	3,374261718052e-10	7	MYCBP2
766	1,62691554242008e-49	0,660592221867241	0,982	0,989	2,85426062762178e-45	7	EEF1G
767	7,59479282241847e-57	0,658671333029717	1	0,998	1,3324304527651e-52	7	RPL27A
768	4,29250561263768e-73	0,654645222470521	1	0,998	7,53077184681154e-69	7	RPS19
769	2,1539122930439e-35	0,652071272770441	0,987	0,99	3,77882372691621e-31	7	RPL6
770	1,57072374739303e-41	0,648277923002172	1	0,995	2,75567774242633e-37	7	RPL28
771	1,20387770746648e-19	0,644780643539919	0,677	0,511	2,11208304997919e-15	7	JAK2
772	4,94916780594054e-27	0,641978648796784	0,96	0,948	8,68281999874209e-23	7	SELENOH
773	1,62071319825923e-51	0,641233188524884	0,996	0,993	2,84337923502599e-47	7	RPL30
774	1,2459574047846e-56	0,638377627710823	1	0,997	2,1859076709541e-52	7	RPL11
775	1,17878314001314e-27	0,636579815209288	0,987	0,978	2,06805714083905e-23	7	SEC61B
776	4,49456345239195e-42	0,636309367944485	0,991	0,995	7,88526212087644e-38	7	RPL13
777	1,37716592567726e-57	0,635966394458918	1	0,998	2,41609990000819e-53	7	RPL18
778	7,2003199131044e-46	0,633985142057933	0,996	0,989	1,26322412555504e-41	7	RPL23A
779	2,44234309942027e-52	0,631125530117035	1	0,997	4,28484673362292e-48	7	RPL37
780	6,1094740735864e-45	0,627077980621268	0,991	0,992	1,07184613147e-40	7	RPL26
781	7,34887544383367e-51	0,622415082809663	1	0,995	1,28928670786618e-46	7	RPS25
782	1,9804411889622e-54	0,62212370588724	1	0,997	3,47448602191528e-50	7	RPL12
783	4,82738962996698e-58	0,620720198224393	1	0,998	8,46917236681406e-54	7	RPS14
784	3,97697061575031e-56	0,619777331204956	0,991	0,994	6,97719724827234e-52	7	RPL38
785	7,61247545398252e-05	0,613907261926363	0,883	0,909	1	7	LOC121818849
786	2,44444124689949e-18	0,609880910712059	0,74	0,616	4,28852772356046e-14	7	CNN2
787	1,67973988686578e-19	0,609779797039843	0,933	0,958	2,94693565751733e-15	7	LOC114110581
788	7,01044873588521e-29	0,607378718913852	0,978	0,979	1,2299131262237e-24	7	ACTR3
789	1,26190413730866e-20	0,6018248937863	0,848	0,796	2,21388461849431e-16	7	PFDN4
790	1,87334050893516e-19	0,601575910706329	0,812	0,695	3,28658858887585e-15	7	APOBEC3F
791	9,81088065661995e-16	0,594033850299201	0,502	0,304	1,7212209023974e-11	7	NIBAN1
792	6,92157269379008e-17	0,593136599126357	0,502	0,31	1,21432071339853e-12	7	HS3ST1
793	4,14058517452353e-06	0,5927630992155	0,726	0,685	0,0726424263018409	7	TKT
794	6,5691762786512e-45	0,590141473376503	1	0,997	1,15249628632657e-40	7	RPL18A
795	6,62975354189169e-21	0,58950524546196	0,574	0,37	1,16312396138948e-16	7	C1H21orf91
796	3,18859057478167e-29	0,58906957065144	0,534	0,25	5,59406330439696e-25	7	LOC101114678
797	2,49846178968804e-51	0,587637074655711	0,987	0,994	4,38330136382869e-47	7	RPL15
798	7,86803616884483e-70	0,587255881905281	1	0,999	1,38036826546214e-65	7	RPS11
799	7,41675834516763e-53	0,585555577761581	0,996	0,997	1,30119608407621e-48	7	RPL31
800	2,91750448284372e-30	0,584993110900185	0,296	0,081	5,11846986470101e-26	7	TAMALIN
801	1,36107424586981e-134	5,48324729099455	1	0,516	2,38786865695399e-130	8	APOE
802	9,79391818666864e-122	4,34247883827519	1	0,694	1,71824500666915e-117	8	CTSD
803	2,92649289029121e-129	3,70402035402067	1	0,57	5,1342391267269e-125	8	PLA2G2D
804	0	3,65412590627998	0,995	0,048	0	8	CYP11A1
805	3,78363161871292e-249	3,64711711147132	0,995	0,147	6,63800331186995e-245	8	LOC105613784
806	3,15788118088204e-116	3,5101721311093	1	0,77	5,54018674373945e-112	8	LOC101111631
807	8,04600395448255e-276	3,28975503178093	0,99	0,128	1,41159093377442e-271	8	BCAM
808	0	3,26480355818293	0,665	0,021	0	8	LOC121818081
809	1,742031385271e-210	3,20082381892186	0,933	0,159	3,05621986231944e-206	8	GPNMB
810	0	2,93359260537016	0,969	0,07	0	8	CITED4
811	2,81859773899493e-123	2,70644068901558	0,99	0,502	4,9449478732927e-119	8	NKG7
812	3,00885315529273e-225	2,65461407327955	0,974	0,164	5,27873197564556e-221	8	LOC101119740
813	1,77567264717336e-119	2,35283565278972	1	0,595	3,11524009220095e-115	8	TSPAN4
814	1,19621285047273e-106	2,2869978548865	0,985	0,878	2,09863582486935e-102	8	ATP6AP2
815	4,47303296723818e-180	2,25004758256876	0,959	0,227	7,84748903772266e-176	8	TSPAN7
816	0	2,2377893690638	0,912	0,022	0	8	SERPINE2
817	1,81021437997434e-114	2,21175486071889	0,99	0,364	3,17584010822698e-110	8	RARRES2
818	1,11346714593759e-115	2,12018663929502	0,959	0,423	1,95346676083292e-111	8	PLD3
819	1,80362859329583e-105	2,06959186491989	0,985	0,732	3,1642860040782e-101	8	SLC3A2
820	5,87462803555709e-197	2,04453809558413	0,567	0,04	1,03064474255814e-192	8	CXCL13
821	9,12133330155735e-112	2,01420574725443	0,99	0,622	1,60024671442522e-107	8	CLPTM1
822	8,3097348867734e-288	2,01352467248989	0,907	0,089	1,45785988853552e-283	8	LOC443326
823	1,27428979764231e-118	1,92279973457736	0,933	0,38	2,23561402098367e-114	8	CD55
824	8,6006402455395e-109	1,90548794572809	0,938	0,444	1,50889632467745e-104	8	LOC101116548
825	3,8491941102276e-110	1,88567232504966	0,974	0,5	6,75302614698331e-106	8	NR1H3
826	0	1,87346199958514	0,866	0,028	0	8	SLC7A8
827	1,69710491514434e-110	1,79034980606048	1	0,973	2,97740086312922e-106	8	LOC101117086
828	2,55204857128204e-138	1,76837288268019	0,814	0,148	4,47731401345721e-134	8	LOC101107420
829	1,91613149425529e-94	1,75857100072778	0,954	0,577	3,36166109352149e-90	8	TNFRSF13C
830	2,73134115373359e-244	1,72799382803556	0,742	0,061	4,79186492011022e-240	8	CST7
831	1,58133379536057e-107	1,7260539109963	1	0,931	2,77429201058058e-103	8	CTSA
832	1,89690243771067e-56	1,71925375708297	0,897	0,433	3,3279256367196e-52	8	LOC101114535
833	2,97508072903908e-106	1,68689048737005	0,995	0,688	5,21948163102616e-102	8	CD68
834	1,28613857928181e-97	1,68491199189922	0,979	0,546	2,25640152349201e-93	8	PLAUR
835	1,24313313158401e-79	1,68202815562476	1	0,612	2,18095276605099e-75	8	RARRES1
836	1,0283218307667e-75	1,68120309554729	0,943	0,591	1,80408781989709e-71	8	PLAU
837	2,58502336540404e-96	1,67579132648124	0,974	0,951	4,53516499226485e-92	8	JAK1
838	1,82870447410564e-165	1,66485279207447	0,892	0,176	3,20827912937094e-161	8	ENPP2
839	3,73079199270979e-84	1,66181655404004	0,923	0,607	6,54530147201005e-80	8	PLXNC1
840	2,51987008496084e-124	1,65148154193062	0,928	0,33	4,4208600770553e-120	8	RNF149
841	1,15131832850082e-96	1,6237413648988	0,943	0,535	2,01987287552183e-92	8	SORL1
842	1,53806113385581e-90	1,59750720846776	0,933	0,423	2,69837445323663e-86	8	MFGE8
843	7,63015070054355e-130	1,56322567669135	0,82	0,194	1,33863363890336e-125	8	LOC121818045
844	6,09376697934662e-133	1,55739765322008	0,902	0,234	1,06909047885657e-128	8	INAFM1
845	2,23932383393512e-93	1,55085490935688	0,892	0,405	3,92866973425577e-89	8	TXNRD1
846	2,72674027411448e-93	1,54100078622765	0,985	0,9	4,78379313690644e-89	8	NDFIP1
847	5,81169659412526e-107	1,52265658792399	1	0,931	1,01960405047333e-102	8	IL2RG
848	0	1,49193090478371	0,789	0,007	0	8	LOC105614152
849	4,34313926741816e-81	1,48869236106396	1	0,689	7,61960353075842e-77	8	LOC114115224
850	1,23240613146939e-96	1,48365528612741	0,948	0,429	2,16213331704989e-92	8	CLEC4A
851	3,0557605569099e-40	1,48284674022654	0,737	0,297	5,36102632104273e-36	8	LOC101121216
852	4,16324424191844e-85	1,46862814776186	0,99	0,771	7,30399569802172e-81	8	C1H1orf162
853	1,2684916313219e-62	1,46829861049293	0,943	0,759	2,22544171799115e-58	8	BIRC3
854	2,15115760071125e-81	1,46814248440373	0,969	0,721	3,77399089468782e-77	8	LRRC25
855	6,03078437560478e-100	1,430118526352	0,809	0,255	1,0580408108561e-95	8	LOC101113101
856	0	1,41539996345811	0,799	0,054	0	8	SYNGR1
857	1,60960729887928e-92	1,41466019367373	1	0,727	2,8238950451538e-88	8	LIPA
858	3,10107279672179e-78	1,39812662080527	0,897	0,445	5,4405221145687e-74	8	ADA
859	3,66410721280389e-144	1,3916654134008	0,861	0,187	6,42830969414314e-140	8	LOC101111567
860	5,61478751283341e-102	1,38658245653354	0,866	0,252	9,85058321251493e-98	8	NRP2
861	6,7542559090617e-104	1,38257297159379	0,912	0,381	1,18496665668579e-99	8	CPPED1
862	6,704342447067e-97	1,36109766292062	1	0,997	1,17620983891343e-92	8	CTSZ
863	1,33530644409221e-74	1,34782655885023	0,933	0,654	2,34266162551537e-70	8	CHI3L1
864	1,72137939765783e-91	1,31992482366722	0,99	0,966	3,0199880152509e-87	8	ANXA5
865	5,95041657436116e-91	1,31284081528147	0,423	0,052	1,04394108380592e-86	8	CLEC4E
866	4,77438802612689e-83	1,30598812645696	0,979	0,661	8,37618635303702e-79	8	HEXA
867	0	1,29916714068051	0,598	0,008	0	8	ADIPOQ
868	1,04877122946719e-74	1,29370305458184	0,974	0,604	1,83996424497725e-70	8	HTRA1
869	2,97426513696908e-81	1,2853285704529	0,969	0,793	5,21805075629855e-77	8	SELPLG
870	1,4436133780221e-78	1,28284498037884	0,887	0,41	2,53267531040197e-74	8	CA2
871	6,50565965126373e-81	1,27047660160878	1	0,94	1,14135292921771e-76	8	NPC2
872	1,11080405721576e-35	1,25998942321886	0,716	0,344	1,94879463797933e-31	8	IL10
873	1,49143981740527e-100	1,24917898533608	0,897	0,313	2,6165820156558e-96	8	KIAA0513
874	4,82878156734416e-70	1,24730496067574	0,985	0,902	8,4716143817486e-66	8	CNDP2
875	4,74748740636339e-194	1,24528413846242	0,871	0,133	8,32899190572393e-190	8	IGFALS
876	2,21499010215629e-231	1,23647364241857	0,742	0,066	3,88597863522299e-227	8	FJX1
877	3,92542583356664e-76	1,23595450113145	0,979	0,807	6,88676708240931e-72	8	EHD1
878	1,11964727169039e-114	1,23383276604348	0,912	0,274	1,96430917345362e-110	8	CD44
879	1,03429718120683e-68	1,21906084317671	0,861	0,41	1,81457097470926e-64	8	TSPAN15
880	1,24675186780608e-73	1,19788762968162	0,933	0,604	2,18730147687899e-69	8	TBC1D8
881	0	1,19743417454618	0,727	0,023	0	8	TNFRSF9
882	5,80467352256492e-75	1,19178483450887	0,84	0,341	1,01837192279879e-70	8	GLA
883	2,38671143282625e-71	1,19105234248031	0,943	0,52	4,18724653775038e-67	8	ST6GALNAC2
884	2,31416071454787e-82	1,18206358755121	0,851	0,355	4,05996355760279e-78	8	TIMM44
885	7,66642902940711e-53	1,17155249447877	0,995	0,718	1,34499830891918e-48	8	BST-2A
886	3,94332232430176e-67	1,1690948083395	0,892	0,45	6,91816468575501e-63	8	NCF1
887	4,50386375157541e-125	1,16604553354889	0,284	0,013	7,9015785657639e-121	8	RRAD
888	9,36285547174323e-90	1,1564710747513	0,845	0,294	1,64261936396263e-85	8	FADS6
889	1,2253163206635e-91	1,15561436228406	0,84	0,282	2,14969495297205e-87	8	VAT1
890	9,86296178880588e-82	1,14129162746877	1	0,976	1,7303580162281e-77	8	PRDX1
891	5,39628922376552e-75	1,13798295985491	0,99	0,93	9,46724981417423e-71	8	RNASET2
892	3,73001262285587e-70	1,12758315029569	0,928	0,556	6,54393414553834e-66	8	NCK1
893	2,44812135139884e-114	1,12388035675946	0,866	0,242	4,29498409889412e-110	8	PSPH
894	1,36068634830466e-69	1,12267891829467	0,974	0,886	2,38718812946569e-65	8	TOR3A
895	4,317781230572e-73	1,12212454399715	0,933	0,62	7,57511539091552e-69	8	TMEM123
896	1,53639668270678e-65	1,1193750896315	0,954	0,71	2,69545434014077e-61	8	FUCA1
897	5,45708976679826e-63	1,10322045376721	0,995	0,882	9,57391828687086e-59	8	ASAH1
898	6,60974707856138e-56	1,10012640592512	1	0,681	1,15961402746281e-51	8	NUPR1
899	3,08652687699291e-63	1,09597881071272	1	0,995	5,41500275299636e-59	8	FTL
900	7,48988761035072e-40	1,09067558797517	0,948	0,902	1,31402588235993e-35	8	NFKBIA
901	3,70309227011413e-109	1,71456494565577	0,987	0,305	6,49670507868823e-105	9	PCNA
902	2,73275082192318e-133	1,58189100154107	0,987	0,255	4,79433804198203e-129	9	MCM5
903	7,60962289621251e-07	1,54856484684684	0,529	0,373	0,0133503224091152	9	LOC101118983
904	1,70214916596634e-75	1,48800260332283	1	0,685	2,98625049677135e-71	9	MIF
905	2,24963612150883e-56	1,47632593138954	0,994	0,565	3,9467616115751e-52	9	DUT
906	1,10444020638739e-131	1,39903692213089	0,923	0,198	1,93762989808603e-127	9	MCM3
907	4,03723944405469e-66	1,37256324807241	0,987	0,302	7,08293288064956e-62	9	CLEC9A
908	3,09668010090254e-102	1,35794849661925	0,923	0,208	5,43281556902342e-98	9	STMN1
909	7,43189061188203e-103	1,3315874852027	0,974	0,314	1,30385088894858e-98	9	DTYMK
910	5,60870691158348e-69	1,27811231721484	0,994	0,322	9,83991540568205e-65	9	XCR1
911	3,38995257505856e-66	1,27434117058693	1	0,816	5,94733279768274e-62	9	LOC106990101
912	1,39025239642821e-72	1,27271655291797	1	0,855	2,43905880429365e-68	9	RANBP1
913	8,4615445827799e-84	1,22781950598311	0,968	0,421	1,48449338160291e-79	9	NT5C
914	4,06001681246244e-166	1,22445319627321	0,735	0,077	7,12289349578411e-162	9	UHRF1
915	1,75005501580197e-109	1,22030770845368	0,955	0,271	3,07029651972298e-105	9	RFC2
916	1,50206262418524e-155	1,21316350354503	0,942	0,157	2,63521866787059e-151	9	MCM4
917	2,15779518412916e-74	1,20184104736445	1	0,494	3,78563587103621e-70	9	HMGN1
918	1,19123510286572e-78	1,19995731733562	0,994	0,325	2,08990286446762e-74	9	LOC101111664
919	5,37019558632086e-61	1,19668507827426	0,994	0,864	9,42147113664133e-57	9	H2AZ1
920	1,25493577533984e-68	1,16818772187144	0,935	0,345	2,20165932425622e-64	9	AQP11
921	5,47902893508374e-73	1,155256413628	1	0,887	9,61240836371091e-69	9	SNRPD3
922	1,22152048907628e-49	1,14871323104475	1	0,999	2,14303554603543e-45	9	TMSB10
923	1,68908115482872e-68	1,12949663296021	0,948	0,29	2,96332397803151e-64	9	LOC101123029
924	1,41353405818826e-40	1,10706431366479	1	0,686	2,47990415168549e-36	9	ID2
925	1,64285421234642e-46	1,10661674272253	1	0,597	2,88222343014055e-42	9	PLD4
926	2,84433794754057e-51	1,06833277784842	1	0,82	4,99010649516518e-47	9	GSN
927	8,81562205010277e-74	1,06262982715998	0,974	0,416	1,54661273247003e-69	9	LMNB1
928	2,03701002835702e-11	1,04377808759435	0,335	0,148	3,57373039374956e-07	9	LOC101117112
929	1,84144923813117e-76	1,04337550961812	0,787	0,224	3,23063854337733e-72	9	GMNN
930	2,93954604490553e-62	1,04143169880956	0,994	0,683	5,15713958118226e-58	9	SIVA1
931	2,90927602980389e-99	1,03462435247209	0,942	0,275	5,10403386668795e-95	9	DHFR
932	4,95950602134367e-62	1,02989348856805	0,968	0,564	8,70095736384533e-58	9	DNMT1
933	1,48788233813712e-59	1,02448249371346	0,974	0,562	2,61034077402776e-55	9	LOC101104663
934	1,43146282153609e-55	1,01780268032826	1	0,92	2,51135837410292e-51	9	TUBB
935	1,79424479403803e-59	0,989770275323078	0,942	0,401	3,14782306666032e-55	9	CKS2
936	8,58810806071308e-20	0,985621112162846	0,723	0,393	1,5066976781715e-15	9	VIM
937	5,05954559193673e-61	0,985205681593528	0,974	0,311	8,8764667864938e-57	9	LY6E
938	1,51392302067901e-73	0,968490329134513	0,929	0,361	2,65602654747925e-69	9	LOC101121892
939	4,53496272579782e-61	0,9648582828651	1	0,734	7,95613860613969e-57	9	SNRPD1
940	2,93105194744202e-119	0,955100108228279	0,923	0,199	5,14223753659228e-115	9	MCM7
941	2,1419399244131e-43	0,951299772425594	1	0,939	3,75781940339034e-39	9	GABARAPL2
942	3,40122805866056e-41	0,93414686085821	1	0,999	5,96711450611409e-37	9	CST3
943	1,69518456539893e-62	0,93207945973381	1	0,985	2,97403180153588e-58	9	PPIA
944	6,99974316535839e-58	0,912740830001171	0,968	0,581	1,22803494093048e-53	9	FKBP4
945	4,92605611554089e-69	0,91166174473364	1	0,997	8,64227284910494e-65	9	PTMA
946	3,80178085720229e-32	0,907489528063359	0,948	0,612	6,66984433587569e-28	9	LOC101118024
947	1,02576090823108e-43	0,896387387389777	0,994	0,812	1,79959493740061e-39	9	COTL1
948	2,26513335076571e-101	0,885559616273102	0,897	0,218	3,97394995058337e-97	9	TK1
949	1,88804673011509e-50	0,883757544808684	1	0,778	3,31238918331392e-46	9	MRPS26
950	8,11020796250616e-28	0,883562412306696	0,51	0,166	1,42285488494208e-23	9	RBP4
951	4,67251125760159e-59	0,882377387572563	0,852	0,303	8,19745375033622e-55	9	SMC2
952	1,40624146856558e-78	0,880720017159533	0,529	0,078	2,46711003245145e-74	9	PCLAF
953	9,29545832475299e-43	0,870584649616259	0,981	0,553	1,63079520849466e-38	9	RALA
954	8,78276975451847e-47	0,867111175530902	0,981	0,562	1,54084912573272e-42	9	PPA1
955	7,09646095718674e-46	0,865310036279816	1	0,979	1,24500311032884e-41	9	PSMB9
956	3,50857569490149e-55	0,862895840406519	0,994	0,907	6,15544519913517e-51	9	NPM1
957	2,24272541093059e-129	0,859956085760893	0,91	0,165	3,93463746093663e-125	9	MCM2
958	2,7738140040358e-67	0,859250709558613	0,884	0,339	4,8663792886804e-63	9	RPA3
959	2,80357150079201e-45	0,856404454226717	0,987	0,57	4,9185858409895e-41	9	LRRK2
960	3,20520818274133e-94	0,850859590544897	0,903	0,227	5,62321723580139e-90	9	CDT1
961	1,28640379745614e-135	0,850794089044892	0,832	0,132	2,25686682225705e-131	9	LIG1
962	3,09488028231605e-77	0,845275220506882	0,916	0,3	5,42965796729529e-73	9	MCM6
963	2,60654870376531e-46	0,84473265035709	0,987	0,85	4,57292904588585e-42	9	PSMA4
964	5,74260110157879e-45	0,844298240010434	0,994	0,857	1,00748193726098e-40	9	SRSF7
965	4,67872086717444e-158	0,842256984957947	0,8	0,099	8,20834788937085e-154	9	HELLS
966	4,12598708503474e-51	0,841631124676597	1	0,981	7,23863174198495e-47	9	TXN
967	1,58995656374353e-30	0,837002795396012	0,935	0,543	2,78941979543164e-26	9	CXCL9
968	5,34538763161544e-69	0,832058519418637	0,942	0,278	9,37794806090613e-65	9	CLNK
969	2,76081674219903e-43	0,824616279460349	0,994	0,693	4,84357689251398e-39	9	LCP1
970	1,4545738080004e-42	0,823651049678271	1	0,967	2,5519042887559e-38	9	SNX3
971	3,27736082477225e-40	0,823369293559982	0,974	0,589	5,74980183098044e-36	9	WDFY4
972	1,77854484623561e-65	0,817482424665916	0,632	0,136	3,12027907823575e-61	9	FABP3
973	1,38412024121304e-45	0,81058873472508	1	0,984	2,42830055118415e-41	9	RPS4X
974	3,44206342421387e-58	0,809182899206812	0,877	0,344	6,03875607144081e-54	9	ATAD2
975	6,62180150369027e-46	0,809177492775791	1	0,985	1,16172885580742e-41	9	RPL7
976	1,03231140888049e-42	0,802959910658135	0,994	0,904	1,81108713573994e-38	9	DEK
977	8,16401728073449e-39	0,802626446827013	0,961	0,529	1,43229519173206e-34	9	LIMD2
978	1,76464579839434e-43	0,802219905074309	1	1	3,09589458870303e-39	9	ACTB
979	1,49768096240765e-52	0,798969891514981	0,987	0,681	2,62753148044798e-48	9	LSM4
980	5,49114151274904e-49	0,798539838779372	0,955	0,408	9,63365866996691e-45	9	NET1
981	3,99465661071778e-45	0,793682707637951	0,987	0,513	7,00822555784327e-41	9	BIN1
982	2,60069422887639e-48	0,790513429788593	1	0,992	4,56265795514074e-44	9	H3F3A
983	2,50101697319668e-35	0,788587388437254	0,981	0,668	4,38778417777625e-31	9	PARM1
984	1,30056906327649e-36	0,787128937188336	1	0,769	2,28171836461228e-32	9	ARHGAP18
985	8,62384984117521e-59	0,785846960898052	0,948	0,361	1,51296821613578e-54	9	FSCN1
986	4,57530265245189e-52	0,785497391752597	0,916	0,303	8,02691097346159e-48	9	LOC101104860
987	7,34053008598154e-53	0,785359876024802	0,974	0,492	1,2878225982846e-48	9	PAFAH1B3
988	4,19508167436411e-41	0,784662154314903	0,974	0,582	7,3598512895044e-37	9	CPNE3
989	7,39169531138841e-43	0,782148451843844	0,923	0,595	1,29679902542998e-38	9	FBL
990	3,16344989701962e-54	0,780183164239178	0,955	0,453	5,54995649933122e-50	9	LOC101120525
991	1,72338495292301e-40	0,776349445898648	0,948	0,478	3,02350656140813e-36	9	RAB7B
992	7,20600360592622e-22	0,772782666624912	0,523	0,198	1,2642212726237e-17	9	LOC114108618
993	4,87186776458803e-44	0,768786612676061	0,987	0,813	8,54720480619324e-40	9	PKM
994	4,54221646746033e-45	0,767548711826321	1	0,99	7,9688645705124e-41	9	RPS26
995	1,38290436482922e-48	0,761627154957028	1	0,912	2,42616741765639e-44	9	ERH
996	5,15847704337579e-30	0,760654116660644	0,942	0,542	9,05003212489849e-26	9	TIFAB
997	5,62789128538086e-39	0,759826464108833	1	0,979	9,87357247107217e-35	9	HSPA8
998	4,61465416306128e-46	0,752774995559442	1	0,991	8,09594926367471e-42	9	HSP90AB1
999	1,14847545940811e-44	0,749779659456899	0,942	0,449	2,0148853459856e-40	9	CNRIP1
1000	7,35409805914318e-28	0,749304187534787	1	0,761	1,29020296349608e-23	9	PMAIP1
1001	1,58641389048615e-156	3,08691610790343	1	0,208	2,7832045294689e-152	10	STMN1
1002	3,64729237840846e-129	3,02070970203387	0,902	0,178	6,39880974867979e-125	10	LOC121817401
1003	3,61820571095942e-305	2,95632774500825	0,86	0,049	6,3477800993072e-301	10	UBE2C
1004	8,46666223512244e-307	2,72738356317332	0,979	0,069	1,48539122252988e-302	10	CENPF
1005	2,37724433590297e-91	2,67113184311244	1	0,724	4,17063746290818e-87	10	HMGB2
1006	1,55566406395448e-87	2,60928315534074	1	0,688	2,72925703380173e-83	10	UBE2S
1007	2,13002850859436e-209	2,60220795314864	0,867	0,087	3,73692201547794e-205	10	TOP2A
1008	2,86072365573769e-90	2,47160725396199	1	0,566	5,01885358162621e-86	10	DUT
1009	2,10559687522429e-211	2,44182556189002	0,986	0,129	3,69405915789349e-207	10	CENPE
1010	1,1220348062495e-84	2,38719247455747	0,951	0,403	1,96849786408413e-80	10	CKS2
1011	1,46296569339475e-181	2,31647833827294	0,881	0,106	2,56662701249175e-177	10	LOC114109701
1012	0	2,29454668907853	0,972	0,053	0	10	MKI67
1013	2,0175888196576e-54	2,24907789137647	0,951	0,668	3,53965782520728e-50	10	TUBB4B
1014	1,40893996522531e-55	2,20845483578569	0,944	0,554	2,47184427499128e-51	10	LOC101122645
1015	2,33219909248946e-61	2,14687969313243	1	0,816	4,0916100878635e-57	10	LOC106990101
1016	2,29935793983795e-292	2,12064219466151	0,937	0,066	4,0339935696517e-288	10	PCLAF
1017	3,02823815456892e-88	2,09408513436623	1	0,937	5,31274101837571e-84	10	LOC101118100
1018	3,73630575950673e-81	2,01984782380375	1	0,865	6,5549748244786e-77	10	H2AZ1
1019	3,43555725749959e-71	2,01461382911265	0,993	0,92	6,02734165255729e-67	10	TUBB
1020	5,97638137601003e-124	1,99584863491915	0,986	0,283	1,0484963486072e-119	10	TPX2
1021	3,00219187697914e-81	1,97694164589903	1	0,955	5,2670454289722e-77	10	LOC101106288
1022	4,23728288199067e-87	1,93460882610804	1	0,905	7,43388908816443e-83	10	HMGN2
1023	1,01400437241783e-269	1,82223761516309	0,979	0,087	1,77896927096984e-265	10	BIRC5
1024	1,55958284328778e-83	1,76671199364711	1	0,969	2,73613214026408e-79	10	HMGB1
1025	5,81657098709767e-61	1,76115180048546	0,79	0,268	1,02045921397641e-56	10	LOC101109652
1026	1,57166934145709e-83	1,72306313790167	1	0,904	2,75733669265231e-79	10	CALM3
1027	1,91489485183163e-95	1,67313058473047	0,986	0,417	3,35949152805341e-91	10	LMNB1
1028	2,10066431672565e-208	1,67124601707005	0,811	0,073	3,68540547726349e-204	10	NUSAP1
1029	0	1,66006086612163	0,895	0,034	0	10	CENPA
1030	7,97448467748341e-82	1,63954169546103	0,979	0,589	1,39904359181769e-77	10	PLGRKT
1031	4,5879555028452e-72	1,63666971796235	0,986	0,686	8,04910913419161e-68	10	MIF
1032	1,14601480572348e-74	1,62682535356075	0,734	0,195	2,01056837516127e-70	10	LOC101113108
1033	9,44765121613083e-92	1,62440874047129	0,923	0,302	1,65749592935799e-87	10	SMC2
1034	8,65443468929839e-157	1,58023112007743	0,958	0,164	1,51833402189051e-152	10	HMMR
1035	1,26214561371063e-45	1,52511701045578	0,951	0,726	2,21430826469394e-41	10	H1-2
1036	0	1,50021403579257	0,867	0,047	0	10	CKAP2
1037	1,91009961778767e-273	1,48527830013163	0,867	0,06	3,35107876944669e-269	10	CCNB1
1038	1,72825881216836e-82	1,46166508626282	0,979	0,461	3,03205726006817e-78	10	PTTG1
1039	7,43592467222207e-121	1,45332895112734	0,846	0,166	1,30455862449464e-116	10	SMC4
1040	0	1,43877869805428	0,979	0,063	0	10	SPC24
1041	4,78328671758873e-77	1,43491435829363	0,986	0,496	8,39179821733767e-73	10	HMGN1
1042	2,27168357659944e-79	1,43105640162088	0,979	0,491	3,98544166678605e-75	10	LOC101106791
1043	5,53736495635278e-219	1,42019508852239	0,916	0,093	9,71475307942531e-215	10	KNL1
1044	1,12900214807708e-251	1,38739311081457	0,72	0,041	1,98072136858643e-247	10	AURKB
1045	2,59172480734965e-118	1,38554481980441	0,692	0,098	4,54692200201423e-114	10	LOC101123417
1046	8,70736695863952e-33	1,38159646185693	0,902	0,546	1,52762045922372e-28	10	CXCL9
1047	1,34385524438023e-55	1,35750786410304	0,937	0,305	2,35765964074068e-51	10	CLEC9A
1048	4,81943194583081e-269	1,3571078964105	0,692	0,032	8,45521140576558e-265	10	LOC114113987
1049	0	1,33516615685648	0,79	0,036	0	10	CCNA2
1050	1,11315643370287e-222	1,32618048427884	0,853	0,074	1,95292164728831e-218	10	KNSTRN
1051	4,43229654887225e-111	1,32538091548855	0,79	0,132	7,77602106534147e-107	10	FABP3
1052	5,15897222927595e-62	1,32230671353812	0,951	0,568	9,05090087904172e-58	10	TMPO
1053	3,9324163703195e-96	1,32113894623015	0,93	0,28	6,89903128008852e-92	10	CKS1B
1054	3,08745605506862e-56	1,31165473808675	1	0,999	5,41663290301238e-52	10	TMSB10
1055	5,08634811086196e-31	1,30834355944072	0,881	0,615	8,92348912569622e-27	10	KPNA2
1056	0	1,28901195114479	0,811	0,018	0	10	ASPM
1057	5,29624661226008e-35	1,28744705126388	0,608	0,196	9,29173505654908e-31	10	LOC114108618
1058	0	1,27413227306118	0,818	0,024	0	10	CDC20
1059	1,38666525225251e-33	1,27143193020312	0,727	0,316	2,4327655185518e-29	10	PCNA
1060	2,37549180844119e-272	1,25904523603839	0,881	0,06	4,16756282872922e-268	10	NCAPG
1061	1,27295222549576e-71	1,25633927498174	1	0,916	2,23326738440976e-67	10	NUCKS1
1062	2,26976240961913e-280	1,24978011770494	0,783	0,042	3,9820711714358e-276	10	MIS18BP1
1063	7,4513598719206e-153	1,22913595841146	0,958	0,166	1,30726657592975e-148	10	MAD2L1
1064	1,65692780857583e-71	1,22465640278038	1	0,985	2,90691414736544e-67	10	PPIA
1065	8,27970677434506e-236	1,21853305908388	0,881	0,075	1,4525917564911e-231	10	NUF2
1066	1,80643916425868e-156	1,21580597695997	0,853	0,12	3,16921686977542e-152	10	KIF11
1067	4,58014556223264e-79	1,21007072202903	1	0,997	8,03540737438095e-75	10	PTMA
1068	3,33079947300456e-180	1,2053776650001	0,846	0,096	5,84355459543919e-176	10	PLK1
1069	0	1,17736670567941	0,853	0,042	0	10	CDCA3
1070	6,83026284096483e-55	1,17446540432114	0,86	0,375	1,19830131281887e-50	10	H1-5
1071	4,03188648693135e-73	1,15462884328195	0,909	0,318	7,07354165267235e-69	10	DTYMK
1072	2,99003843217038e-53	1,1519336178571	0,993	0,809	5,24572342539971e-49	10	S100A11
1073	1,25758844970675e-20	1,15016785901665	0,972	0,956	2,20631317616552e-16	10	ARL6IP1
1074	6,41864325916858e-96	1,14796242326064	0,867	0,21	1,12608677338854e-91	10	KIF20B
1075	7,11827718399443e-135	1,14711457926996	0,853	0,145	1,24883054915998e-130	10	KIFC1
1076	1,38882671233182e-56	1,13877139747061	0,895	0,294	2,43655758411494e-52	10	LOC101123029
1077	2,13456653890933e-291	1,13407257315314	0,853	0,051	3,74488353586253e-287	10	KIF22
1078	6,37070559778872e-86	1,13171742837091	0,902	0,258	1,11767659007605e-81	10	KIF23
1079	0	1,12721335643092	0,818	0,039	0	10	CEP55
1080	3,05960286512122e-182	1,12507867477888	0,804	0,077	5,36776726656868e-178	10	UHRF1
1081	1,33911349132626e-61	1,12090685317652	1	0,979	2,34934070918278e-57	10	PSMB9
1082	3,26631523817402e-36	1,1092577488871	0,902	0,475	5,7304234538525e-32	10	LGALS1
1083	1,03436846982179e-267	1,10650530622288	0,832	0,053	1,81469604345535e-263	10	BUB1
1084	6,57374299192988e-93	1,09819392366095	0,916	0,292	1,15329747050418e-88	10	UBE2T
1085	4,52536255249467e-56	1,09451491711759	0,986	0,905	7,93929606209664e-52	10	DEK
1086	0	1,08546211112749	0,839	0,036	0	10	DLGAP5
1087	1,52795274800536e-46	1,0851133730227	0,958	0,554	2,68064030110061e-42	10	RALA
1088	4,613954660699e-75	1,08386895786844	0,937	0,387	8,09472205673033e-71	10	MAGOHB
1089	3,20974684771478e-68	1,07622674161041	1	0,993	5,63117986963081e-64	10	PSMB8
1090	9,8087427017632e-229	1,07233774022005	0,769	0,054	1,72084581959734e-224	10	CDCA2
1091	1,75740415591948e-144	1,07195843444429	0,741	0,092	3,08318985114514e-140	10	MXD3
1092	1,72932045118853e-60	1,05376703215505	0,993	0,778	3,03391979956516e-56	10	MRPS26
1093	1,48528118327861e-252	1,05193774650803	0,699	0,036	2,605777307944e-248	10	PRC1
1094	6,71174745740944e-65	1,04678733999758	0,993	0,805	1,17750897392791e-60	10	RAN
1095	3,07097094926872e-54	1,04378566824883	0,979	0,736	5,38771143339703e-50	10	SNRPD1
1096	6,79839572078207e-117	1,03882567958524	0,909	0,195	1,19271054525401e-112	10	SKA2
1097	7,70301562992626e-33	1,03711586239978	0,986	0,827	1,35141706211426e-28	10	LOC101109397
1098	3,04892265065191e-44	1,03289356646588	0,986	0,821	5,34902989830371e-40	10	GSN
1099	1,97772517721024e-45	1,02725152617024	0,93	0,326	3,46972105089765e-41	10	XCR1
1100	1,04902143258721e-36	1,01230727337608	0,986	0,856	1,840403201331e-32	10	RANBP1
1101	9,82451546536682e-14	0,533087625020671	0,905	0,315	1,72361299324396e-09	11	CLEC9A
1102	9,2088357510453e-15	0,516677204117406	0,932	0,335	1,61559814416339e-10	11	XCR1
1103	1,03701373698325e-09	0,449461236571838	0,973	0,604	1,81933690016341e-05	11	PLD4
1104	0,000559083522041842	0,44917617671581	0,297	0,152	1	11	LOC101117112
1105	7,2755306809295e-12	0,440332596253066	1	0,999	1,27641910266227e-07	11	CST3
1106	6,60703533879195e-18	0,437006365209643	0,892	0,303	1,15913827983766e-13	11	LOC101123029
1107	2,39750392896226e-11	0,426062462445143	1	0,968	4,20618089297139e-07	11	SNX3
1108	4,49880174594226e-11	0,41135666651123	0,932	0,59	7,8926977830811e-07	11	CPNE3
1109	2,35764512336842e-13	0,41120568910597	0,811	0,378	4,13625260443756e-09	11	NR4A1
1110	2,90154062788012e-13	0,406405686591327	0,905	0,419	5,09046287755288e-09	11	NET1
1111	6,99838262775159e-18	0,39430441094799	0,878	0,315	1,22779624821274e-13	11	LOC101104860
1112	5,50262934439442e-10	0,391084235115384	0,865	0,463	9,65381292180557e-06	11	RAP2A
1113	2,06489234411407e-09	0,38799052413549	0,973	0,761	3,62264712851372e-05	11	LOC101113965
1114	4,40474077598573e-14	0,384589972136196	0,892	0,339	7,72767721738937e-10	11	LOC101111664
1115	5,12480112877857e-05	0,378269093325003	0,932	0,787	0,899095110032913	11	RHOB
1116	4,16327438074588e-19	0,377546738836887	0,824	0,28	7,30404857358058e-15	11	LOC101109219
1117	8,74946041166846e-10	0,37210666950143	1	0,692	1,53500533462312e-05	11	ID2
1118	1,68116827156363e-10	0,368339621900421	0,527	0,203	2,94944161563124e-06	11	LOC114108618
1119	5,43951971839518e-10	0,367764136166069	0,986	0,789	9,5430933939525e-06	11	SPAG7
1120	1,97192503284908e-07	0,366543765807405	0,986	0,885	0,00345954527763043	11	FNBP1
1121	2,12045206855368e-06	0,364218504093966	0,892	0,739	0,0372012110907057	11	TBC1D9
1122	4,86011587900642e-08	0,363965474408637	0,892	0,55	0,000852658729812886	11	TIFAB
1123	2,51923343751384e-09	0,352807454386463	0,892	0,562	4,41974314277427e-05	11	RALA
1124	5,81616461974452e-12	0,350001816418617	0,851	0,406	1,02038792088798e-07	11	RAB30
1125	8,93643157348731e-20	0,34856673854146	0,716	0,219	1,56780755525261e-15	11	CD79A
1126	1,80384603443475e-07	0,341840260954643	1	0,919	0,00316466748281233	11	IRF8
1127	1,69189796629001e-08	0,341726745185412	0,986	0,886	0,000296826579205919	11	RAB32
1128	9,89297732740406e-09	0,340393628021225	0,919	0,561	0,000173562394231977	11	ACTN1
1129	2,15941511954225e-08	0,338725828737712	1	0,999	0,000378847788572492	11	TMSB10
1130	2,30226802590806e-16	0,337927950361522	0,905	0,324	4,0390990246531e-12	11	LY6E
1131	2,88150319631263e-10	0,336117897877589	1	0,94	5,05530920761088e-06	11	GABARAPL2
1132	2,59720327513774e-09	0,326697037499119	0,432	0,164	4,55653342590165e-05	11	EGR3
1133	1,51682581811186e-06	0,326239115773382	0,541	0,264	0,0266111921529544	11	DMBT1
1134	3,441583106334e-06	0,321979406959826	0,959	0,799	0,0603791340175238	11	LOC101109975
1135	4,27654365987273e-09	0,320561153112889	0,919	0,597	7,50276819688072e-05	11	WDFY4
1136	3,93259583328477e-06	0,318513959246945	0,986	0,876	0,068993461299148	11	IER3
1137	1,1780284700463e-06	0,317857207050146	0,865	0,597	0,0206673314784922	11	SAMM50
1138	1,01238734138339e-07	0,31773784692883	1	1	0,00177613235172301	11	ACTB
1139	3,58125158170557e-13	0,317633240425715	0,797	0,329	6,28294777494425e-09	11	PPP1R14A
1140	4,94462392720774e-06	0,317249577309861	1	0,919	0,0867484821789326	11	LOC114110140
1141	4,12257829969457e-07	0,31650612791262	0,946	0,712	0,00723265136898415	11	SLAMF8
1142	2,01112857995735e-07	0,315622958196979	1	0,931	0,00352832398067717	11	CORO1A
1143	4,15852001185965e-08	0,310256366404609	0,986	0,802	0,000729570750880656	11	PITPNA
1144	5,70143266905587e-15	0,308442764433414	0,743	0,271	1,00025934745916e-10	11	CYFIP2
1145	1,3708307099982e-06	0,305607564449582	0,973	0,812	0,0240498539762084	11	CD83
1146	7,24740149930278e-07	0,299799559385547	0,986	0,98	0,0127148411903768	11	PSMB9
1147	2,36523874300571e-06	0,298963917468923	1	0,995	0,0414957485072922	11	CD74
1148	2,47251804421837e-06	0,296617978269044	0,919	0,741	0,0433778565677671	11	IDH1
1149	2,13111874161371e-14	0,291776900306894	0,824	0,305	3,73883472028709e-10	11	DAPK2
1150	9,95959469950495e-07	0,289716526792509	1	0,964	0,0174731129408115	11	C1H1orf54
1151	3,29912650151942e-07	0,289049005502958	0,905	0,579	0,00578798753426567	11	LRRK2
1152	3,6615554458578e-06	0,282780219458408	0,946	0,67	0,0642383287421293	11	ANXA6
1153	0,000491096282829712	0,281399368470302	0,689	0,443	1	11	TNF
1154	5,36994547741011e-07	0,280482815294298	0,797	0,497	0,00942103234556829	11	C9orf72
1155	1,08172683868158e-05	0,277362999546324	0,959	0,774	0,189778156578296	11	ARHGAP18
1156	1,47809064440825e-05	0,275494399037796	0,946	0,799	0,259316222654983	11	PLAC8
1157	1,34591267094501e-07	0,274935877485235	0,932	0,619	0,00236126918990592	11	LOC101118024
1158	6,12064474638439e-05	0,274813028385721	0,946	0,766	1	11	LOC101110289
1159	1,18188180793443e-15	0,274278642429073	0,811	0,285	2,07349344384017e-11	11	FLT3
1160	5,01649427746864e-06	0,273131928580608	0,946	0,641	0,0880093756039097	11	MYH9
1161	5,87103476248527e-07	0,272184104497958	0,811	0,47	0,0103001433873042	11	ZNF366
1162	8,94922523683716e-05	0,26707853660971	1	0,84	1	11	HCLS1
1163	0,00984395840915268	0,265457611111108	0,905	0,793	1	11	TBL1XR1
1164	3,1071903653299e-07	0,264868661209965	1	0,992	0,00545125477693477	11	H3F3A
1165	4,68871043161394e-06	0,264142679037751	0,932	0,625	0,082258735812235	11	LY86
1166	6,42151792379986e-07	0,262146926998702	0,973	0,797	0,0112659110455145	11	CADM1
1167	3,14042207578631e-06	0,260334377662387	0,973	0,674	0,055095564897595	11	PARM1
1168	8,92894523827163e-11	0,258622441484085	0,73	0,301	1,56649415260237e-06	11	PTK2
1169	0,000113614234495628	0,258039891093263	0,689	0,429	1	11	LRRFIP2
1170	1,52500198342961e-06	0,257730832122343	0,973	0,777	0,026754634797289	11	SERPINB1
1171	1,32620891427687e-05	0,256305386398699	0,973	0,87	0,232670091920734	11	PGAM1
1172	3,04120788976312e-05	0,255675607329383	0,986	0,894	0,533549512180042	11	SPINT2
1173	7,01517967659955e-05	0,254974141366993	0,824	0,56	1	11	BAZ2A
1174	3,41913295840182e-08	0,254282710870508	0,689	0,347	0,000599852686222015	11	SERPINE1
1175	3,17512038349602e-15	0,253781876613686	0,851	0,292	5,57043120080542e-11	11	CLNK
1176	1,00088281509606e-05	0,253679991301954	0,878	0,64	0,175594881080453	11	PTBP3
1177	6,54458449528216e-06	0,25342490843964	0,959	0,775	0,11481819038523	11	ISG20
1178	1,10001898958056e-05	0,252632245064473	0,973	0,92	0,192987331532014	11	GNB2
1179	7,84656948412953e-07	0,251714857604434	0,905	0,56	0,0137660215029569	11	BATF3
1180	0,00227471515568063	0,251485786282	0,905	0,754	1	11	JMJD1C
1181	2,83823722082022e-08	0,25054473545483	1	0,815	0,0004979403380207	11	COTL1
1182	1,13831950749947e-12	1,22918088030965	0,951	0,968	1,99706774395707e-08	12	FTH1
1183	3,53190895849579e-05	1,21166222384758	0,732	0,58	0,619638107678502	12	FABP7
1184	7,42275313818682e-05	1,13718229352455	0,61	0,489	1	12	LOC101123578
1185	3,31340628479144e-10	1,13318084116733	1	0,995	5,81303998603811e-06	12	FTL
1186	0,00170622315059028	1,01552492376626	0,854	0,88	1	12	HMOX1
1187	1,46277902906609e-05	0,993138221198245	0,78	0,829	0,256629952859355	12	CYSTM1
1188	0,00823746014873764	0,911697913591364	0,61	0,727	1	12	YKT6
1189	6,99611372170946e-06	0,897883408056394	0,829	0,93	0,122739819133671	12	LOC101103174
1190	0,00322567140753088	0,897796047342613	0,732	0,919	1	12	NDUFS6
1191	0,0088609638935434	0,891128260520059	0,659	0,867	1	12	TNFAIP8L2
1192	7,31617316351818e-09	0,877272227164055	0,976	0,828	0,000128354941980763	12	LAMP1
1193	2,86741829417962e-07	0,823290013714469	0,951	0,829	0,00503059865530873	12	FCER1G
1194	0,000116001916707487	0,813579995827528	0,854	0,909	1	12	IFNGR2
1195	0,00474666929834351	0,792413840525923	0,659	0,68	1	12	ASRGL1
1196	0,00500956809832259	0,790286962767916	0,756	0,623	1	12	SCIN
1197	7,15070548030295e-05	0,78593921162537	0,878	0,693	1	12	NUPR1
1198	2,32180198904432e-07	0,775326264677757	1	0,78	0,00407336940957935	12	IFI6
1199	2,07676094223111e-05	0,76910172018721	0,951	0,714	0,364346939705026	12	LOC100101238
1200	0,00283300108046043	0,752931560761221	0,22	0,593	1	12	EVI5
1201	1,19770027660543e-05	0,7369528825503	0,805	0,946	0,210124536527656	12	ATP5F1D
1202	0,000188815836681522	0,700272904460545	0,854	0,704	1	12	CLEC3B
1203	1,66800436862579e-05	0,688845836330696	1	0,83	0,292634686431709	12	C1QB
1204	0,000484159595388299	0,67953708253297	0,854	0,709	1	12	CEBPD
1205	0,0024315966523684	0,670467902541002	0,829	0,987	1	12	LOC105607169
1206	3,23062531044679e-07	0,661006000108825	0,976	0,994	0,00566780904464785	12	UCP2
1207	0,000127449051968525	0,64857918392424	1	0,999	1	12	SAT1
1208	0,000503056960508498	0,641107921157726	0,293	0,713	1	12	LOC121818850
1209	0,00189759167448764	0,638647015847699	0,878	0,99	1	12	ATP5F1E
1210	3,70170873215774e-08	0,631522052405321	0,024	0,503	0,000649427779969754	12	LOC114117130
1211	0,00385624670621085	0,622750002449172	0,78	0,951	1	12	SOD1
1212	0,000503216785693146	0,62071846391052	0,854	0,931	1	12	TIMP2
1213	0,00705799945731632	0,607552572786498	0,756	0,951	1	12	OST4
1214	0,000286214659116654	0,601658462632909	0,927	0,995	1	12	UQCRH
1215	0,000104228704676035	0,59776925034768	0,829	0,781	1	12	LOC114110633
1216	5,0741081296533e-07	0,595881927830324	0,902	0,993	0,00890201530266376	12	SH3BGRL3
1217	0,00533663605935315	0,595493836280947	0,829	0,985	1	12	DBI
1218	0,000305632280373112	0,584223288136091	0,805	0,981	1	12	LAMTOR2
1219	0,00058383471393523	0,572683492868867	0,146	0,492	1	12	LOC121820219
1220	0,00883265876702708	0,543724459304501	0,805	0,587	1	12	FOLR2
1221	0,00147087882216907	0,540536999868348	1	0,846	1	12	C1QC
1222	0,00658964098639538	0,54017334505627	0,78	0,975	1	12	LOC101110664
1223	0,0011076366977993	0,539308310772937	0,927	0,791	1	12	SELENOP
1224	0,00654124025423097	0,526231750394804	0,902	0,992	1	12	LOC101118285
1225	0,000263531944117105	0,52421503030222	1	0,994	1	12	AIF1
1226	0,00109994172034526	0,522484117491386	0,902	0,677	1	12	FCGR3A
1227	0,00677061596539856	0,51940674284503	0,195	0,508	1	12	CCDC25
1228	0,00230413855927726	0,51619493624238	0,829	0,968	1	12	RGS10
1229	0,00182379715315719	0,498787025781697	1	0,824	1	12	C1QA
1230	0,00228661397484851	0,494914893490958	0,878	0,983	1	12	LOC101105208
1231	0,00197122237566556	0,491043329068497	0,171	0,501	1	12	TRAPPC4
1232	0,00564263950701669	0,486416197161046	0,244	0,628	1	12	GTF2F2
1233	0,00417099928267971	0,485949377613605	1	0,927	1	12	CFD
1234	0,000175202300987758	0,475365377740345	0,902	0,995	1	12	RPL38
1235	0,00229788866682455	0,474872301652177	0,317	0,785	1	12	MOB1A
1236	2,72895334652249e-05	0,472685124442949	0,854	0,986	0,478767575113906	12	LOC101115640
1237	0,00784464786369895	0,469638533556106	0,878	0,972	1	12	CKB
1238	0,00817147876230004	0,455496644240534	0,902	0,943	1	12	NPC2
1239	0,00249565432621234	0,450344824943411	0,122	0,413	1	12	CYTH2
1240	0,00854829331793594	0,437118288046215	0,195	0,501	1	12	PPP1CB
1241	0,00435330515603453	0,436200691504197	0,073	0,306	1	12	PRPF3
1242	0,00839104736592229	0,435177834951405	0,22	0,544	1	12	R3HDM2
1243	0,00362980366979644	0,430114584619562	0,22	0,568	1	12	SNRPF
1244	0,00445653589865514	0,427167739259966	0,878	0,989	1	12	ATP5MG
1245	9,20022698116702e-05	0,423070778015406	0,878	0,993	1	12	RPL36AL
1246	0,00931458145473657	0,422552225128979	0,341	0,759	1	12	NDUFS4
1247	0,00635225490471674	0,417837623851979	0,268	0,638	1	12	ELF1
1248	0,000949866921387016	0,4160544044589	0,927	0,699	1	12	CD68
1249	0,00122477004554518	0,415817325664815	0,195	0,579	1	12	LOC101121718
1250	0,00309933741804744	0,413626896777263	0,171	0,498	1	12	LOC114118232
1251	2,77305881817614e-06	0,41295572238547	0,976	0,999	0,0486505439060822	12	RPS11
1252	0,00166347153284411	0,412855975909412	0,195	0,561	1	12	TOMM40
1253	0,00647580189110952	0,411776980145804	0,22	0,544	1	12	GRSF1
1254	0,00626958282719822	0,411411003448247	1	0,995	1	12	RPL13A
1255	0,007922822416887	0,411262190109277	0,244	0,584	1	12	LCP2
1256	0,00406904479804798	0,403146500781187	0,171	0,468	1	12	TTC1
1257	0,00723555436903383	0,402466729003941	0,098	0,333	1	12	PHACTR4
1258	0,00447494729001707	0,396664834522151	0,146	0,434	1	12	TMX4
1259	5,01617497436795e-05	0,395735083806776	0,146	0,573	0,880037737503113	12	STAT6
1260	0,00232532778963827	0,395244370692566	0,902	0,982	1	12	NDUFA4
1261	0,00282544333397266	0,394517212435225	0,976	0,998	1	12	CTSZ
1262	0,00472084249128081	0,391218518360332	0,268	0,664	1	12	SMARCE1
1263	6,77791180032688e-05	0,38977196503303	0,195	0,626	1	12	RALB
1264	0,00816581900018132	0,387232986151655	0,902	0,989	1	12	FCGRT
1265	0,00719455455361484	0,387075650832058	0,317	0,689	1	12	AK2
1266	0,00598782025273721	0,386072441439754	0,244	0,603	1	12	EXOSC7
1267	0,00859865280387205	0,385918652408385	0,244	0,589	1	12	LOC101116245
1268	0,000163288476970946	0,377742253984232	0,317	0,83	1	12	DNAJA1
1269	0,000225248307421181	0,377382634691604	0,976	0,996	1	12	RPLP2
1270	0,00262596332319588	0,376131305783602	0,171	0,494	1	12	OSBPL1A
1271	0,0044729880859937	0,373801382774424	0,39	0,848	1	12	DBNL
1272	0,00328447563892586	0,372278246024834	0,171	0,486	1	12	RNF187
1273	0,00812524376515551	0,371132421119149	0,098	0,329	1	12	LGALS8
1274	0,00329824727327884	0,367738408613052	0,146	0,446	1	12	SCYL2
1275	0,00420654104716665	0,367101945670422	0,976	0,975	1	12	TYROBP
1276	0,00135204551300626	0,361271004005611	0,122	0,434	1	12	AKNA
1277	0,00298015609346981	0,358437826598979	0,098	0,361	1	12	CTNNBL1
1278	0,00510849152574358	0,352980590723194	0,341	0,821	1	12	SNX17
1279	0,000601122005450422	0,350943018278864	0,171	0,543	1	12	FGD4
1280	0,00703836865817195	0,350260248240944	0,122	0,381	1	12	LOC101118455
1281	0,000206213346225733	0,349493633785051	0,22	0,672	1	12	CMBL
1282	0	4,89078788706486	1	0,012	0	13	CCR7
1283	1,01197051015932e-30	4,08600407857673	1	0,222	1,7754010630235e-26	13	MARCKSL1
1284	4,13839544756687e-22	4,0705282292593	1	0,378	7,26040097321131e-18	13	FSCN1
1285	4,93463800784398e-12	3,48768373288355	0,958	0,555	8,65732892096147e-08	13	CXCL9
1286	5,0825516052292e-228	3,46692925297976	0,417	0,002	8,91682853621411e-224	13	IL12B
1287	5,62485251645376e-107	3,44825515927311	0,625	0,016	9,86824125486648e-103	13	CCL22
1288	6,61497686818398e-17	3,36883266600589	1	0,805	1,1605315417542e-12	13	RPS27L
1289	3,09248043549723e-32	3,04133974614946	1	0,208	5,42544767603634e-28	13	LAMP3
1290	7,91646453879945e-18	3,01846174194325	1	0,675	1,38886453868697e-13	13	RAB8B
1291	9,95924225705161e-17	2,98820554674883	1	0,988	1,74724946157713e-12	13	SRGN
1292	3,8690470408274e-42	2,97854816638581	0,833	0,089	6,78785612842759e-38	13	TUBA1C
1293	8,04101005606745e-47	2,97347753888582	0,875	0,086	1,41071480423647e-42	13	CST7
1294	1,78415245161009e-16	2,89297140452859	1	0,766	3,13011706110475e-12	13	BIRC3
1295	1,60402944823735e-21	2,84444081599142	0,958	0,297	2,8141092639876e-17	13	RASSF4
1296	5,46184590296359e-16	2,828793046913	0,875	0,331	9,58226245215933e-12	13	TRAF1
1297	4,16369119672805e-22	2,8039524185632	0,958	0,279	7,30477983553969e-18	13	CD59
1298	2,81553453583899e-18	2,70637168665341	1	0,519	4,93957378967592e-14	13	TBC1D4
1299	8,0655055460316e-257	2,68622737553095	0,5	0,002	1,41501229299578e-252	13	SSC4D
1300	1,46325636983639e-15	2,64777745138687	1	0,833	2,56713697524097e-11	13	BCL2A1
1301	2,02874794910483e-09	2,57877034632506	0,792	0,346	3,55923540190951e-05	13	TNFSF9
1302	2,83014644895278e-12	2,57850761159783	0,917	0,622	4,96520893004275e-08	13	IL4I1
1303	1,70564930509333e-135	2,56988257616769	0,792	0,02	2,99239114085573e-131	13	MAP4K4
1304	2,7760035433577e-20	2,56271606626668	0,958	0,289	4,87022061646674e-16	13	DUSP5
1305	1,44848911473373e-14	2,5537991830684	1	0,982	2,54122930288886e-10	13	TXN
1306	6,10497667133444e-90	2,54964946475425	0,792	0,034	1,07105710721891e-85	13	ARHGAP28
1307	3,05465179374731e-17	2,51067681676014	1	0,959	5,35908110695028e-13	13	BASP1
1308	8,92888927820461e-17	2,43707548611245	1	0,571	1,56648433496822e-12	13	GALNT7
1309	6,60017675244799e-16	2,43053922914378	0,917	0,391	1,15793500944948e-11	13	NCOA7
1310	2,12032823669231e-16	2,42558020839761	1	0,65	3,71990385845299e-12	13	SWAP70
1311	1,24363913661653e-15	2,41852810899509	1	0,941	2,18184050128003e-11	13	GABARAPL2
1312	1,3165042819312e-18	2,34271121613671	1	0,452	2,30967511222009e-14	13	LOC101108528
1313	1,02787259344611e-16	2,33467059067596	1	0,632	1,80329967794186e-12	13	TMEM123
1314	4,35510253186261e-76	2,31876966926332	0,833	0,044	7,64059188189976e-72	13	KIAA1671
1315	9,51981854804946e-14	2,27086071185896	1	0,814	1,6701569660698e-09	13	CD83
1316	9,74733984564965e-17	2,26673413491286	0,833	0,242	1,71007330252078e-12	13	PLAAT3
1317	9,53136047591897e-15	2,2574164753682	0,958	0,568	1,67218188189522e-10	13	TNFRSF1B
1318	1,50654372683602e-21	2,24252765253775	0,917	0,255	2,64308031436111e-17	13	PCNX1
1319	4,6125671462023e-27	2,22618667715087	0,833	0,141	8,09228780129731e-23	13	IDO1
1320	1,04035225750673e-12	2,17505937410332	0,958	0,71	1,8251940005698e-08	13	CD40
1321	1,54121796853855e-60	2,15361121103231	0,917	0,073	2,70391280400403e-56	13	PTGIR
1322	5,40848849752241e-22	2,13829599347993	0,833	0,195	9,48865222005332e-18	13	CCDC71L
1323	8,57443307429581e-13	2,137990188052	1	0,903	1,50429853855446e-08	13	NFKBIA
1324	9,13949804071984e-16	2,13272099850865	0,958	0,538	1,60343353626389e-11	13	ILRUN
1325	4,80537396098839e-19	2,10931117143484	0,875	0,267	8,43054807715803e-15	13	NMNAT1
1326	1,30993366269534e-11	2,10786522359267	0,958	0,604	2,29814761783271e-07	13	TUBA1A
1327	4,10853673766346e-45	2,08374203689781	0,875	0,091	7,20801685255677e-41	13	CDKN2D
1328	5,54201760209046e-13	2,06603190823377	0,958	0,637	9,7229156811075e-09	13	GADD45B
1329	7,73835337471482e-20	2,00727840998309	0,958	0,322	1,35761671605997e-15	13	KCTD20
1330	4,10212370005616e-16	2,00486119347523	0,833	0,265	7,19676581937853e-12	13	LOC101123244
1331	2,13906367976401e-10	1,97101551300345	0,792	0,429	3,75277331977798e-06	13	SAMSN1
1332	1,08745773415932e-14	1,97063124676862	0,958	0,522	1,90783584880912e-10	13	GPBP1
1333	1,13279367748456e-14	1,96428868525618	0,958	0,923	1,98737322777891e-10	13	OSTF1
1334	3,03411882923173e-10	1,96273028697549	0,792	0,437	5,32305807400415e-06	13	BIRC2
1335	9,11750864794362e-23	1,95142867236504	0,958	0,264	1,59957571719523e-18	13	MYO1G
1336	7,12894315843587e-17	1,94650028471197	1	0,564	1,25070178771599e-12	13	CUL1
1337	1,03045788705961e-10	1,9230313754214	0,875	0,513	1,80783531705737e-06	13	RAB9A
1338	1,7149353816558e-14	1,9222682295961	1	0,826	3,00868263357693e-10	13	SUPT4H1
1339	1,93858052409543e-16	1,91828606046568	1	0,979	3,40104567147303e-12	13	SEC61B
1340	6,47026883680567e-11	1,91626020416387	0,917	0,669	1,13514396472919e-06	13	IRF1
1341	1,1432424792048e-12	1,90244174476303	0,917	0,52	2,0057046055169e-08	13	DAPP1
1342	1,69315847555747e-14	1,8908103373086	1	0,97	2,97047722951803e-10	13	BTG1
1343	1,58200842144528e-16	1,87899727336868	0,875	0,311	2,7754755745836e-12	13	NIBAN1
1344	5,50915077384803e-13	1,86883152759694	0,958	0,752	9,66525411763899e-09	13	CCDC88A
1345	0,00136671016614952	1,86229592652333	0,625	0,458	1	13	LOC101113705
1346	4,46443525110844e-13	1,85983733480384	1	0,768	7,83240520454464e-09	13	PMAIP1
1347	8,49892426690008e-06	1,85871540897866	0,917	0,559	0,149105127338495	13	CXCL10
1348	1,59891625663955e-16	1,85154962739531	1	0,977	2,80513868064842e-12	13	GNG5
1349	0,00458756277987632	1,84869634258298	0,792	0,644	1	13	FABP5
1350	1,01953158168149e-15	1,80449695383697	0,958	0,448	1,788666206902e-11	13	MDM2
1351	6,66522583357482e-14	1,76921783803298	0,917	0,443	1,16934722024237e-09	13	RELB
1352	9,89242197662741e-09	1,75064242501085	0,667	0,251	0,000173552651157951	13	ADM5
1353	1,19103238919099e-93	1,74196344288892	0,833	0,035	2,08954722359667e-89	13	LOC121816163
1354	3,53111145864e-13	1,72926060948326	0,708	0,206	6,19498194303801e-09	13	LOC106991099
1355	6,1448760622959e-17	1,72426000876816	0,917	0,321	1,07805705636919e-12	13	ATG16L1
1356	6,49621729417432e-12	1,71104526446863	0,917	0,649	1,13969636208994e-07	13	DDX6
1357	5,19905246490023e-11	1,70910622492661	0,833	0,363	9,12121764442096e-07	13	AQP11
1358	4,48140460544224e-15	1,70656946889889	0,958	0,44	7,86217623978787e-11	13	LRRK1
1359	3,24748626938892e-06	1,70346040071711	0,958	0,78	0,0569738991101592	13	SERPINB1
1360	4,93247387359081e-17	1,69637542250425	0,917	0,323	8,65353216382771e-13	13	KDM2B
1361	1,81460076189829e-20	1,69382611023885	0,875	0,229	3,18353557667436e-16	13	MXD1
1362	1,73971243748692e-07	1,68788113410259	0,875	0,78	0,00305215150032705	13	N4BP1
1363	2,11302638766522e-15	1,68709883143251	0,875	0,325	3,70709349451986e-11	13	RNF115
1364	3,76986346519235e-20	1,66869822963883	0,833	0,183	6,61384846333346e-16	13	CDKN1A
1365	1,80995876969856e-15	1,66166536282802	1	0,923	3,17539166555916e-11	13	RAB10
1366	7,3452109768775e-12	1,65451790317034	0,958	0,568	1,28864381378339e-07	13	FCHSD2
1367	5,25386334218393e-08	1,6421496164657	0,667	0,305	0,000921737784752748	13	SLC2A6
1368	4,33358247756446e-53	1,64144754647301	0,875	0,077	7,60283709863909e-49	13	DIXDC1
1369	4,26919257561985e-164	1,62711816811182	0,333	0,002	7,48987145466747e-160	13	LOC101114089
1370	1,47028471886212e-05	1,61067609914921	0,625	0,37	0,257946751077171	13	ACOT7
1371	4,82597374869959e-22	1,61039116005074	0,833	0,183	8,46668834471855e-18	13	DPH5
1372	1,24136284351948e-11	1,58473586760505	1	0,815	2,17784697267057e-07	13	CFLAR
1373	5,64175073194807e-15	1,57696240918645	0,625	0,142	9,89788748412969e-11	13	VWA5A
1374	4,0180503190596e-12	1,55785139166852	0,708	0,247	7,04926747975816e-08	13	FLNB
1375	1,23416109020778e-07	1,55783972137726	0,833	0,704	0,00216521221666053	13	LOC101118549
1376	6,28873803205847e-15	1,55631267175974	1	0,63	1,10329620034434e-10	13	ARPC5L
1377	1,82538500040766e-09	1,55304572617294	0,833	0,537	3,20245544471519e-05	13	ANTXR2
1378	4,38706485435534e-12	1,55298008452969	0,875	0,53	7,69666658048101e-08	13	MACO1
1379	0,000590794292217929	1,55169230605205	0,375	0,168	1	13	TVP23A
1380	4,90317204079003e-15	1,55151269524709	0,708	0,184	8,60212502836203e-11	13	C14H16orf74
1381	1,83578507939499e-13	1,54528773389378	0,958	0,641	3,22070134329057e-09	13	SUB1
