# Supplementary material for: Characterization of intestinal mononuclear phagocyte subsets in young ruminants at homeostasis and during Cryptosporidium parvum infection
Source: Front Immunol. 2024 May 2;15:1379798. doi: 10.3389/fimmu.2024.1379798 (PMC11096452; doi:10.3389/fimmu.2024.1379798)
Supplement: Supplementary file 5 [file Table_4.csv]

	p_val	avg_log2FC	pct.1	pct.2	p_val_adj	cluster	gene
1	9,6083850763554e-97	0,931646298362349	0,99	0,805	1,68569507779579e-92	1	PLAC8
2	1,48683671301814e-73	0,93738175641592	0,971	0,732	2,60850632931902e-69	1	TIFAB
3	1,53231450664471e-71	0,85959053006783	0,973	0,732	2,68829257045748e-67	1	LOC101118024
4	4,14542451115838e-71	0,652608288045368	0,99	0,719	7,27273276237626e-67	1	XCR1
5	1,75666759489492e-59	0,580771604544969	1	0,993	3,08189762848366e-55	1	CST3
6	3,27258439653035e-58	0,543989226327088	0,999	0,916	5,74142206527285e-54	1	PLD4
7	1,45711952339896e-56	0,348597422114688	1	0,993	2,55637049185114e-52	1	PABPC1
8	2,58481401665291e-55	0,464967508641912	1	0,985	4,53479771081586e-51	1	NAAA
9	1,33369162782552e-54	0,284509428196007	1	1	2,3398285918571e-50	1	RPLP1
10	1,18634309169857e-52	0,513934545806294	0,967	0,822	2,08132032007597e-48	1	CPNE3
11	7,64971089701362e-50	0,628912464025747	0,929	0,735	1,34206527977207e-45	1	LGALS1
12	3,33469964592826e-49	0,469446611185495	0,761	0,457	5,85039705881654e-45	1	OSCAR
13	1,12092500885883e-48	0,470703624784094	1	0,949	1,96655083554193e-44	1	C1H1orf54
14	1,82617320196907e-48	0,527391823998958	1	0,875	3,20383826553453e-44	1	IRF8
15	4,95834130345654e-46	0,510581111948241	0,834	0,588	8,69891398278415e-42	1	PLPP1
16	5,57911156306041e-45	0,507603499657525	0,977	0,821	9,78799332623318e-41	1	RALA
17	3,04846384638015e-43	0,595057156961519	0,986	0,718	5,34822497208933e-39	1	CLEC9A
18	9,73407415453499e-43	0,553929664585277	0,941	0,833	1,70774596967162e-38	1	LPAR6
19	4,05738643174797e-42	0,504337651585941	0,796	0,541	7,11827875585863e-38	1	CAPG
20	6,51053424672537e-42	0,435317582143831	0,991	0,883	1,1422081282455e-37	1	PITPNA
21	3,77773712208875e-41	0,462990595089616	0,978	0,829	6,62766200699251e-37	1	WDFY4
22	3,80902003615617e-40	0,405278439016222	0,984	0,919	6,68254475143239e-36	1	SPINT2
23	4,19083366539769e-40	0,464523332029856	0,961	0,756	7,35239858257371e-36	1	NET1
24	6,49950759592455e-40	0,462184011280486	0,886	0,696	1,140273612629e-35	1	DAPK2
25	4,58592861027622e-39	0,543835026277726	0,933	0,663	8,04555315386861e-35	1	LOC101123029
26	1,3514515334708e-38	0,54335884479318	0,928	0,735	2,37098657032117e-34	1	ATP1B1
27	5,99818047928836e-38	0,420755236156565	0,944	0,72	1,05232078328635e-33	1	CNRIP1
28	9,16064711989274e-38	0,471139720277239	0,963	0,723	1,60714393071398e-33	1	LOC101111664
29	1,6971814919446e-37	0,434404110994423	0,948	0,745	2,97753520946761e-33	1	MYO9A
30	3,89219256143442e-37	0,439736659388013	0,949	0,733	6,82846262978054e-33	1	RAB7B
31	7,99852795694682e-37	0,404654236969364	0,962	0,88	1,40326174476675e-32	1	FGD2
32	8,98275820626348e-37	0,330596476841351	0,997	0,979	1,57593509970686e-32	1	LOC101121538
33	9,63628944831722e-36	0,430390167810166	0,92	0,691	1,69059062081277e-31	1	CLNK
34	3,82147702765528e-35	0,3788724027799	0,847	0,63	6,70439929731842e-31	1	LOC101109219
35	6,8338517256099e-35	0,376482531852048	0,995	0,944	1,198930946741e-30	1	GSTP1
36	3,00328001549726e-34	0,370648275589644	0,816	0,606	5,26895445918839e-30	1	RGS3
37	5,84620021335643e-34	0,428948169979278	0,97	0,844	1,02565736543125e-29	1	CADM1
38	2,49469913886418e-33	0,372584515397029	0,992	0,949	4,37670016922332e-29	1	FNBP1
39	1,00098217004323e-32	0,467939002154877	0,961	0,826	1,75612311912384e-28	1	LOC101109975
40	1,61672670717173e-32	0,56771399718677	0,991	0,858	2,83638533506209e-28	1	IER3
41	2,29295083262018e-32	0,339755713856475	0,599	0,356	4,02275294074885e-28	1	SPOCK2
42	4,23727076467376e-32	0,516544469254528	0,987	0,926	7,43386782954364e-28	1	LOC101113965
43	2,36631614700776e-31	0,313730551825645	0,976	0,923	4,15146504831041e-27	1	SEPTIN9
44	2,77776993705667e-30	0,455822674982522	0,976	0,911	4,87331957757222e-26	1	SPAG7
45	3,76616332339147e-30	0,336594132476392	0,725	0,501	6,607356934558e-26	1	EPHX2
46	1,48704862579878e-29	0,305997449071457	0,504	0,268	2,60887810910138e-25	1	TNFRSF13B
47	4,30110532306769e-29	0,326850261186626	1	1	7,54585917878996e-25	1	TMSB10
48	5,70156736428114e-29	0,359687026281596	0,805	0,583	1,00028297838948e-24	1	PTK2
49	1,07311682896315e-28	0,346475885859626	0,97	0,92	1,88267616473296e-24	1	SPCS1
50	2,14121446903147e-28	0,385220533654248	0,971	0,899	3,75654666446881e-24	1	ZYX
51	3,00213697263913e-28	0,280780796379258	0,997	0,979	5,2669491047981e-24	1	LOC101109746
52	8,79235905788084e-28	0,310000893720262	0,676	0,44	1,54253147311461e-23	1	STXBP6
53	1,34572552302103e-27	0,326861311901726	0,72	0,511	2,3609408575881e-23	1	GPRC5C
54	1,40994523134898e-27	0,319434893555235	0,991	0,943	2,47360791387866e-23	1	TPM4
55	2,91212687481344e-26	0,645290504610696	0,757	0,552	5,1090353891727e-22	1	KLF2
56	3,33539560461766e-26	0,322980785921956	0,839	0,662	5,85161804874122e-22	1	TRAF5
57	5,16870008879448e-26	0,333296349355977	0,896	0,732	9,06796743578103e-22	1	DENND1B
58	9,43961011759775e-26	0,406938577463995	0,887	0,732	1,65608519903135e-21	1	BCL6
59	1,10768232986255e-25	0,330538901049398	0,906	0,727	1,94331787951085e-21	1	PPP1R14A
60	1,24002766894927e-25	0,451001808069897	0,511	0,292	2,17550454240461e-21	1	NEB
61	1,41011602164258e-25	0,370134607028598	0,923	0,835	2,47390754836974e-21	1	STOM
62	4,31050928054345e-25	0,330854003419091	0,966	0,884	7,56235748178543e-21	1	CHCHD10
63	4,73254163240079e-25	0,315997148731337	0,68	0,47	8,30277103988395e-21	1	LOC101114793
64	6,40096198775392e-25	0,437580701817903	0,971	0,892	1,12298477113155e-20	1	CD83
65	7,14231702460904e-25	0,328090368386277	0,705	0,479	1,25304809879741e-20	1	DST
66	7,95388455996662e-25	0,317024869301748	0,999	0,973	1,39542950720054e-20	1	LOC101116099
67	2,58046372812213e-24	0,33163954263185	0,863	0,702	4,52716556461746e-20	1	FLT3
68	1,11372927387351e-23	0,314595250991769	0,997	0,972	1,95392663808369e-19	1	SNX3
69	2,42206843169436e-23	0,285011108652244	0,859	0,671	4,24927685656458e-19	1	GNG2
70	3,03858600540033e-23	0,317917311708109	0,859	0,707	5,33089528787434e-19	1	C12H1orf53
71	9,78597880005619e-23	0,335141035537544	0,944	0,687	1,71685212068186e-18	1	LOC101104860
72	9,93456526656502e-23	0,378264034382485	0,975	0,892	1,74292013036617e-18	1	PTMS
73	1,62040168927314e-22	0,362416742201505	0,943	0,884	2,84283272366081e-18	1	METRNL
74	1,9261817908624e-22	0,336364527110667	1	0,983	3,37929333388899e-18	1	PSAP
75	1,94442208727693e-22	0,27353362487011	0,881	0,764	3,41129410991865e-18	1	PPM1M
76	2,80604676410662e-22	0,309529051998851	0,986	0,908	4,92292844294866e-18	1	PTPRE
77	4,3844306560885e-22	0,275221955888381	0,995	0,961	7,69204514304167e-18	1	LOC101110545
78	2,61763303202499e-21	0,306161946779312	0,862	0,646	4,59237539138464e-17	1	RAB30
79	1,57908738240004e-20	0,307586101595585	0,947	0,842	2,77035090368262e-16	1	ACTN1
80	2,7613187245926e-20	0,368594144218155	0,98	0,903	4,84445757042525e-16	1	PMAIP1
81	1,43771703248661e-19	0,299476133668555	0,886	0,787	2,5223307617945e-15	1	SMCO4
82	3,07111872679877e-19	0,338259625881933	0,996	0,989	5,38797069429576e-15	1	JUN
83	3,02650738285687e-18	0,29331159873511	0,991	0,972	5,30970455248409e-14	1	DDX5
84	1,39415731738314e-17	0,281354218034034	0,773	0,629	2,44590959761699e-13	1	LOC101122398
85	1,86683195789546e-17	0,288012510399253	0,89	0,786	3,27516998693179e-13	1	PLEK
86	2,48095966872737e-17	0,282342015864791	0,961	0,846	4,35259564281529e-13	1	LRRK2
87	1,68464578799422e-16	0,293037954977756	0,865	0,757	2,95554257045705e-12	1	AKAP11
88	2,45138471203241e-16	0,276727499231173	0,906	0,756	4,30070933878966e-12	1	PRKAR2B
89	7,12144298167513e-16	0,333477378443998	0,947	0,804	1,24938595670508e-11	1	LY6E
90	7,21586839139546e-16	0,281060601150317	1	0,937	1,26595195058642e-11	1	ID2
91	1,43476617288375e-15	0,288320494842884	0,813	0,707	2,51715377370725e-11	1	SDAD1
92	7,26704807691372e-15	0,279222757544452	0,995	0,964	1,27493091461374e-10	1	KLF6
93	1,53794950034366e-14	0,281220000724246	0,577	0,404	2,69817860340293e-10	1	LOC101120029
94	1,97957997390747e-13	0,304808053877516	0,851	0,767	3,47297510622326e-09	1	WARS1
95	4,62008903575819e-12	1,44412901351236	0,467	0,347	8,10548420433417e-08	1	LOC101118983
96	7,1809527012201e-12	0,317505514538418	0,999	0,796	1,25982634190205e-07	1	DNASE1L3
97	2,54527828031755e-11	0,279822663014377	0,704	0,61	4,46543621498912e-07	1	LOC105616150
98	7,57286642829245e-09	0,325573349358234	0,614	0,509	0,000132858368617963	1	TNF
99	1,10827682670492e-08	0,638372384843386	0,515	0,402	0,000194436086477111	1	LOC114108618
100	0,00217030433226725	0,38967350145237	0,319	0,26	1	1	LOC101117112
101	2,53131623143965e-79	1,80682343357205	0,942	0,576	4,44094119643772e-75	5	VIM
102	5,28770927707853e-64	0,381529787533148	1	1	9,27675715570658e-60	5	TMSB4X
103	3,24759119930641e-62	0,938605692100333	0,772	0,304	5,69757400006316e-58	5	LOC101113636
104	1,23976910950946e-57	0,813463582597741	0,996	0,793	2,17505092572341e-53	5	SLAMF8
105	1,03756250211642e-50	0,428693095983999	1	0,994	1,82029965371304e-46	5	LOC101120392
106	1,11873152118293e-49	0,656608965880607	0,996	0,897	1,96270258076334e-45	5	PARM1
107	1,18433229388138e-49	1,31971622953506	0,714	0,312	2,07779257638548e-45	5	RBP4
108	1,09320697395833e-48	0,62342443449715	0,996	0,902	1,91792231511249e-44	5	MRPL14
109	7,79302565595484e-48	0,593694642706153	1	0,987	1,36720842108072e-43	5	GABARAPL2
110	4,71135680537939e-46	0,365691327089311	0,425	0,095	8,2656043793576e-42	5	NEBL
111	1,6550262646661e-39	0,687533952526315	0,988	0,913	2,9035780787302e-35	5	BIRC3
112	6,42868400192898e-38	0,554961015804432	0,996	0,934	1,12784832129842e-33	5	PLEKHO1
113	9,49168470789057e-37	0,394819983714151	1	0,994	1,66522116515232e-32	5	LOC101118514
114	7,88371999637775e-34	0,358708711774046	1	0,995	1,38311983616451e-29	5	LOC101109747
115	5,38187862807117e-33	0,38813051267441	0,583	0,248	9,44196786508806e-29	5	OSBPL3
116	1,25585548754098e-32	0,710215326965975	0,954	0,778	2,2032728673419e-28	5	TCF4
117	5,01783738282996e-30	0,405219690874133	0,479	0,182	8,80329390443689e-26	5	MTSS1
118	3,88927243257567e-29	0,268961265361013	0,378	0,112	6,82333955571076e-25	5	MECOM
119	6,05548031360288e-29	0,465668060119417	0,954	0,763	1,06237346621849e-24	5	FCHSD2
120	8,37105742226456e-29	0,305234805564789	1	0,993	1,46861831416209e-24	5	LOC101108696
121	1,07506054617847e-28	0,383198568821847	0,996	0,987	1,88608622221552e-24	5	BASP1
122	2,52068566099202e-26	0,448213513451015	0,807	0,523	4,4222909236444e-22	5	SNX22
123	1,48972519666503e-25	0,397288255041966	0,625	0,327	2,61357388502914e-21	5	TRAF3IP3
124	2,79297183774368e-25	0,500531082293945	0,83	0,564	4,89998979213751e-21	5	CD79A
125	7,86714596519157e-25	0,428183553531059	0,83	0,529	1,38021208813321e-20	5	KCNA3
126	8,41457350959837e-25	0,352018912432509	0,996	0,963	1,47625277652394e-20	5	ARHGDIB
127	1,24556741823277e-24	0,512494246830275	0,958	0,744	2,18522347854756e-20	5	RAP2A
128	1,98432880451833e-24	0,289396578389382	0,653	0,319	3,48130645464696e-20	5	FABP3
129	4,0159030359818e-24	0,321180567449035	1	1	7,04550028632648e-20	5	ACTB
130	9,90132831265547e-24	0,378920523887845	0,973	0,852	1,73708903917228e-19	5	RASSF2
131	1,98627555164127e-23	0,425901728767433	0,429	0,172	3,48472182779944e-19	5	LOC101122274
132	1,9974191034515e-23	0,328468547570537	1	0,997	3,50427207509531e-19	5	LSP1
133	3,18831172958389e-23	0,443984278160352	1	0,872	5,59357409838198e-19	5	DNASE1L3
134	1,0036373416715e-22	0,497305269839368	0,958	0,781	1,76078135222847e-18	5	LOC101104860
135	1,97510623494375e-22	0,393359873554111	0,996	0,958	3,46512637858532e-18	5	RAB32
136	6,17722505860645e-22	0,275324901487515	1	0,997	1,08373236428191e-17	5	LOC101113217
137	1,4700761818379e-21	0,357624980128886	1	0,981	2,57910165341642e-17	5	SNX3
138	3,32942473587128e-21	0,356798758095291	0,815	0,552	5,84114275661257e-17	5	TSPAN13
139	3,44685661467087e-21	0,402052478783489	0,907	0,707	6,04716524477858e-17	5	TSPAN15
140	9,163472333617e-21	0,266299308776395	0,394	0,158	1,60763958620977e-16	5	PRSS23
141	1,86119245640213e-20	0,280576891760342	0,533	0,263	3,2652760455119e-16	5	FMNL3
142	2,51916498367292e-20	0,411797328753416	0,988	0,916	4,41962304735577e-16	5	ARHGAP18
143	3,40193990080843e-20	0,464480653545997	0,923	0,716	5,96836336197831e-16	5	RAB30
144	7,39356059934948e-20	0,514517227424704	0,95	0,81	1,29712627154987e-15	5	BAG2
145	8,76943994965452e-20	0,430687534503654	1	0,961	1,53851054476739e-15	5	ID2
146	5,60811348639106e-19	0,346008952131826	0,849	0,661	9,83887430052447e-15	5	SEMA4A
147	1,27031109595674e-18	0,381890019562732	0,969	0,843	2,2286337867465e-14	5	GPM6A
148	1,38065248044938e-18	0,293013584791727	0,676	0,402	2,42221671170038e-14	5	NFKB2
149	1,69574947897675e-18	0,378344032033715	0,992	0,935	2,97502288591682e-14	5	PPT1
150	2,64974200692926e-18	0,455997373788639	0,896	0,72	4,64870737695669e-14	5	TBC1D4
151	7,54995844380329e-18	0,294216199024715	1	0,998	1,32456470938085e-13	5	HSP90AB1
152	2,49933745560102e-17	0,395461873658649	0,977	0,948	4,38483763210643e-13	5	TAGLN2
153	5,92163813837961e-17	0,367472474802439	0,656	0,427	1,03889219499732e-12	5	SDCCAG8
154	6,40863756647562e-17	0,31565852291938	0,992	0,952	1,12433137466248e-12	5	SH3BGRL
155	8,24992654592067e-17	0,312139476037756	0,44	0,216	1,44736711321632e-12	5	ANKRD31
156	2,26801376100779e-16	0,454643101493258	0,992	0,952	3,97900334231207e-12	5	DUSP2
157	2,61572478580953e-16	0,350584198757056	0,888	0,722	4,58902756422425e-12	5	MICAL1
158	2,79179418769747e-16	0,299496679274137	0,56	0,33	4,89792372289644e-12	5	ITGAL
159	6,07459948219925e-16	0,281971469107064	0,911	0,744	1,06572773315704e-11	5	GALNT7
160	6,92476842763638e-16	0,263106252986556	0,452	0,236	1,21488137294453e-11	5	FFAR4
161	4,49957321667204e-15	0,386744860760213	0,95	0,851	7,89405125132942e-11	5	ICAM1
162	6,29104128254131e-15	0,273524875976882	0,676	0,461	1,10370028260905e-10	5	TRAF3
163	9,73034787746683e-15	0,349472631156758	0,961	0,826	1,70709223162278e-10	5	CCND1
164	1,92197224467271e-14	0,289802315718478	0,965	0,922	3,37190810605381e-10	5	LOC101113616
165	8,83214775848217e-14	0,263705699483256	1	0,986	1,54951200274811e-09	5	SYNGR2
166	1,05880035222551e-13	0,334828850659	0,668	0,441	1,85755933794443e-09	5	RASGEF1B
167	1,81782348144182e-13	0,297606052199082	1	0,995	3,18918951584152e-09	5	CALR
168	4,24329859599209e-13	0,310808262017305	0,985	0,884	7,44444305680853e-09	5	WDFY4
169	7,85185370917737e-13	0,301728119854339	0,996	0,95	1,37752921473808e-08	5	CXCL16
170	8,67265775546722e-13	0,338490497184193	0,985	0,889	1,52153107661917e-08	5	CADM1
171	8,72961425349217e-13	0,292687178846571	0,834	0,674	1,53152352463267e-08	5	LRRFIP2
172	1,15137638022532e-12	0,261414295202925	1	0,984	2,01997472146729e-08	5	LOC101105208
173	1,20545472769884e-12	0,272518595657715	0,873	0,701	2,11484977427485e-08	5	SP140
174	1,47844656160036e-12	0,296013460152839	0,961	0,886	2,59378664767168e-08	5	PACSIN2
175	2,06598655077191e-12	0,258803230682075	0,992	0,95	3,62456680467425e-08	5	LCP1
176	2,55341990445869e-12	0,277754869008381	0,996	0,982	4,47971988038232e-08	5	PNRC1
177	3,25434501668781e-12	0,27125489335194	0,973	0,95	5,70942289727709e-08	5	PSMA6
178	1,75555155247363e-11	0,268981254048731	0,911	0,791	3,07993964365974e-07	5	ANXA6
179	3,91950710041278e-11	0,32265532830198	0,799	0,666	6,87638325696419e-07	5	PALM2AKAP2
180	5,43557035379523e-11	0,300979844686947	0,958	0,842	9,53616462869834e-07	5	IDH1
181	6,47486505871924e-11	0,274461098286149	0,969	0,8	1,1359503259017e-06	5	CNRIP1
182	7,67403278491856e-11	0,269841305954946	0,768	0,598	1,34633231178611e-06	5	FAM174A
183	1,1422405535016e-10	0,325940815944855	0,633	0,458	2,00394682706321e-06	5	ATG16L1
184	2,18245614611112e-10	0,29776382612022	0,861	0,7	3,82890106273735e-06	5	TSTD1
185	2,47908145706255e-10	0,260531349360595	0,996	0,965	4,34930050827053e-06	5	TAP1
186	4,85240885375056e-10	0,297079136741519	0,741	0,588	8,51306609301998e-06	5	NFKBIE
187	5,10648159253215e-10	0,287209433010028	0,695	0,539	8,9588113059384e-06	5	OGFRL1
188	1,29861209713657e-09	0,285167325735333	0,988	0,933	2,2782850632164e-05	5	SPAG7
189	1,32722755546448e-09	0,281822014715405	0,985	0,885	2,32848802330689e-05	5	LRRK2
190	3,23408521731497e-09	0,289709772802353	0,942	0,828	5,67387910525739e-05	5	FGL2
191	4,09552572364253e-09	0,284089606377029	0,996	0,923	7,18519032955846e-05	5	IRF8
192	9,93784546054703e-09	0,26498672520137	0,981	0,932	0,000174349560759837	5	PMAIP1
193	1,08643370889231e-08	0,384182948368981	0,672	0,518	0,000190603929888068	5	DUSP5
194	2,72057208628347e-08	0,296248438930741	1	0,816	0,000477297166817572	5	CLEC9A
195	6,79031838207026e-08	0,271564322623255	0,869	0,735	0,00119129345695041	5	PXDC1
196	6,23446149983642e-07	0,317385513081084	0,985	0,976	0,010937739255313	5	HSPA5
197	1,04205913858656e-06	0,258631641283889	0,938	0,859	0,0182818855273626	5	LY6E
198	5,99439291843272e-06	0,347857556169466	0,544	0,412	0,105165629360984	5	SOCS3
199	6,63501161329237e-06	0,320840058852765	0,911	0,845	0,116404643743601	5	RHOB
200	0,00589161735412277	0,260694601173209	0,359	0,275	1	5	LOC101117112
201	2,30300011803213e-192	1,82358227569355	0,825	0,064	4,04038340707557e-188	7	SIRPA
202	5,754586622465e-170	1,36669617791721	0,758	0,059	1,00958467704526e-165	7	RNASE6
203	3,99091257080799e-158	1,18062444886059	0,592	0,024	7,00165701422554e-154	7	LOC101114959
204	2,51491277629108e-154	2,67408043993377	0,879	0,138	4,41216297472507e-150	7	CEBPD
205	7,92161019556416e-143	2,75639609941343	0,803	0,122	1,38976729270978e-138	7	IL1RN
206	2,81005665927617e-142	1,86954199006788	0,848	0,135	4,92996340303412e-138	7	CLEC3B
207	3,1245386130003e-138	1,06858713013736	0,623	0,046	5,48169054264773e-134	7	ALOX5
208	1,08781463089656e-130	2,54963410973961	0,794	0,133	1,90846198844492e-126	7	LOC114115224
209	1,37261661029067e-129	3,33276107743027	0,982	0,322	2,40811858109395e-125	7	IFI6
210	3,55841595017486e-125	0,952412006864958	0,556	0,037	6,24288494298677e-121	7	LOC101121762
211	9,80611725429825e-115	0,956292548271211	0,682	0,098	1,72038521109409e-110	7	IGSF6
212	1,98220453718825e-108	2,37284869756672	0,955	0,489	3,47757964004306e-104	7	FCER1G
213	6,24984973174129e-104	2,21956207903935	0,91	0,4	1,09647363693669e-99	7	LOC114110633
214	1,77342317437372e-103	1,42121937151222	0,632	0,085	3,11129361712125e-99	7	LOC101102230
215	4,58568235106894e-103	1,21345610745877	0,614	0,086	8,04512111671535e-99	7	MILR1
216	1,77703922122148e-100	1,4043992044563	0,731	0,144	3,11763760971097e-96	7	CYBB
217	8,16518813648912e-99	1,23957104559908	0,749	0,181	1,43250060666565e-94	7	ABI3
218	1,34885425215647e-97	1,17183870851126	0,659	0,11	2,36642989998331e-93	7	ZEB2
219	3,53183319276022e-96	1,63681269028544	0,843	0,298	6,19624815337853e-92	7	LOC101102156
220	7,10401341546564e-96	1,9617163485737	0,686	0,126	1,24632811360929e-91	7	CSF1R
221	8,32189631486751e-94	0,968930762601286	0,601	0,084	1,45999348948036e-89	7	LOC105614340
222	9,5925360103576e-94	1,00533037471108	0,52	0,057	1,68291451765714e-89	7	PLAUR
223	1,74768729802757e-92	1,23518001456431	0,668	0,131	3,06614259565957e-88	7	PLSCR1
224	3,12636476365343e-91	1,56174704209063	0,762	0,21	5,48489434135357e-87	7	MS4A8
225	1,60057546108335e-89	1,30497148021337	0,776	0,238	2,80804958892463e-85	7	LOC101117272
226	1,73041679985848e-88	1,14333248287988	0,655	0,131	3,03584323367172e-84	7	IFI44L
227	3,63978588727995e-88	1,10969680237424	0,578	0,086	6,38564036064394e-84	7	TFEC
228	5,78005876552725e-88	1,61080711728685	0,973	0,936	1,0140535098241e-83	7	TYROBP
229	1,866871984692e-87	1,65449809112588	0,987	0,972	3,27524020994364e-83	7	CKB
230	9,84162867488845e-87	1,18727167777692	0,691	0,154	1,72661533472243e-82	7	CD300LF
231	6,78578118256782e-86	1,77670415527657	0,834	0,33	1,1904974506697e-81	7	ASRGL1
232	1,73121559581168e-85	1,69974700545302	0,35	0,017	3,037244641292e-81	7	ADAMDEC1
233	6,87099796626568e-84	1,56204441779332	0,673	0,132	1,20544788320165e-79	7	CD2
234	5,51555894778708e-81	1,58595817634172	0,561	0,092	9,67649661799766e-77	7	LGALS3
235	4,3163511069828e-80	1,31820759936613	0,323	0,014	7,57260638209063e-76	7	IL7R
236	1,24041087443208e-78	2,70725880552099	0,749	0,215	2,17617683810363e-74	7	BST-2A
237	1,35318132355444e-77	1,72646880273893	0,892	0,495	2,37402131404392e-73	7	LOC101102085
238	1,24861971157227e-76	1,45592601274694	0,942	0,754	2,19057842198239e-72	7	CNDP2
239	6,81969406519195e-73	1,3743990013498	0,776	0,326	1,19644712679728e-68	7	NQO2
240	3,52590788932015e-69	1,20096905239348	0,789	0,335	6,18585280102327e-65	7	LRRC25
241	3,98328637143404e-69	1,79512588188856	0,96	0,912	6,98827761004389e-65	7	FTH1
242	6,93209873805745e-69	1,05156587433426	0,48	0,07	1,2161674026048e-64	7	C5AR1
243	2,35545063072337e-68	1,20135704284389	0,771	0,32	4,13240258654107e-64	7	BCL2L15
244	1,08883335671048e-66	1,5537085603593	0,507	0,089	1,91024924101287e-62	7	MAFB
245	2,3231048101229e-66	1,23430819233763	0,404	0,05	4,07565507887962e-62	7	LOC101115982
246	3,0195530547503e-66	1,17019954943968	0,7	0,238	5,29750387925392e-62	7	LOC101109388
247	1,1435501216248e-64	2,32600621993061	0,623	0,167	2,00624433337855e-60	7	FCGR3A
248	8,1986744527089e-64	1,23104657955865	0,942	0,801	1,43837544598325e-59	7	LOC101112936
249	7,88321615281466e-63	1,42732969208607	0,879	0,491	1,3830314418498e-58	7	LAMP1
250	1,31133529691505e-62	0,981917728626186	0,457	0,075	2,30060664490777e-58	7	PRDM1
251	2,58457204135748e-60	1,60057916663433	0,691	0,269	4,53437318935756e-56	7	TIMP1
252	4,95342791209111e-58	1,30126917806299	0,848	0,592	8,69029392897264e-54	7	LOC101112495
253	2,28392455269653e-53	1,16225227392692	0,955	0,956	4,0069172352508e-49	7	SAMHD1
254	1,39808352315672e-52	1,14374151161775	0,596	0,199	2,45279773302615e-48	7	DDIT4
255	4,5705365886143e-52	1,10750470028723	0,785	0,39	8,01854939106492e-48	7	LOC101103343
256	2,58250885255261e-51	1,14211021052432	0,789	0,467	4,53075353091831e-47	7	C1H1orf162
257	1,7840604563469e-49	1,16578911445977	0,937	0,918	3,129955664615e-45	7	GRN
258	8,86521135099072e-49	0,986811594896634	0,448	0,096	1,55531267941781e-44	7	P2RY13
259	1,34583463978483e-48	1,22642503501526	0,83	0,586	2,3611322920385e-44	7	PDXK
260	3,26726495728404e-46	0,949328598591189	0,888	0,69	5,73208964105911e-42	7	PTPN6
261	1,28413060811274e-45	1,19956740633077	0,91	0,799	2,25287873887298e-41	7	LOC105602911
262	3,40407029213567e-45	1,5369939999293	0,767	0,436	5,97210092052281e-41	7	MARCKS
263	4,53523488752501e-44	0,99723981331696	0,857	0,784	7,95661608667387e-40	7	IFNGR2
264	1,00087988432339e-43	1,08037669098114	0,422	0,095	1,75594366905696e-39	7	S100A10
265	1,4489844240967e-43	1,09954466437142	0,888	0,81	2,54209827363525e-39	7	NFAM1
266	1,17151501578796e-42	1,62649526307386	0,614	0,253	2,05530594369839e-38	7	DUSP6
267	1,08725114720077e-41	1,00795565720648	0,83	0,561	1,90747341264903e-37	7	CYSTM1
268	1,59134684317526e-41	1,01225081006074	0,52	0,161	2,79185890166667e-37	7	CD68
269	1,60573217912428e-39	1,00100263973063	0,794	0,55	2,81709653505563e-35	7	ZNRF1
270	1,30725788377124e-37	1,12020807513049	0,605	0,262	2,29345323128826e-33	7	LIPA
271	2,8249920855611e-36	1,07581815459505	0,821	0,63	4,95616611490839e-32	7	ANXA1
272	3,52344179392867e-36	1,01353948558413	0,996	0,997	6,18152628326846e-32	7	SAT1
273	5,11724992245691e-36	1,1373809188123	0,359	0,084	8,97770326395841e-32	7	SIGLEC1
274	8,16041446761113e-36	1,1160305451284	0,87	0,653	1,4316631141977e-31	7	ZFP36L2
275	8,99159492727719e-34	1,94325347972252	0,901	0,788	1,57748541404151e-29	7	CFD
276	1,14009848554335e-32	1,41360226187436	0,704	0,412	2,00018878303725e-28	7	MX2
277	6,259663531466e-32	1,24536367189572	0,865	0,824	1,0981953699604e-27	7	CTSA
278	1,34402604431802e-31	1,05541713183921	0,888	0,82	2,35795929215153e-27	7	CEBPB
279	4,02697164000475e-29	1,97685617671509	0,825	0,626	7,06491904522433e-25	7	ISG15
280	1,88989460880218e-28	2,21188830201061	0,655	0,425	3,31563110168254e-24	7	LOC101102194
281	1,36476932185331e-25	1,50269847473969	0,413	0,149	2,39435129825945e-21	7	NUPR1
282	5,28276057463794e-25	1,89182845848509	0,462	0,204	9,26807515214481e-21	7	APOE
283	2,02720483042739e-23	2,69740009225128	0,691	0,504	3,55652815450182e-19	7	C1QA
284	6,47355248793739e-23	2,44551755390052	0,735	0,565	1,13572004848374e-18	7	C1QC
285	3,82547068523675e-22	1,34667183573075	0,283	0,078	6,71140577017936e-18	7	LOC101114535
286	7,59797762222553e-22	2,49582091983712	0,682	0,525	1,33298919404325e-17	7	C1QB
287	1,6980540221239e-21	1,29698746430924	0,771	0,707	2,97906597641417e-17	7	RNF213
288	1,55790001146673e-20	1,51437657180929	0,628	0,415	2,73317978011724e-16	7	SELENOP
289	2,71152539954963e-17	0,95608612659548	0,794	0,7	4,75710016096986e-13	7	LOC114114483
290	7,11561754067486e-17	1,21184142369228	0,897	0,923	1,248363941336e-12	7	CTSC
291	3,18454508893757e-12	1,63556068057478	0,399	0,22	5,58696590403207e-08	7	LOC100101238
292	1,4759053302978e-11	1,05023104773327	0,816	0,848	2,58932831147447e-07	7	MX1
293	4,58928436539338e-11	0,921522851398512	0,901	0,885	8,05144049064615e-07	7	LOC114112490
294	7,11962052932971e-11	1,10635608194607	0,749	0,699	1,24906622566561e-06	7	RGS2
295	1,06935750328338e-10	3,04081576234347	0,265	0,123	1,87608080376037e-06	7	LOC101119572
296	1,19249428252952e-08	1,04538766574359	0,596	0,608	0,00020921119692698	7	IFIH1
297	1,75565464052849e-08	1,42464368108279	0,534	0,42	0,000308012050134319	7	IFIT2
298	2,95205768484445e-08	1,08014783497236	0,332	0,19	0,000517909000229111	7	LOC114108665
299	2,19566135000529e-07	1,47062384746716	0,552	0,516	0,00385206827244927	7	IFIT3
300	1,77869876730935e-06	1,57541747642961	0,982	0,996	0,0312054911736753	7	LOC121818848
301	3,05551471752908e-142	1,26972575313968	0,942	0,13	5,36059502043302e-138	9	MCM4
302	8,6410402098686e-126	0,48785009463974	0,587	0,033	1,51598409441935e-121	9	DTL
303	1,23927530231558e-119	0,909768468008605	0,91	0,141	2,17418459038245e-115	9	MCM2
304	4,99128147109345e-117	0,660181209424556	0,632	0,048	8,75670421288635e-113	9	RRM2
305	2,23516928240651e-113	0,852705417334747	0,8	0,108	3,92138098905398e-109	9	HELLS
306	1,88413648376959e-110	1,41890295476724	0,923	0,2	3,30552904712536e-106	9	MCM3
307	1,28306828382469e-102	1,55129090963503	0,987	0,326	2,25101499714204e-98	9	MCM5
308	3,04455929054698e-99	1,18106520924841	0,735	0,1	5,34137481933563e-95	9	UHRF1
309	5,02719793974934e-95	0,671561109203695	0,761	0,115	8,81971606549625e-91	9	DNAJC9
310	2,04271570411565e-94	0,599270740714883	0,69	0,088	3,58374043130049e-90	9	CDCA7
311	5,76232879912755e-91	1,21720435102792	0,955	0,295	1,01094296451894e-86	9	RFC2
312	6,10507158240312e-91	1,05716901575534	0,942	0,262	1,0710737584168e-86	9	DHFR
313	7,40204174185062e-91	0,656346112393218	0,761	0,116	1,29861420319027e-86	9	FEN1
314	1,65815127413721e-90	0,9315070709578	0,923	0,223	2,90906059534632e-86	9	MCM7
315	1,82753508986132e-90	1,69130046979466	0,987	0,345	3,20622756165271e-86	9	PCNA
316	2,54811367209262e-90	0,898098543041766	0,903	0,208	4,47041062631929e-86	9	CDT1
317	5,81937826020307e-90	0,510705048820236	0,652	0,079	1,02095172197003e-85	9	PRIM1
318	1,60548013160704e-89	0,492299503616462	0,613	0,067	2,8166543428914e-85	9	TCF19
319	1,22141441122082e-88	0,569063024499915	0,665	0,089	2,1428494430458e-84	9	MCM10
320	9,49442626093448e-88	0,732942949993945	0,626	0,076	1,66570214321835e-83	9	CLSPN
321	3,42764830355835e-87	0,598957526324955	0,619	0,071	6,01346618376276e-83	9	CDC45
322	2,56249529666197e-85	0,897804145599707	0,897	0,227	4,49564174846376e-81	9	TK1
323	3,85698720759345e-81	0,568615136528042	0,665	0,098	6,76669835700195e-77	9	RFC3
324	1,9707731307522e-79	0,908338160006504	0,916	0,27	3,45752438059165e-75	9	MCM6
325	4,23521369818236e-79	0,606984350339593	0,716	0,125	7,43025891209113e-75	9	RMI2
326	8,81185640395505e-79	0,795723771575909	0,832	0,193	1,54595208750987e-74	9	LIG1
327	6,03541441009285e-74	1,20775621959922	0,974	0,402	1,05885310410669e-69	9	DTYMK
328	2,45987884501779e-73	0,499891209578639	0,574	0,077	4,31561144569922e-69	9	CHAF1A
329	1,56966954811765e-71	0,526131997330332	0,561	0,075	2,75382825521761e-67	9	BRCA2
330	4,07152373667392e-69	0,993414640867275	0,929	0,356	7,14308124362072e-65	9	LOC101121892
331	1,68621933652419e-68	1,05617868685646	0,787	0,215	2,95830320399804e-64	9	GMNN
332	3,25127248703956e-68	0,525244814442002	0,606	0,096	5,7040324512622e-64	9	FAM111B
333	1,69110834386716e-64	0,993832180007152	0,923	0,247	2,96688047848054e-60	9	STMN1
334	9,89117278046836e-64	0,674393667469396	0,794	0,216	1,73530735260537e-59	9	MSH6
335	1,55283948543857e-62	1,10149881646488	0,994	0,679	2,72430159325343e-58	9	SIVA1
336	2,69292680623807e-62	0,530660971958351	0,703	0,153	4,72447078886407e-58	9	TIMELESS
337	6,83321486100768e-62	0,705472498520914	0,813	0,247	1,19881921521519e-57	9	RPA2
338	9,69705469983506e-61	0,747513510989421	0,858	0,277	1,70125127653906e-56	9	RFC4
339	3,94318396049142e-60	0,480437103897556	0,677	0,143	6,91792194028614e-56	9	CHEK1
340	4,78067398638386e-58	0,585870228281411	0,781	0,214	8,38721444171184e-54	9	CDK2
341	2,17063857506527e-57	1,07359063723562	1	0,906	3,80816831609451e-53	9	RANBP1
342	1,13212432574952e-55	1,00804763329225	0,968	0,605	1,98619891709496e-51	9	DNMT1
343	9,39979748485232e-55	0,8366590122711	0,877	0,342	1,64910047074249e-50	9	ATAD2
344	3,67303844742485e-54	1,00549309089089	0,974	0,585	6,44397865216216e-50	9	LOC101104663
345	8,18751343264307e-54	0,591650176028471	0,768	0,21	1,4364173566229e-49	9	POLD1
346	1,91081092897158e-52	0,651156488208759	0,729	0,214	3,35232669378774e-48	9	UNG
347	1,32026362210712e-50	0,787078039774775	0,884	0,39	2,31627049862473e-46	9	RPA3
348	2,78036374567818e-50	0,954295798936355	1	0,899	4,8778701554178e-46	9	LOC106990101
349	9,78765846357524e-50	1,04063001713345	0,994	0,888	1,71714680084964e-45	9	H2AZ1
350	1,02428400327676e-47	0,834120503351134	0,852	0,324	1,79700385534875e-43	9	SMC2
351	3,09661055410321e-47	0,608540551760266	0,8	0,268	5,43269355611867e-43	9	RRM1
352	4,38716426436949e-47	0,753849663751288	1	0,954	7,69684098540983e-43	9	SNRPD3
353	3,2481990732689e-46	0,594315066103729	0,8	0,301	5,69864045414296e-42	9	HAT1
354	1,59494914711999e-45	0,480431126257034	0,703	0,186	2,79817878370731e-41	9	EZH2
355	3,88584010509596e-44	0,574535748944964	0,787	0,286	6,81731788038035e-40	9	NXT1
356	1,4984858547015e-43	0,720028423301034	0,987	0,742	2,62894358348831e-39	9	LSM4
357	2,79312990155842e-43	0,616733929562661	1	0,999	4,90026709929409e-39	9	PTMA
358	3,4777766026297e-43	0,806313638761576	0,968	0,734	6,10141127165354e-39	9	NT5C
359	3,60598209827475e-42	0,841546124715115	0,994	0,893	6,32633499321323e-38	9	DEK
360	3,07863896915045e-40	0,681292873723984	0,529	0,112	5,40116420747756e-36	9	PCLAF
361	1,78425066512167e-39	0,730771059503387	0,968	0,699	3,13028936688946e-35	9	FKBP4
362	6,10255084943039e-39	0,619644602471741	1	0,995	1,07063152102407e-34	9	PPIA
363	1,93477293911182e-38	0,696294534493795	0,981	0,646	3,39436564437777e-34	9	SMC3
364	3,74706268004736e-38	0,631509192328	0,987	0,78	6,5738467658751e-34	9	PA2G4
365	1,70416916715042e-37	0,584912988345557	0,781	0,34	2,9897943868487e-33	9	DSCC1
366	5,40496683544454e-37	0,73448186201691	1	0,928	9,4824738161039e-33	9	MIF
367	1,25148300535539e-36	0,628340073493277	0,884	0,484	2,19560178459549e-32	9	RBBP7
368	1,99571622572345e-35	0,662167200491201	1	0,958	3,50128454640922e-31	9	TUBB
369	3,08174982834046e-35	0,675275126572428	0,974	0,697	5,4066218988405e-31	9	LMNB1
370	2,56722032242742e-34	0,595924103511527	0,994	0,96	4,50393133366667e-30	9	NPM1
371	3,05107402596302e-34	0,620801467143258	1	0,926	5,35280427114952e-30	9	SNRPB
372	1,01079070115124e-33	0,641867448979995	0,981	0,757	1,77333120609974e-29	9	LOC101103616
373	9,53470575642123e-33	0,58833495104171	1	0,884	1,67276877790654e-28	9	BID
374	1,28785173227784e-32	0,632319777358074	0,832	0,404	2,25940707910825e-28	9	RNASEH2C
375	2,1322470946639e-32	0,571320261784528	0,981	0,741	3,74081430287834e-28	9	PTPMT1
376	1,58686224903295e-31	0,600244211116528	1	0,917	2,78399112970342e-27	9	HNRNPAB
377	2,29922154772965e-31	0,545378472200283	0,865	0,447	4,0337542833369e-27	9	CBX5
378	5,15522004481839e-31	0,61334297984073	0,942	0,566	9,04431804662938e-27	9	CKS2
379	1,69454822333976e-30	0,656432013911707	1	0,987	2,97291540302728e-26	9	HSPA8
380	3,38777379746921e-30	0,633884217409266	0,948	0,713	5,94351035027998e-26	9	SMC1A
381	4,14375910904384e-30	0,55313370651819	0,942	0,654	7,26981098090651e-26	9	LSM3
382	4,24896493134196e-29	0,561639618471844	0,877	0,528	7,45438407554634e-25	9	CENPX
383	4,55007935172248e-29	0,483463045313793	0,819	0,416	7,98265921466192e-25	9	CDK4
384	9,56013940796104e-29	0,55703646980069	0,955	0,612	1,67723085773269e-24	9	TMPO
385	6,72379231884916e-28	0,584425548354942	0,994	0,841	1,1796221244189e-23	9	RAN
386	5,574258810591e-27	0,593121228963833	1	0,995	9,77947965730086e-23	9	HSP90AA1
387	6,78386470352298e-27	0,569332641583762	0,974	0,875	1,19016122358607e-22	9	NCL
388	7,69423380738553e-27	0,95941964419469	0,994	0,769	1,34987637916772e-22	9	DUT
389	1,88971244897327e-26	0,506958206680188	1	0,897	3,3153115204787e-22	9	SNRPD1
390	6,03823280355914e-26	0,579233279935078	0,858	0,471	1,05934756305642e-21	9	USP1
391	1,91338867608416e-25	0,536065813294147	0,955	0,633	3,35684909332204e-21	9	LOC101120525
392	2,29157521267311e-25	0,575765192860978	0,994	0,932	4,02033955311371e-21	9	SRSF7
393	5,28963984399599e-25	0,517126795198922	1	0,876	9,28014414230657e-21	9	HMGN1
394	5,83726048789125e-25	0,519218349642095	0,981	0,806	1,02408897999564e-20	9	ACP1
395	8,01509733303831e-25	0,546980393318806	1	0,893	1,40616867610824e-20	9	MRPS26
396	2,78222973523687e-23	0,489518528171529	0,916	0,586	4,88114384749956e-19	9	PARP1
397	2,7975384048584e-23	0,557379886667763	0,923	0,739	4,90800137748358e-19	9	FBL
398	1,25178955832949e-22	0,509910807451885	1	0,972	2,19613960113326e-18	9	HMGB1
399	2,25134060377705e-19	0,508908242085653	0,994	0,915	3,94975195526646e-15	9	CHCHD10
400	0,000796208413757021	0,594914951421682	0,529	0,391	1	9	LOC101118983
401	6,22856566119865e-272	1,32600440040269	0,811	0,005	1,09273955960069e-267	10	ASPM
402	3,89056433938218e-259	1,30982669742706	0,818	0,01	6,8256060770121e-255	10	CDC20
403	4,41205602934541e-253	1,69207658615988	0,895	0,024	7,74051109788359e-249	10	CENPA
404	4,35335863120695e-246	2,44828249096636	0,972	0,043	7,63753238258947e-242	10	MKI67
405	1,70122017910762e-230	1,12962372988513	0,839	0,024	2,9846206822264e-226	10	DLGAP5
406	8,71237919961183e-229	3,13549528723048	0,86	0,03	1,5284998067799e-224	10	UBE2C
407	8,22650843912922e-225	1,23013396570596	0,853	0,03	1,44325864056083e-220	10	CDCA3
408	9,66930126468332e-216	1,48239624853659	0,979	0,063	1,69638221387604e-211	10	SPC24
409	5,87242072974285e-213	1,38303582192441	0,79	0,024	1,03025749282609e-208	10	CCNA2
410	2,82052413886066e-208	2,96670687730087	0,979	0,073	4,94832754921715e-204	10	CENPF
411	5,0026801195117e-203	1,87285526181674	0,979	0,078	8,77670200167132e-199	10	BIRC5
412	7,6416063726462e-203	1,55238751164485	0,867	0,045	1,34064342201705e-198	10	CKAP2
413	1,84965708391945e-197	0,982871555213422	0,776	0,028	3,24503838802828e-193	10	CDKN3
414	6,47811065829567e-196	1,07288737516565	0,825	0,039	1,13651973389139e-191	10	BUB1B
415	3,78207726176227e-195	1,14343124172227	0,818	0,038	6,63527634803572e-191	10	CEP55
416	6,01694639776952e-194	1,01114233738441	0,832	0,042	1,05561307602468e-189	10	KIF4A
417	4,86869287766059e-190	1,14443493703052	0,832	0,045	8,54163478456774e-186	10	BUB1
418	8,70954938800033e-189	1,27366272988191	0,881	0,058	1,52800334463078e-184	10	NUF2
419	1,94190627521235e-188	1,29427930826113	0,783	0,035	3,40688036923255e-184	10	MIS18BP1
420	3,37732200797672e-186	1,75739811201552	0,811	0,044	5,92517373079435e-182	10	NUSAP1
421	2,31061581335529e-181	2,09503288431734	0,937	0,077	4,05374438295052e-177	10	PCLAF
422	7,9228061718051e-181	0,947041881013713	0,853	0,053	1,38997711478149e-176	10	CENPW
423	4,67721887715075e-180	1,14726410739678	0,853	0,056	8,20571279807328e-176	10	KIF22
424	1,09481629817529e-176	1,43031889072979	0,72	0,03	1,92074571351873e-172	10	AURKB
425	8,63769089486735e-172	1,08910843346951	0,699	0,028	1,51539649059553e-167	10	PRC1
426	1,54423648013374e-171	1,26816782208777	0,846	0,061	2,70920848074663e-167	10	PLK1
427	2,2689444798531e-165	0,903142615781652	0,692	0,03	3,98063619545428e-161	10	AURKA
428	3,70234467155058e-165	1,36713112395427	0,853	0,068	6,49539349176834e-161	10	KNSTRN
429	1,77286608057579e-162	1,49989645425809	0,867	0,078	3,11031625176217e-158	10	CCNB1
430	5,72199875681708e-161	2,74968637759052	0,867	0,081	1,00386746189599e-156	10	TOP2A
431	6,12749641869877e-160	1,26006131768102	0,881	0,08	1,07500797169651e-155	10	NCAPG
432	1,02444843738599e-149	1,35115216013206	0,692	0,037	1,79729233854999e-145	10	LOC114113987
433	4,6751058285584e-146	2,40957834108732	0,881	0,096	8,20200566562285e-142	10	LOC114109701
434	7,05679355276008e-143	1,42644539624697	0,916	0,119	1,23804386089623e-138	10	KNL1
435	1,51100922942936e-137	2,42513625322088	0,986	0,186	2,65091459211087e-133	10	CENPE
436	8,9210028334307e-133	1,26098992456945	0,958	0,153	1,56510073709708e-128	10	MAD2L1
437	2,13662637884212e-132	0,997676031713437	0,874	0,104	3,74849731904062e-128	10	MND1
438	6,11714822171151e-123	3,0746952760706	1	0,245	1,07319248401707e-118	10	STMN1
439	3,47894764773182e-108	1,04589294967826	0,769	0,101	6,1034657531807e-104	10	CDCA2
440	3,94382339993146e-108	1,06130697083889	0,804	0,098	6,91904377283976e-104	10	UHRF1
441	4,3523273396015e-106	1,08995668756347	0,741	0,1	7,63572308459688e-102	10	MXD3
442	8,40904319906854e-104	1,25109048397999	0,867	0,163	1,47528253884459e-99	10	KIF20B
443	6,34234949951606e-99	1,14645038689558	0,853	0,174	1,1127017961951e-94	10	KIFC1
444	9,06670967592056e-98	1,9775812333736	0,986	0,374	1,5906635455435e-93	10	TPX2
445	1,02320034717578e-95	0,901766342696744	0,615	0,066	1,79510268908519e-91	10	LOC101108868
446	1,04249120576432e-95	3,24853877699419	0,902	0,223	1,82894657139291e-91	10	LOC121817401
447	7,16323461795633e-93	1,38929779965945	0,93	0,261	1,25671788137426e-88	10	CKS1B
448	1,04745075300965e-90	1,46133263400958	0,846	0,2	1,83764760108013e-86	10	SMC4
449	7,90388528680519e-88	1,59827567356675	0,979	0,392	1,3866576347171e-83	10	PTTG1
450	2,51373435875382e-87	1,49233132130053	0,958	0,302	4,4100955589977e-83	10	HMMR
451	4,15771811772426e-85	2,48058758797269	1	0,838	7,29430066573543e-81	10	HMGB2
452	3,30643146642903e-84	1,42623787175467	0,692	0,114	5,80080336470309e-80	10	LOC101123417
453	6,58283405807789e-83	2,62855904518803	1	0,725	1,15489240714918e-78	10	UBE2S
454	9,72467842335506e-83	1,87975184494558	1	0,962	1,70609758259341e-78	10	LOC101118100
455	4,1363019456011e-82	1,87145504265776	1	0,938	7,25672813336257e-78	10	HMGN2
456	1,82029472802728e-81	1,67174507800463	0,923	0,321	3,19352507085105e-77	10	SMC2
457	2,85610910442919e-81	1,85140473801605	1	0,972	5,01075781281056e-77	10	HMGB1
458	2,27565420631272e-80	1,09957659204967	0,916	0,313	3,99240773955504e-76	10	UBE2T
459	6,25330321700792e-77	1,49055174643048	0,979	0,499	1,09707951639187e-72	10	LOC101106791
460	1,3524462014991e-76	1,98389619586306	1	0,888	2,37273161591003e-72	10	H2AZ1
461	1,21779538607592e-75	2,07657320840971	1	0,77	2,13650022533159e-71	10	DUT
462	1,14289289392829e-73	1,11894502787108	0,853	0,26	2,00509129310779e-69	10	KIF11
463	1,1783723756732e-73	0,970664914165076	0,909	0,297	2,06733649588106e-69	10	SKA2
464	1,19534301259721e-72	1,33973409563464	1	0,965	2,09710978130055e-68	10	CALM3
465	2,72477541630485e-72	1,79137350429452	1	0,967	4,78034599036524e-68	10	LOC101106288
466	1,76447489069737e-71	1,17755150358779	0,888	0,314	3,09559474823947e-67	10	TACC3
467	5,02161475261408e-71	1,13676623196459	0,881	0,277	8,80992092198614e-67	10	CCNB2
468	4,45521754964571e-69	1,2492318298869	1	0,94	7,81623366909843e-65	10	NUCKS1
469	1,17194485453096e-68	1,3426821560945	0,986	0,698	2,05606005278912e-64	10	LMNB1
470	1,38676720574399e-68	1,08732479310134	0,958	0,396	2,43294438575726e-64	10	RNASEH2C
471	7,42623732237701e-68	1,33935279173062	0,86	0,292	1,30285907583782e-63	10	H1-5
472	3,87026347653621e-64	1,31480437979097	0,979	0,795	6,78999024323513e-60	10	PLGRKT
473	4,11142953650386e-64	0,938729841817938	1	0,999	7,21309197884236e-60	10	PTMA
474	2,53335491235937e-63	2,19394837169113	0,951	0,568	4,44451785824327e-59	10	CKS2
475	1,16000404586237e-61	1,7717217143572	0,993	0,959	2,03511109806093e-57	10	TUBB
476	4,3753169218142e-60	0,901162650316665	0,818	0,25	7,67605600763084e-56	10	LOC105609393
477	3,59561587795056e-57	0,931409294467088	0,923	0,39	6,30814849627646e-53	10	RPA3
478	8,87813436912498e-57	0,959270811544294	0,993	0,843	1,55757989371929e-52	10	RAN
479	1,87403570949782e-56	0,93512082076951	1	0,995	3,28780824874298e-52	10	PPIA
480	1,10037128820536e-55	0,879537870732832	1	0,993	1,93049138802748e-51	10	HNRNPA2B1
481	1,407468385567e-55	1,2873532826001	0,951	0,615	2,46926253563874e-51	10	TMPO
482	3,53111792112702e-55	1,16153379733266	0,986	0,894	6,19499328082525e-51	10	DEK
483	1,20799512523732e-54	0,92957032279457	0,867	0,334	2,11930664771635e-50	10	CKAP5
484	6,56799849147613e-53	1,60281569901015	0,734	0,252	1,15228965534457e-48	10	LOC101113108
485	3,61503565262389e-51	0,925825014600083	0,951	0,589	6,34221854896335e-47	10	RAD21
486	3,93540825429299e-51	1,94053953414715	1	0,9	6,90428024133162e-47	10	LOC106990101
487	9,82384451807935e-51	2,31327355335523	0,951	0,721	1,72349528225184e-46	10	TUBB4B
488	2,12042782482092e-49	0,950624552779534	0,958	0,584	3,72007857586582e-45	10	LBR
489	5,64653950408554e-49	1,00237102926788	0,909	0,412	9,90628890596766e-45	10	DTYMK
490	8,34036800461138e-48	0,927249164331914	0,923	0,527	1,46323416272902e-43	10	CENPX
491	2,36460786617747e-45	2,15616552225787	0,944	0,664	4,14846804042176e-41	10	LOC101122645
492	7,58143066159212e-43	1,56426299866562	0,951	0,778	1,33008619526972e-38	10	H1-2
493	1,16428062602903e-42	0,892441239044087	0,986	0,93	2,04261393030532e-38	10	MIF
494	4,53527943901406e-40	1,08526155770472	0,881	0,487	7,95669424780626e-36	10	H1-4
495	7,17339884149226e-39	1,64902369088301	0,79	0,376	1,2585010927514e-34	10	LOC101109652
496	7,21407345703403e-35	1,44129449892485	0,881	0,583	1,26563704730205e-30	10	KPNA2
497	2,77246804897483e-34	0,858674082804401	0,748	0,35	4,86401794512143e-30	10	LOC101105290
498	1,07629951784542e-32	0,977020113826619	0,79	0,331	1,888259874108e-28	10	FABP3
499	1,19666382291826e-23	1,16873386658386	0,727	0,374	2,09942701092779e-19	10	PCNA
500	2,07285038327834e-23	1,26869974084099	0,972	0,955	3,63660871242353e-19	10	ARL6IP1
501	6,50566564982771e-168	1,94805256261382	0,905	0,04	1,14135398160577e-163	11	FABP7
502	9,05016309831036e-145	2,35536418673844	0,878	0,049	1,58776061396757e-140	11	FOLR2
503	1,47231996912362e-137	0,891622053335225	0,784	0,036	2,58303815383049e-133	11	MSR1
504	2,65499743120029e-133	2,33055743575873	0,919	0,065	4,6579274932978e-129	11	RARRES1
505	6,6667997386013e-131	1,51308216555932	0,946	0,069	1,16962334614021e-126	11	DAB2
506	8,885578005129e-131	1,39018488257834	0,892	0,058	1,55888580521983e-126	11	HTRA1
507	5,70821590656005e-130	1,10570912034583	0,865	0,051	1,00144939864689e-125	11	LOC105612575
508	3,65008569646324e-129	0,915940864148518	0,757	0,034	6,4037103458751e-125	11	FCGR1A
509	7,24436466078726e-126	0,902862313750627	0,797	0,043	1,27095133608852e-121	11	SLCO2B1
510	2,35534455500023e-124	1,38609002756734	0,797	0,046	4,13221648729241e-120	11	LOC101102057
511	1,53456997938165e-111	1,48405663441513	0,959	0,086	2,69224957182716e-107	11	C5AR1
512	3,33086283120819e-110	1,34371893474955	0,946	0,09	5,84366575107164e-106	11	SDC3
513	4,02128796025101e-110	1,99770879994148	0,919	0,088	7,05494759746438e-106	11	SCIN
514	3,05534622630835e-107	2,66521240437253	0,932	0,097	5,36029941943537e-103	11	PLA2G2D
515	1,9173835721901e-105	1,09605827579948	0,919	0,082	3,36385773905032e-101	11	LOC105602100
516	2,2592065802421e-104	1,67898168861671	1	0,105	3,96355202437674e-100	11	MAFB
517	1,64939977286335e-101	1,40499151560649	0,784	0,061	2,89370696151147e-97	11	LAG3
518	1,50827182480396e-100	0,881778110626657	0,541	0,021	2,64611208943606e-96	11	DMBT1
519	9,64137410368315e-98	0,873112199027007	0,73	0,051	1,69148267275017e-93	11	NKG7
520	4,43950645031905e-96	1,31575463225531	0,892	0,095	7,78867011643974e-92	11	TRPM2
521	4,07754499232815e-94	1,19542059680279	0,878	0,085	7,15364493454051e-90	11	SIGLEC1
522	6,22151631663178e-94	0,874057721894959	0,797	0,071	1,09150282258988e-89	11	C1R
523	1,25762440599983e-90	1,13025992277826	0,824	0,083	2,2063762578861e-86	11	TSPAN4
524	1,63909595133052e-89	0,976871666834563	0,892	0,093	2,87562993701427e-85	11	RGL1
525	2,28874097598873e-89	3,17883175136858	0,905	0,12	4,01536716827463e-85	11	BPI
526	7,82270877689682e-89	2,15685833403384	1	0,147	1,37241602781878e-84	11	NUPR1
527	8,31555752567872e-89	0,885458243492758	0,797	0,075	1,45888141230507e-84	11	ALDH1A1
528	1,25477836743822e-86	1,19068831631158	0,905	0,107	2,20138316783361e-82	11	P2RY13
529	3,11423074904948e-85	1,06433919524682	0,946	0,117	5,4636064261324e-81	11	LOC105614340
530	1,38170581196991e-83	1,27179919298894	0,959	0,121	2,42406467652001e-79	11	LOC101102230
531	1,23047291173404e-80	2,1471135724158	0,851	0,109	2,1587416763462e-76	11	LOC101119572
532	1,40219524021227e-80	1,95015425903261	0,986	0,173	2,46001132942841e-76	11	CD68
533	3,03312659792449e-80	2,0421345884444	0,986	0,168	5,32131730339873e-76	11	CD2
534	1,48353666112781e-77	1,18866123935571	0,919	0,119	2,60271671828264e-73	11	LGALS3
535	1,17475363176492e-75	1,80350310158395	0,986	0,164	2,06098777156838e-71	11	CSF1R
536	6,70341434107488e-75	2,2907228722941	0,973	0,2	1,17604701199818e-70	11	CTSD
537	4,81745799205534e-74	3,29318538116868	0,986	0,21	8,45174830126188e-70	11	LOC100101238
538	3,55542769910683e-69	2,43790272902236	0,973	0,193	6,23764235531303e-65	11	FCGR3A
539	7,23011143682168e-69	1,49727906202147	0,986	0,187	1,268450750476e-64	11	CYBB
540	5,24238393547466e-67	2,48405481844632	0,635	0,066	9,19723837639674e-63	11	LOC101104661
541	1,32594056571787e-63	1,52979704032533	0,689	0,081	2,32623012849544e-59	11	CXCL8
542	2,02003989454822e-62	1,55603234297889	0,986	0,195	3,5439579909954e-58	11	CLEC3B
543	1,01001681706244e-61	1,65312770035731	0,986	0,186	1,77197350385434e-57	11	LOC114115224
544	1,88618863186672e-61	1,90871962323981	0,986	0,276	3,30912933574698e-57	11	LIPA
545	4,12010351115142e-61	1,69161556418725	1	0,201	7,22830959996406e-57	11	CEBPD
546	3,87005559459991e-59	0,967057901312399	0,919	0,183	6,78962553516608e-55	11	HEXA
547	5,2960552422941e-55	1,03593452457612	0,919	0,205	9,29139931708077e-51	11	ULK2
548	7,76069378343416e-55	1,66116328940014	0,986	0,27	1,36153611736569e-50	11	DUSP6
549	3,05361980191682e-53	1,24181870157901	1	0,253	5,35727058048287e-49	11	BST-2A
550	1,42429157607684e-52	1,68770360220082	0,622	0,082	2,49877714106921e-48	11	LOC101114535
551	3,95930831522683e-52	2,91514975981107	1	0,417	6,94621050823395e-48	11	SELENOP
552	4,66158269218152e-51	1,01264123024205	0,905	0,198	8,17828067516326e-47	11	PHACTR1
553	7,07744257096067e-50	2,32715635826286	0,473	0,046	1,24166652464934e-45	11	LOC105604171
554	4,08207221001749e-49	1,19290375068698	0,865	0,201	7,16158748525468e-45	11	SLC40A1
555	2,97928921340887e-48	2,66016513030721	1	0,383	5,22686499600452e-44	11	IFI6
556	5,69295071812887e-48	0,906626705945499	0,892	0,195	9,98771273988529e-44	11	CD300LF
557	8,37042432934165e-48	2,47108927679542	1	0,521	1,4685072443397e-43	11	LAMP1
558	3,10366645637909e-47	3,7251650868612	1	0,508	5,44507243107148e-43	11	C1QA
559	5,17606660081221e-47	1,71811505733094	0,514	0,063	9,08089124446494e-43	11	RARRES2
560	4,92094659812285e-46	3,83722641121264	0,986	0,525	8,63330871174672e-42	11	C1QB
561	1,60029085200228e-45	3,96216692839055	0,986	0,569	2,8075502707528e-41	11	C1QC
562	3,73881990161744e-45	3,69420270251586	1	0,794	6,55938563539765e-41	11	CFD
563	4,53442125831922e-44	2,36559081788393	1	0,821	7,95518865559524e-40	11	CTSA
564	5,30103752243584e-44	2,54263811578674	1	0,916	9,30014022936144e-40	11	CTSC
565	4,75723049975035e-42	2,11567853461372	1	0,754	8,34608518876201e-38	11	ACP5
566	7,52503449258177e-42	2,0870863609768	1	0,668	1,32019205137855e-37	11	LOC101112761
567	2,02722709393746e-41	1,71751086766163	1	0,917	3,55656721360387e-37	11	GRN
568	3,91906591590784e-41	1,654688211338	1	0,994	6,87560924286871e-37	11	CTSZ
569	7,22404466272288e-40	1,69669804751529	1	0,854	1,2673863956281e-35	11	CREG1
570	3,97787323857804e-39	1,50306847120835	1	0,851	6,97878080976131e-35	11	NPC2
571	5,37299395889797e-39	1,21377072883743	0,986	0,486	9,4263806014906e-35	11	CTSB
572	7,83858931717942e-39	2,33165208896758	0,743	0,184	1,37520210980596e-34	11	LOC114108665
573	2,22568548033616e-38	1,75326809181311	0,973	0,528	3,90474260670176e-34	11	LOC101102085
574	3,52193430748371e-38	1,29184068672962	1	0,456	6,17888154904941e-34	11	MARCKS
575	4,48995889521298e-38	1,88355660178437	1	0,694	7,87718388576166e-34	11	HMOX1
576	3,22678358084052e-37	1,53446783474251	1	0,908	5,66106911422662e-33	11	CTSH
577	6,14218694187006e-37	0,905740160994903	0,919	0,341	1,07758527708168e-32	11	FUCA1
578	7,64718377095251e-37	1,35183027651141	0,973	0,762	1,34162192077591e-32	11	DPP7
579	1,90258366513849e-36	1,70721923614029	1	0,817	3,33789278211897e-32	11	TIMP2
580	2,16886646294041e-36	1,59157143388838	1	0,88	3,80505932258265e-32	11	SCPEP1
581	2,7790380764362e-36	1,42678672422035	0,986	0,715	4,87554440129967e-32	11	ASAH1
582	1,16776448598494e-35	1,64776430533132	1	0,915	2,04872601421198e-31	11	FTH1
583	1,90435195810856e-35	1,55869709998681	1	0,99	3,34099507530565e-31	11	FTL
584	2,95055743049885e-35	1,26586085115254	1	0,997	5,17645795606718e-31	11	SAT1
585	1,13256989931211e-34	1,05544330041716	0,865	0,328	1,98698063135316e-30	11	LGMN
586	1,33729045272762e-33	1,33296526102683	1	0,53	2,34614237026533e-29	11	FCER1G
587	3,8239012885959e-32	1,03013972884134	0,973	0,61	6,70865242071265e-28	11	LOC101112495
588	1,05842110498913e-31	2,41749695968067	0,392	0,053	1,85689398659294e-27	11	LOC101121216
589	8,3806216321082e-31	0,961838510798037	0,986	0,488	1,47029625913706e-26	11	C1H1orf162
590	1,79158108228103e-29	1,05085774977143	1	0,926	3,14314985075384e-25	11	JAML
591	5,05037725173856e-29	0,960080719188641	0,973	0,579	8,86038185045012e-25	11	CYSTM1
592	2,47756749522288e-28	0,954638072449834	0,986	0,708	4,34664441361902e-24	11	APLP2
593	6,56938571683792e-28	1,0313559291064	0,973	0,681	1,15253303016204e-23	11	EMILIN2
594	1,59822366718433e-27	0,890954574553792	1	0,979	2,80392360170819e-23	11	FCGRT
595	5,80502162929089e-27	0,8795053872294	0,986	0,651	1,01843299464279e-22	11	DNASE2
596	2,72007749691798e-26	0,916704865081434	0,986	0,831	4,7721039605929e-22	11	GM2A
597	2,71420360544702e-25	0,948771351577194	0,973	0,664	4,76179880539624e-21	11	TENT5A
598	5,84750310265853e-21	0,881245980519194	0,932	0,671	1,02588594433041e-16	11	ZFP36L2
599	1,33259827292879e-15	1,29051162708974	0,568	0,206	2,33791041002628e-11	11	LOC101114285
600	6,15387592955268e-15	0,894502958979797	0,986	0,895	1,07963599308072e-10	11	DUSP1
601	1,38811511318735e-185	4,86590490693914	1	0,015	2,43530915457589e-181	13	CCR7
602	5,70699504245209e-168	2,68802026638819	0,5	0,001	1,00123521024779e-163	13	SSC4D
603	2,02947820095625e-126	3,46501197821211	0,417	0,001	3,56051655575765e-122	13	IL12B
604	5,99512240267222e-87	1,74447323106243	0,833	0,031	1,05178427432481e-82	13	LOC121816163
605	2,99910874493473e-85	2,336749390803	0,833	0,032	5,26163638211348e-81	13	KIAA1671
606	2,07528090474356e-69	1,6251397667319	0,333	0,004	3,64087281928211e-65	13	LOC101114089
607	8,23378233486674e-58	2,53854311734723	0,792	0,048	1,44453477282902e-53	13	MAP4K4
608	1,04438270633014e-56	3,43532614607935	0,625	0,028	1,8322650199856e-52	13	CCL22
609	8,418921897637e-42	2,12923593357694	0,917	0,103	1,47701565772144e-37	13	PTGIR
610	9,35653990120496e-41	3,05725955282145	0,875	0,096	1,6415113602674e-36	13	CST7
611	7,55302642567821e-39	3,03300384124316	0,958	0,13	1,32510295612099e-34	13	RASSF4
612	7,32132143260864e-36	2,49198989888759	0,792	0,089	1,28445263213686e-31	13	ARHGAP28
613	5,41958108653882e-35	2,98554696988468	0,958	0,15	9,5081130582237e-31	13	CD59
614	6,09486938636035e-33	2,47270948447157	0,792	0,099	1,06928388514306e-28	13	SAMSN1
615	5,79392465011471e-32	4,13014360518228	1	0,2	1,01648614061612e-27	13	MARCKSL1
616	9,51068383989553e-32	2,8993834117336	0,833	0,115	1,66855437287127e-27	13	TUBA1C
617	3,02194183256073e-30	1,81368268938301	0,875	0,139	5,30169475104455e-26	13	MXD1
618	2,63920598844495e-23	1,94570015102767	0,875	0,186	4,63022298612783e-19	13	CDKN2D
619	4,07162894403468e-23	1,57591371291513	0,792	0,139	7,14326581941445e-19	13	NRP2
620	8,10919850822746e-22	2,35766924343289	0,833	0,178	1,42267778628343e-17	13	PLAAT3
621	1,90984469036608e-21	3,00192502162059	1	0,384	3,35063152477826e-17	13	SWAP70
622	9,90672180196285e-21	2,16626528524643	0,833	0,205	1,73803527293636e-16	13	CCDC71L
623	3,41826062330722e-19	2,72931154824363	1	0,495	5,99699643753019e-15	13	LAMP3
624	6,26034194730596e-19	1,75749929875433	0,833	0,2	1,09831439123536e-14	13	CDKN1A
625	1,10737436123108e-18	2,15212823416203	0,667	0,12	1,9427775793438e-14	13	ADM5
626	2,1193761802849e-18	2,86480410933954	1	0,473	3,71823357069183e-14	13	MARCKS
627	2,80132205541175e-18	1,60848460740937	0,792	0,191	4,91463941401437e-14	13	PTK2B
628	3,95165564983147e-18	2,06225571496677	0,833	0,21	6,93278467206433e-14	13	IDO1
629	5,08882945901753e-18	1,95505023997653	0,958	0,383	8,92784240290036e-14	13	MDM2
630	1,42281836935456e-17	2,06261806457001	1	0,547	2,49619254719564e-13	13	CUL1
631	1,8383935683352e-17	2,3089322898141	1	0,505	3,22527767628728e-13	13	LOC101108528
632	3,8451469616628e-17	2,69863951441758	1	0,863	6,74592582954121e-13	13	RAB8B
633	4,09435492988273e-17	2,09454499156888	0,875	0,303	7,18313628898627e-13	13	NMNAT1
634	4,2824542507399e-17	3,43807851132876	1	0,83	7,51313773749808e-13	13	FSCN1
635	5,29833374408874e-17	2,11522524149975	1	0,988	9,29539672062928e-13	13	BASP1
636	8,52499349783115e-17	2,16279553079183	0,917	0,353	1,4956248592595e-12	13	PCNX1
637	8,60038046342183e-17	3,26107368297458	1	0,993	1,50885074850273e-12	13	SRGN
638	8,73509777638959e-17	2,00653416372885	1	0,895	1,53248555388979e-12	13	RAB10
639	9,03130856087013e-17	3,35201352122898	1	0,845	1,58445277391906e-12	13	RPS27L
640	1,02079759254804e-16	2,39351399635139	1	0,68	1,79088729636628e-12	13	TMEM123
641	1,29733784828041e-16	2,2445152167292	0,958	0,482	2,27604952102315e-12	13	ILRUN
642	1,52895264030228e-16	1,58717509077076	0,708	0,163	2,68239451214632e-12	13	C14H16orf74
643	2,04753819826939e-16	1,69345956595165	0,917	0,336	3,59220101504382e-12	13	KDM2B
644	3,1364545662207e-16	3,41493668033621	0,792	0,21	5,5025958909776e-12	13	FABP5
645	4,54793675521285e-16	1,91717724480189	0,958	0,43	7,97890024334543e-12	13	KCTD20
646	4,56660139543831e-16	2,60655951466616	1	0,923	8,01164548815696e-12	13	BIRC3
647	7,33359725147189e-16	1,73058738543529	1	0,995	1,28660630179823e-11	13	SEC61B
648	9,01759453606718e-16	1,6841410327851	0,375	0,041	1,58204678540763e-11	13	TVP23A
649	1,07358825123628e-15	2,29648097420786	1	0,744	1,88350322796893e-11	13	TBC1D4
650	1,17794317451888e-15	1,76282103742596	0,958	0,425	2,06658350537592e-11	13	LRRK1
651	1,19689575730375e-15	1,67523833760973	0,833	0,244	2,09983391661371e-11	13	PDCD1LG2
652	1,25079486582563e-15	2,71973811077004	1	0,896	2,19439451260448e-11	13	NFKBIA
653	1,45654345402794e-15	1,86614175185193	0,875	0,332	2,55535983574661e-11	13	NIBAN1
654	3,13323332085216e-15	2,35080500975341	0,958	0,532	5,49694453810303e-11	13	TNFRSF1B
655	3,88639027579464e-15	1,90551168700635	1	0,642	6,81828309985411e-11	13	BMP2K
656	8,08962073350969e-15	1,92675071745361	1	0,724	1,41924306148694e-10	13	CFLAR
657	1,11239763760317e-14	2,18188320094015	0,875	0,364	1,95159041541101e-10	13	RAB9A
658	1,41651281966791e-14	2,14187443490161	1	0,766	2,48513009082537e-10	13	GALNT7
659	1,6909255003191e-14	1,91178728782462	0,958	0,949	2,96655969775982e-10	13	OSTF1
660	1,90220593763452e-14	2,30910602936559	1	0,908	3,337230096986e-10	13	BCL2A1
661	5,06234636055372e-14	2,93457880900404	0,792	0,249	8,88138045495544e-10	13	TNFSF9
662	7,51359013797241e-14	3,24513961580327	0,917	0,574	1,31818425380588e-09	13	IL4I1
663	7,75161294419468e-14	1,61414961514316	0,958	0,558	1,35994297492951e-09	13	PLXNC1
664	8,15012996308627e-14	1,66006949406836	0,875	0,369	1,42985880072386e-09	13	RNF115
665	8,15730877777993e-14	1,57639516237126	0,625	0,15	1,43111825197371e-09	13	VWA5A
666	9,32500917620287e-14	1,74034204737852	1	0,991	1,63597960987303e-09	13	BTG1
667	1,326820618492e-13	2,40864399309327	0,958	0,68	2,32777409308237e-09	13	CD40
668	1,41434414810203e-13	1,90365336573659	0,958	0,597	2,4813253734302e-09	13	GPBP1
669	1,66537474500032e-13	1,80025453713875	0,917	0,49	2,92173345262857e-09	13	RELB
670	2,99225811052962e-13	2,1511161994389	1	0,99	5,24961762911316e-09	13	TXN
671	4,03963717860304e-13	1,76532759494017	0,917	0,515	7,08713946614117e-09	13	CLPTM1
672	5,7543216651045e-13	1,65903328003756	1	0,905	1,00953819292593e-08	13	SUPT4H1
673	8,8074214321095e-13	1,60483677941386	1	0,973	1,54517401604929e-08	13	RGS1
674	1,37239547877003e-12	1,81746333394938	0,958	0,8	2,40773062795414e-08	13	CCDC88A
675	1,45895903374697e-12	1,6286303021987	0,875	0,51	2,55959772880568e-08	13	MACO1
676	1,46380293355822e-12	2,03354061944965	0,958	0,674	2,56809586663453e-08	13	GADD45B
677	1,56012029406931e-12	1,62466514920902	0,625	0,158	2,73707504391519e-08	13	CD44
678	1,60927031208336e-12	2,15735463536339	0,917	0,57	2,82330383551904e-08	13	IRF1
679	3,7694602014462e-12	1,72075286691656	0,708	0,221	6,61314097741721e-08	13	LOC106991099
680	3,90648023496866e-12	2,63170081070165	0,875	0,483	6,85352892422902e-08	13	TRAF1
681	4,44628746329342e-12	1,61069942662833	0,917	0,541	7,80056672560198e-08	13	LACTB
682	7,94253402038748e-12	2,05035005420738	0,958	0,536	1,39343816853678e-07	13	DUSP5
683	1,92132558796606e-11	2,1541321605585	0,917	0,654	3,37077361152766e-07	13	NCOA7
684	2,14536765974785e-11	1,66764170457083	0,917	0,704	3,76383302226163e-07	13	DDX6
685	1,42137884835229e-10	1,68319431901201	0,833	0,481	2,49366705154926e-06	13	ANTXR2
686	1,64905873800037e-10	3,23382370570852	0,667	0,232	2,89310864994785e-06	13	APOE
687	1,34621277869805e-09	1,78872161633113	1	0,953	2,36179569894786e-05	13	EPSTI1
688	1,78390340843545e-09	1,60379778042298	0,917	0,752	3,12968013975916e-05	13	DAPP1
689	2,00632718804608e-09	1,84245685545687	0,958	0,842	3,51990041870805e-05	13	SQSTM1
690	2,22027472509333e-09	1,93147096419969	0,792	0,494	3,89524997770374e-05	13	BIRC2
691	2,30070022840927e-09	1,57946938165654	0,917	0,763	4,03634848072121e-05	13	PTPN1
692	4,32044140637971e-09	1,92722303812675	0,25	0,032	7,57978240335256e-05	13	CCL5
693	4,71432212873068e-09	1,75122745375655	0,833	0,526	8,27080674264511e-05	13	LOC101123244
694	2,6572743232862e-08	1,82598495896452	0,875	0,753	0,000466192207277331	13	N4BP1
695	6,37382355471897e-08	1,67927611963858	0,958	0,811	0,0011182236044399	13	TUBA1A
696	1,05895098063741e-07	2,57096692244286	0,958	0,832	0,00185782360043027	13	CXCL9
697	1,32122085747675e-07	2,20972780193034	0,375	0,087	0,00231794987235722	13	IL27
698	1,66767701799996e-07	1,73967687917973	0,667	0,348	0,00292577256037912	13	SLC2A6
699	6,12034415629737e-07	2,32033211650826	0,625	0,287	0,0107375317878081	13	LOC101113705
700	1,45653497861669e-05	1,59737498427418	0,5	0,18	0,255534496648511	13	NUPR1
