# Supplementary material for: Characterization of intestinal mononuclear phagocyte subsets in young ruminants at homeostasis and during Cryptosporidium parvum infection
Source: Front Immunol. 2024 May 2;15:1379798. doi: 10.3389/fimmu.2024.1379798 (PMC11096452; doi:10.3389/fimmu.2024.1379798)
Supplement: Supplementary file 6 [file Table_5.csv]

	p_val	avg_log2FC	pct.1	pct.2	p_val_adj	cluster	gene
1	1,29663233022032e-19	2,4842560083749	0,467	0,279	2,27481176013852e-15	1	LOC101118983
2	4,28654975716978e-99	1,25612024838161	0,973	0,624	7,52032289397866e-95	1	LOC101118024
3	3,29655279271136e-85	1,19086753189534	0,971	0,64	5,78347221953281e-81	1	TIFAB
4	2,12382109600676e-104	1,14685131921807	0,99	0,743	3,72603173083426e-100	1	PLAC8
5	2,14665650770634e-91	0,937640558707131	0,99	0,593	3,76609417712e-87	1	XCR1
6	2,04667656317936e-15	0,898086331222133	0,515	0,319	3,59068936244187e-11	1	LOC114108618
7	4,9744368320278e-66	0,869261237343414	0,933	0,529	8,72715197810957e-62	1	LOC101123029
8	2,15925608051686e-60	0,867350020371803	0,986	0,591	3,78819886765877e-56	1	CLEC9A
9	8,35218471112575e-63	0,86678885170479	0,929	0,647	1,4653072857199e-58	1	LGALS1
10	1,76766816598259e-59	0,832804081436299	0,928	0,653	3,10119703039985e-55	1	ATP1B1
11	1,74141253497705e-66	0,760361823652353	0,963	0,602	3,05513415136374e-62	1	LOC101111664
12	6,50940169788885e-66	0,747879405494032	0,977	0,745	1,14200943387762e-61	1	RALA
13	9,88537572975168e-58	0,723807241010947	1	0,816	1,73429031802764e-53	1	IRF8
14	8,53014730274695e-27	0,709259344883346	0,757	0,498	1,49652904279393e-22	1	KLF2
15	4,69404623460414e-61	0,708510175347705	1	0,991	8,23523471398949e-57	1	CST3
16	3,37773236961626e-71	0,699538220153883	1	0,928	5,92589366925476e-67	1	C1H1orf54
17	3,36456835921268e-34	0,681425558615482	0,991	0,812	5,90279872940273e-30	1	IER3
18	3,46118909074904e-61	0,681064015966784	0,834	0,472	6,07231014081011e-57	1	PLPP1
19	4,93776028562505e-77	0,677649496025246	1	0,981	8,6628066451006e-73	1	NAAA
20	2,6878298743044e-60	0,664751843930129	0,999	0,876	4,71552873147964e-56	1	PLD4
21	2,47467750146708e-43	0,626938041252329	0,961	0,762	4,34157420857385e-39	1	LOC101109975
22	1,73046107669825e-53	0,621517290909482	0,961	0,655	3,0359209129594e-49	1	NET1
23	1,5770642464097e-55	0,617275682230271	0,967	0,755	2,76680151390117e-51	1	CPNE3
24	1,60998061956736e-46	0,608545188941342	0,796	0,46	2,82454999896898e-42	1	CAPG
25	1,34450479551608e-39	0,599798566624776	0,941	0,793	2,35879921325342e-35	1	LPAR6
26	7,12852700107528e-47	0,572878128148502	0,949	0,643	1,25062877706865e-42	1	RAB7B
27	3,45292207576676e-49	0,572217044946556	0,92	0,583	6,0578064897252e-45	1	CLNK
28	4,21962732971129e-30	0,554953734244828	0,987	0,893	7,40291418724549e-26	1	LOC101113965
29	2,3156131251199e-48	0,554041072266486	0,991	0,831	4,06251166671035e-44	1	PITPNA
30	3,23997712784216e-05	0,545007554458423	0,319	0,224	0,568421587308628	1	LOC101117112
31	3,31595942242535e-60	0,538041233203656	1	1	5,81751921070303e-56	1	TMSB10
32	3,2098559540781e-29	0,529073450423656	0,511	0,231	5,63137128583462e-25	1	NEB
33	5,88676562540537e-41	0,523007308575789	0,966	0,848	1,03277416132112e-36	1	CHCHD10
34	3,27159478133305e-42	0,519213594666089	0,944	0,616	5,7396858843707e-38	1	CNRIP1
35	2,60534024665313e-46	0,516384261320594	0,761	0,397	4,57080892872826e-42	1	OSCAR
36	4,43797800555991e-40	0,512712592259133	0,886	0,621	7,78598861295431e-36	1	DAPK2
37	1,20979424287092e-38	0,509861588789422	0,978	0,845	2,12246301969274e-34	1	MIF
38	2,42239112016666e-21	0,507613193152983	0,999	0,703	4,24984298122038e-17	1	DNASE1L3
39	2,79932085353952e-37	0,506449661185662	0,978	0,764	4,91112850544973e-33	1	WDFY4
40	2,81790861782793e-44	0,502913712733807	0,984	0,884	4,94373887911731e-40	1	SPINT2
41	1,2894148700084e-35	0,49898738628209	0,97	0,783	2,26214944794273e-31	1	CADM1
42	1,05981082920881e-46	0,466583241693729	0,976	0,888	1,85933211876394e-42	1	SEPTIN9
43	6,37034454419139e-16	0,46552340175699	0,614	0,412	1,11761324683294e-11	1	TNF
44	8,30136169312456e-29	0,457702855949159	0,887	0,664	1,45639089544177e-24	1	BCL6
45	8,18874996190397e-37	0,455579950395667	0,948	0,672	1,43663429331643e-32	1	MYO9A
46	8,57088959431233e-45	0,447594237263638	0,676	0,307	1,50367687042616e-40	1	STXBP6
47	3,94133956338412e-42	0,445604884206488	0,725	0,379	6,91468613000111e-38	1	EPHX2
48	1,08027973052915e-34	0,444082400349948	0,97	0,883	1,89524275924035e-30	1	SPCS1
49	1,71829115762206e-22	0,439288716547882	0,971	0,866	3,01457000693214e-18	1	CD83
50	1,17723541288424e-33	0,430812651558966	0,705	0,383	2,06534180836411e-29	1	DST
51	2,14765429815859e-45	0,428292172930658	0,997	0,969	3,76784470068943e-41	1	LOC101121538
52	8,38604794381966e-23	0,424202343097436	0,976	0,879	1,47124825126372e-18	1	SPAG7
53	5,5115197537631e-32	0,418848808300713	0,906	0,631	9,66941025600199e-28	1	PPP1R14A
54	1,3436151598378e-33	0,418070323895123	0,991	0,917	2,35723843641944e-29	1	TPM4
55	6,3304190417377e-33	0,417658522646677	0,992	0,928	1,11060871668246e-28	1	FNBP1
56	5,65830353762543e-22	0,417654012425784	0,996	0,986	9,92692772641005e-18	1	JUN
57	2,05248903479091e-25	0,414101149207461	0,813	0,617	3,60088676263718e-21	1	SDAD1
58	7,61825395506438e-26	0,413186445147826	0,923	0,774	1,3365464738765e-21	1	STOM
59	9,06751179012367e-32	0,411136698480651	0,922	0,748	1,5908042684593e-27	1	MPC1
60	8,00088158757213e-22	0,410981799097045	0,975	0,853	1,40367466572365e-17	1	PTMS
61	2,62704719543218e-32	0,410125266221797	0,995	0,921	4,60889159966621e-28	1	GSTP1
62	9,78243132629961e-33	0,408986845340721	0,847	0,533	1,716229751886e-28	1	LOC101109219
63	1,92918287817849e-31	0,408591246006263	0,805	0,49	3,38455844147634e-27	1	PTK2
64	4,50860797512724e-29	0,404359174307026	0,962	0,857	7,90990183156323e-25	1	FGD2
65	3,77362173097055e-29	0,402207588188071	0,859	0,626	6,62044196481473e-25	1	C12H1orf53
66	1,16674742554837e-28	0,400743341118961	0,863	0,617	2,04694168338207e-24	1	FLT3
67	2,53186724103027e-20	0,400584544700899	0,947	0,722	4,4419078876635e-16	1	LY6E
68	3,0462980699747e-26	0,396482523456561	0,947	0,772	5,34442533396362e-22	1	ACTN1
69	3,85793221607227e-33	0,395501868928985	0,816	0,517	6,76835627987718e-29	1	RGS3
70	3,44533769502542e-32	0,39540618166369	0,72	0,428	6,04450045215259e-28	1	GPRC5C
71	4,08112912734594e-20	0,393506826420443	0,98	0,864	7,15993294101572e-16	1	PMAIP1
72	1,1309699403818e-32	0,393227015414014	0,99	0,919	1,98417366340583e-28	1	NDUFB10
73	6,22491469605969e-21	0,38852844514659	0,943	0,847	1,09209903427671e-16	1	METRNL
74	2,37572042442793e-26	0,388499724641686	0,944	0,569	4,16796391261635e-22	1	LOC101104860
75	6,85214048544208e-24	0,387439695566669	0,906	0,672	1,20213952676596e-19	1	PRKAR2B
76	4,73413662716682e-26	0,387075856894662	0,939	0,781	8,30556929870148e-22	1	PEBP1
77	7,79994088218523e-31	0,386660459502918	0,68	0,379	1,36842162837058e-26	1	LOC101114793
78	7,48526096766918e-23	0,383116854127992	0,865	0,697	1,31321418416788e-18	1	AKAP11
79	4,47730847319422e-28	0,381440917089796	0,943	0,719	7,85498998537194e-24	1	BATF3
80	1,73983667067093e-26	0,380416395666332	0,89	0,555	3,05236945502507e-22	1	AQP11
81	8,72860915457884e-25	0,379774166579045	0,997	0,959	1,53134719007931e-20	1	SNX3
82	6,44961803159102e-26	0,376215900496989	0,892	0,688	1,13152098746233e-21	1	VAC14
83	3,89982687516594e-22	0,375766921382301	0,971	0,874	6,84185626979112e-18	1	ZYX
84	3,19263356559603e-28	0,374491673252795	0,839	0,586	5,60115632748167e-24	1	TRAF5
85	6,1038913174173e-27	0,37414030606431	0,896	0,667	1,07086669272769e-22	1	DENND1B
86	5,88444756924646e-22	0,368085747629565	0,67	0,422	1,0323674815486e-17	1	EGFL7
87	2,78591871998886e-32	0,361365162544722	0,504	0,209	4,88761580234846e-28	1	TNFRSF13B
88	3,86584219823416e-29	0,36082088359587	0,599	0,316	6,78223355258201e-25	1	SPOCK2
89	1,36163825708778e-21	0,353827877013166	0,961	0,783	2,3888581582348e-17	1	LRRK2
90	4,48789712356708e-30	0,349603342244093	0,859	0,583	7,87356671358608e-26	1	GNG2
91	1,17128960942944e-22	0,346735275212111	0,862	0,559	2,05491049078301e-18	1	RAB30
92	2,09836805070058e-56	0,343704458357048	1	1	3,68137690814909e-52	1	RPLP1
93	1,87311142879869e-29	0,343621159024651	0,528	0,228	3,28618669068443e-25	1	GUCY1B1
94	9,08757379289819e-25	0,340218986669375	0,689	0,426	1,59432394622606e-20	1	KIF23
95	6,36241674754889e-19	0,339167028344987	0,966	0,86	1,11622239418998e-14	1	SHTN1
96	8,74003445449272e-21	0,338874819914397	0,986	0,872	1,5333516446962e-16	1	PTPRE
97	1,04536486441638e-24	0,338002338411574	0,968	0,886	1,8339881181321e-20	1	TAP2
98	2,53547983474178e-14	0,335576602204097	0,851	0,721	4,44824582207098e-10	1	WARS1
99	1,77232346694711e-29	0,3348588648531	0,999	0,993	3,109364290412e-25	1	KEF53-p01
100	4,69563384553246e-24	0,334407009953026	0,961	0,783	8,23802001860214e-20	1	DESI2
101	8,77033816392457e-82	1,92032690946262	0,942	0,54	1,53866812747893e-77	5	VIM
102	3,21258533327851e-52	1,39779529817306	0,714	0,284	5,63615970870381e-48	5	RBP4
103	5,4231524761184e-64	0,971874917223806	0,772	0,277	9,51437870410212e-60	5	LOC101113636
104	1,12856401463044e-59	0,863165233421937	0,996	0,763	1,97995270726764e-55	5	SLAMF8
105	2,45243462146959e-34	0,747404322675872	0,954	0,759	4,30255129990624e-30	5	TCF4
106	3,52114467325832e-49	0,679719122345594	0,996	0,878	6,17749621476439e-45	5	PARM1
107	2,49307663681544e-52	0,67756569164257	0,996	0,885	4,37385365162901e-48	5	MRPL14
108	1,8423414423632e-34	0,613785929614266	0,988	0,91	3,232203826482e-30	5	BIRC3
109	9,7537724374009e-44	0,580046559886178	1	0,985	1,71120183641761e-39	5	GABARAPL2
110	1,39824807466151e-47	0,544568068131557	0,653	0,214	2,45308642218615e-43	5	FABP3
111	1,91852807704915e-26	0,539888820888856	0,958	0,7	3,36586565837503e-22	5	RAP2A
112	1,14212171362978e-32	0,520105660886018	0,996	0,928	2,00373833439209e-28	5	PLEKHO1
113	3,14033188950663e-20	0,518508525937735	0,95	0,781	5,50939826695044e-16	5	BAG2
114	6,54508000898027e-26	0,515063396099657	0,83	0,523	1,1482688367755e-21	5	CD79A
115	8,52152291702797e-27	0,512506437172226	1	0,844	1,49501598056339e-22	5	DNASE1L3
116	9,91921113064055e-32	0,50519023236126	0,83	0,476	1,74022640075958e-27	5	KCNA3
117	2,6023599018237e-22	0,502562945177641	0,958	0,745	4,5655802117595e-18	5	LOC101104860
118	1,22774271050879e-26	0,474380184152059	0,907	0,657	2,15395181131662e-22	5	TSPAN15
119	1,88733265101595e-19	0,465930313307372	0,923	0,689	3,31113640294238e-15	5	RAB30
120	3,48809462704062e-26	0,456560310990612	0,807	0,492	6,11951321368007e-22	5	SNX22
121	6,06270809686627e-27	0,451419430876301	0,954	0,743	1,06364150851422e-22	5	FCHSD2
122	1,64988259488981e-29	0,436176534254216	0,625	0,293	2,89455402447469e-25	5	TRAF3IP3
123	2,29275291129675e-24	0,430140318142366	0,429	0,157	4,02240570757902e-20	5	LOC101122274
124	3,68657120702094e-21	0,424537508636771	0,969	0,815	6,46772052559754e-17	5	GPM6A
125	4,65561254474034e-23	0,419812236265256	0,996	0,95	8,16780664849246e-19	5	RAB32
126	1,50184554646097e-19	0,416295350032521	0,988	0,897	2,63483782671113e-15	5	ARHGAP18
127	1,87315088326843e-17	0,414648996253817	1	0,951	3,28625590960613e-13	5	ID2
128	3,83768668035335e-16	0,410796289443969	0,896	0,714	6,73283751201192e-12	5	TBC1D4
129	1,10768971232303e-13	0,409373415039	0,992	0,947	1,94333083129952e-09	5	DUSP2
130	3,93356545969553e-17	0,403406042388191	0,977	0,939	6,90104724248984e-13	5	TAGLN2
131	2,68062927515323e-45	0,400478581151754	1	0,993	4,70289600032883e-41	5	LOC101120392
132	1,98835656750817e-28	0,400455466302614	0,479	0,174	3,48837276203633e-24	5	MTSS1
133	3,75335818666131e-34	0,397798698103599	0,583	0,224	6,5848916026786e-30	5	OSBPL3
134	3,30954222116891e-19	0,397431601115723	0,992	0,924	5,80626087281874e-15	5	PPT1
135	2,33825292737204e-53	0,393477049797509	0,425	0,069	4,1022309357815e-49	5	NEBL
136	9,37583862732783e-18	0,379630879797157	0,656	0,399	1,64489712877839e-13	5	SDCCAG8
137	3,17384195173255e-26	0,36643603918019	0,996	0,957	5,56818832011958e-22	5	ARHGDIB
138	4,15117578050416e-20	0,363886037047439	1	0,977	7,2828227893165e-16	5	SNX3
139	4,75931428538905e-30	0,360453065140487	1	0,992	8,34974098228655e-26	5	LOC101118514
140	1,01316237657367e-57	0,35952449848609	1	1	1,77749207346084e-53	5	TMSB4X
141	4,64181278001797e-18	0,352867805016391	0,988	0,955	8,14359634126352e-14	5	CALM3
142	5,19489358801237e-25	0,351952881242675	1	0,997	9,1139213108089e-21	5	LSP1
143	3,03496870807724e-08	0,346315055292655	0,672	0,505	0,000532454910145071	5	DUSP5
144	3,4647175805773e-22	0,34303423376222	1	0,997	6,07850052336482e-18	5	HSP90AB1
145	1,37422439629123e-25	0,342727504698746	0,996	0,987	2,41093928085333e-21	5	BASP1
146	8,3192259357412e-10	0,340614231490362	1	0,777	1,45952499816644e-05	5	CLEC9A
147	1,64168777021223e-07	0,333518732740486	0,985	0,976	0,00288017702406033	5	HSPA5
148	9,50563984974301e-12	0,331750174130561	0,799	0,637	1,66766945523891e-07	5	PALM2AKAP2
149	1,39143678376116e-27	0,331335447467276	1	0,995	2,44113669343059e-23	5	LOC101109747
150	9,11144606563998e-12	0,329570700356193	0,985	0,869	1,59851209775588e-07	5	CADM1
151	1,27095559581744e-23	0,328491646709021	1	1	2,22976449730211e-19	5	ACTB
152	3,41604254330041e-12	0,324857418397701	0,903	0,712	5,99310503796623e-08	5	AQP11
153	9,60118891763682e-17	0,324147854482632	0,961	0,885	1,6844325837102e-12	5	GLRX3
154	8,92472186575006e-13	0,324008842126185	0,961	0,815	1,56575320412719e-08	5	CCND1
155	7,28709166415809e-18	0,322805003691547	0,973	0,851	1,2784473615599e-13	5	RASSF2
156	5,82547615965639e-18	0,320101749258403	0,815	0,554	1,02202153745012e-13	5	TSPAN13
157	4,68287671411354e-15	0,31598881073577	0,973	0,941	8,2156389072408e-11	5	PSMA6
158	1,43029708822584e-11	0,315541684913499	0,861	0,658	2,50931321158341e-07	5	TSTD1
159	1,04137653754409e-17	0,313731409244389	0,44	0,197	1,82699099746735e-13	5	ANKRD31
160	5,41709762572071e-16	0,312650082993212	0,992	0,947	9,50375607456442e-12	5	SH3BGRL
161	1,37645385197346e-11	0,311882454815097	0,958	0,818	2,41485063790224e-07	5	IDH1
162	1,7894858960883e-10	0,311603359744015	0,633	0,437	3,13947405609731e-06	5	ATG16L1
163	5,36545713468271e-14	0,311408040375017	0,834	0,64	9,41315799708735e-10	5	LRRFIP2
164	3,98175806203569e-09	0,31021216563896	0,996	0,905	6,98559634403541e-05	5	IRF8
165	4,01036445175421e-10	0,307613550675547	0,95	0,862	7,03578339415759e-06	5	ICAM1
166	1,17805803977762e-12	0,307596365753785	0,985	0,862	2,06678502498585e-08	5	DESI2
167	4,54354942087454e-15	0,299652402951308	0,849	0,661	7,97120310398229e-11	5	SEMA4A
168	1,36754700699893e-15	0,295575807954513	0,56	0,319	2,39922446907892e-11	5	ITGAL
169	5,51663937708767e-13	0,295284412877941	0,911	0,762	9,67839212316261e-09	5	ANXA6
170	2,8611211477433e-05	0,29330686911595	0,911	0,836	0,501955094160084	5	RHOB
171	6,67470156729714e-10	0,291810856683663	0,985	0,862	1,17100964296661e-05	5	LRRK2
172	0,00180020172506261	0,290925994085342	0,359	0,26	1	5	LOC101117112
173	1,91201300997282e-14	0,290476147573069	1	0,982	3,35443562469632e-10	5	LOC101105208
174	8,15490882185733e-12	0,28959103866981	0,668	0,445	1,43069720370665e-07	5	RASGEF1B
175	1,29147401989227e-11	0,289397651880798	0,888	0,736	2,265762020499e-07	5	MICAL1
176	6,59432689680078e-26	0,288843464852341	0,394	0,124	1,15690871077473e-21	5	PRSS23
177	2,57848986389451e-09	0,284989439212944	0,741	0,575	4,52370261721652e-05	5	NFKBIE
178	1,82520620304372e-10	0,284154774745115	0,985	0,865	3,2021417626199e-06	5	WDFY4
179	3,9688989007756e-24	0,282211078836556	1	0,993	6,96303623152072e-20	5	LOC101108696
180	5,28378725537786e-10	0,280368532311468	0,695	0,518	9,26987636083491e-06	5	OGFRL1
181	3,65948850800501e-11	0,279965288665364	0,996	0,958	6,42020663844399e-07	5	TAP1
182	1,96722775796379e-31	0,279272799058274	0,378	0,095	3,45130437857167e-27	5	MECOM
183	2,35544376143802e-10	0,276039325989657	0,969	0,767	4,13239053506686e-06	5	CNRIP1
184	3,1368191924959e-13	0,275228860181124	0,992	0,941	5,5032355913148e-09	5	LCP1
185	1,41771479653437e-19	0,274824069872685	0,533	0,252	2,4872388390399e-15	5	FMNL3
186	1,62066717850832e-11	0,272301571081551	1	0,994	2,843298497975e-07	5	CALR
187	3,23296923933874e-12	0,271030679358685	0,873	0,686	5,67192123349588e-08	5	SP140
188	1,09620701985195e-16	0,269797861300297	0,452	0,218	1,92318559562825e-12	5	FFAR4
189	2,89027637285878e-13	0,268773806473929	0,992	0,955	5,07070086854344e-09	5	PRDX2
190	1,90777106603549e-10	0,268666976765314	0,961	0,884	3,34699355825267e-06	5	PACSIN2
191	0,000256992711560135	0,267844524889551	0,544	0,426	1	5	SOCS3
192	4,04633554110036e-12	0,264679636807942	0,981	0,859	7,09889107330647e-08	5	PPA1
193	2,51082121066553e-10	0,262331311721227	0,911	0,795	4,40498473199161e-06	5	LOC101102072
194	2,34900421166323e-13	0,261259293711159	0,645	0,401	4,12109298894198e-09	5	CD72
195	3,17648552011613e-13	0,260828406595629	0,903	0,804	5,57282619649173e-09	5	SPTSSA
196	5,0548705790757e-15	0,260505406861321	0,911	0,714	8,86826494393041e-11	5	GALNT7
197	5,75338237351386e-19	0,259281256457149	0,394	0,154	1,00937340360927e-14	5	SLC27A3
198	4,60798911182382e-07	0,258108088553516	0,938	0,832	0,00808425609778371	5	LY6E
199	8,51074519142496e-16	0,25697517385748	0,676	0,399	1,4931251363836e-11	5	NFKB2
200	2,73332508641948e-07	0,25641147835445	0,869	0,71	0,00479534553161433	5	PXDC1
201	2,14284155591428e-119	3,19505463725157	0,982	0,321	3,75940122569602e-115	7	IFI6
202	2,6600225794336e-08	2,90841728267951	0,265	0,138	0,00046667436133583	7	LOC101119572
203	6,99153109674408e-125	2,72223977486144	0,803	0,129	1,22659421561278e-120	7	IL1RN
204	1,87848160405664e-69	2,66977691547686	0,749	0,227	3,29560812615697e-65	7	BST-2A
205	3,9125188347844e-140	2,61368703997745	0,879	0,131	6,86412304374575e-136	7	CEBPD
206	1,31355823744057e-113	2,50065798864813	0,794	0,144	2,30450657176574e-109	7	LOC114115224
207	2,29056263470141e-21	2,45919427372341	0,691	0,499	4,01856308632016e-17	7	C1QA
208	1,12635601462099e-101	2,31094277426693	0,955	0,497	1,97607899205106e-97	7	FCER1G
209	1,43931785239986e-19	2,25998864330182	0,682	0,524	2,52513924025031e-15	7	C1QB
210	8,56274006121585e-29	2,22468965620044	0,655	0,409	1,50224711633971e-24	7	LOC101102194
211	3,43577669973786e-56	2,21732206466674	0,623	0,176	6,0277266420201e-52	7	FCGR3A
212	2,47672972857125e-98	2,19598161478831	0,91	0,403	4,3451746358054e-94	7	LOC114110633
213	4,11704039890931e-20	2,19401720941552	0,735	0,565	7,22293567584649e-16	7	C1QC
214	6,46848558173016e-26	1,92570498178338	0,825	0,638	1,13483111045874e-21	7	ISG15
215	2,21596725458134e-82	1,8945577957979	0,686	0,133	3,88769295143751e-78	7	CSF1R
216	1,79849935375426e-96	1,85869271509839	0,834	0,253	3,15528726622648e-92	7	ASRGL1
217	4,97974045139091e-128	1,84585651584923	0,848	0,133	8,73645664792021e-124	7	CLEC3B
218	1,75152760125469e-166	1,81992380669363	0,825	0,066	3,07288002364123e-162	7	SIRPA
219	2,82269468174511e-24	1,81182528986348	0,462	0,196	4,95213554965363e-20	7	APOE
220	4,34551359810977e-64	1,73003715848646	0,96	0,901	7,62376905652379e-60	7	FTH1
221	1,04235682395259e-27	1,72888636492663	0,901	0,801	1,82871081194242e-23	7	CFD
222	8,28688150103419e-87	1,70313731533004	0,987	0,969	1,45385049054144e-82	7	CKB
223	2,62723196057709e-72	1,69832732663881	0,35	0,017	4,60921575163645e-68	7	ADAMDEC1
224	1,120160537923e-72	1,67185799410764	0,892	0,481	1,96520964773211e-68	7	LOC101102085
225	7,0778910743702e-91	1,62729866876369	0,843	0,294	1,24174521008751e-86	7	LOC101102156
226	1,01245797095049e-05	1,62172202394726	0,982	0,995	0,177625626423555	7	LOC121818848
227	1,36638457966341e-61	1,61889232693062	0,691	0,242	2,39718510656149e-57	7	TIMP1
228	2,92493253945044e-39	1,57649432146624	0,614	0,254	5,13150164721185e-35	7	DUSP6
229	9,76737641826945e-85	1,55599071607437	0,762	0,207	1,71358851882119e-80	7	MS4A8
230	5,99225265552208e-69	1,55292682360862	0,561	0,099	1,05128080588479e-64	7	LGALS3
231	4,21322555624292e-55	1,5150303711485	0,507	0,099	7,39168291587259e-51	7	MAFB
232	4,5894934274289e-81	1,49593080520657	0,973	0,937	8,05180726908127e-77	7	TYROBP
233	4,22033761382439e-10	1,49435407207724	0,399	0,232	7,4041603096935e-06	7	LOC100101238
234	1,38724220196162e-70	1,48962697051679	0,673	0,143	2,43377771912147e-66	7	CD2
235	2,5241118566721e-41	1,44941746988949	0,767	0,434	4,42830184134554e-37	7	MARCKS
236	8,18809629836447e-07	1,44031874781653	0,552	0,515	0,0143651961458506	7	IFIT3
237	2,07615534905787e-72	1,42209694018365	0,942	0,752	3,64240694438713e-68	7	CNDP2
238	3,22859712869133e-20	1,40968496736719	0,413	0,168	5,66425080257608e-16	7	NUPR1
239	4,40867313460398e-30	1,39084199999926	0,704	0,413	7,73457614734922e-26	7	MX2
240	1,31769547066693e-85	1,39015658659655	0,632	0,097	2,31176493373806e-81	7	LOC101102230
241	5,05849178528629e-08	1,38236564954135	0,534	0,408	0,000887461798810626	7	IFIT2
242	4,29809661424399e-17	1,37395204616664	0,628	0,43	7,54058070002966e-13	7	SELENOP
243	7,03009622143968e-88	1,36907096278943	0,731	0,151	1,23336008108938e-83	7	CYBB
244	1,52295848317562e-145	1,35992335779463	0,758	0,062	2,6718783628833e-141	7	RNASE6
245	3,26972084582236e-67	1,35086810712402	0,776	0,331	5,73639825191074e-63	7	NQO2
246	3,08577173781342e-58	1,34539559094647	0,879	0,472	5,41367793681986e-54	7	LAMP1
247	2,11776883576326e-64	1,3124673917385	0,323	0,017	3,71541364546307e-60	7	IL7R
248	1,3094815995807e-84	1,29556534836563	0,776	0,228	2,29735451830439e-80	7	LOC101117272
249	6,96120694425084e-19	1,28954995530404	0,283	0,083	1,22127414629937e-14	7	LOC101114535
250	1,25174907888064e-54	1,27210300790618	0,848	0,585	2,1960685839882e-50	7	LOC101112495
251	1,16091879793541e-19	1,26872605658366	0,771	0,704	2,03671593909788e-15	7	RNF213
252	7,53702699050204e-63	1,2536418791245	0,942	0,789	1,32229601521368e-58	7	LOC101112936
253	8,01808556464964e-71	1,25290978338035	0,771	0,293	1,40669293146213e-66	7	BCL2L15
254	3,21690468453159e-48	1,23175930307991	0,83	0,559	5,64373757854223e-44	7	PDXK
255	1,09479381333958e-90	1,23060817386341	0,749	0,181	1,92070626612296e-86	7	ABI3
256	3,94278127123057e-57	1,22916109504045	0,404	0,052	6,91721546224691e-53	7	LOC101115982
257	2,2281305642705e-82	1,22401692940051	0,668	0,135	3,90903226195616e-78	7	PLSCR1
258	1,97805881147503e-91	1,21006784643086	0,614	0,087	3,47030637885179e-87	7	MILR1
259	7,34517268556636e-44	1,19473982297729	0,91	0,786	1,28863709595576e-39	7	LOC105602911
260	1,01204919031531e-139	1,18704353748583	0,592	0,019	1,77553909948917e-135	7	LOC101114959
261	2,77017685110846e-63	1,1763320634358	0,789	0,342	4,85999826758468e-59	7	LRRC25
262	1,54137687792269e-63	1,1680642756263	0,7	0,228	2,70419159462756e-59	7	LOC101109388
263	3,28791982440726e-29	1,16748685225714	0,865	0,817	5,76832653994009e-25	7	CTSA
264	1,28927565045627e-75	1,16165513272007	0,691	0,163	2,26190520116048e-71	7	CD300LF
265	4,36243951379027e-81	1,14754990430527	0,659	0,126	7,65346388299364e-77	7	ZEB2
266	8,3699534379966e-50	1,14121270373205	0,596	0,194	1,46842463116212e-45	7	DDIT4
267	1,00148554490694e-54	1,14080558158793	0,422	0,063	1,75700623998474e-50	7	S100A10
268	2,35300936946608e-78	1,13593209283623	0,655	0,138	4,12811963779128e-74	7	IFI44L
269	1,29478055008185e-37	1,12716564912005	0,821	0,598	2,27156299706359e-33	7	ANXA1
270	1,44079350618247e-15	1,12617052049249	0,897	0,915	2,52772812724653e-11	7	CTSC
271	2,73940376772554e-48	1,12238857551859	0,789	0,461	4,8060099700977e-44	7	C1H1orf162
272	2,50573872684096e-11	1,12032895016278	0,749	0,682	4,39606802236978e-07	7	RGS2
273	8,35562346590813e-29	1,10480880911405	0,359	0,097	1,46591058085892e-24	7	SIGLEC1
274	6,84845313053903e-44	1,09112853811573	0,937	0,911	1,20149261722177e-39	7	GRN
275	1,79614465883335e-73	1,08554558903949	0,578	0,097	3,15115618945723e-69	7	TFEC
276	5,82507047773086e-47	1,07480445622308	0,955	0,96	1,0219503646131e-42	7	SAMHD1
277	2,57878035410719e-32	1,07348550274732	0,87	0,648	4,52421225324565e-28	7	ZFP36L2
278	1,02640303319243e-116	1,06592167691085	0,623	0,051	1,80072148143279e-112	7	ALOX5
279	1,31604283934017e-35	1,06558751441824	0,605	0,247	2,30886555733839e-31	7	LIPA
280	1,42957368932615e-46	1,06468549815277	0,785	0,393	2,5080440805538e-42	7	LOC101103343
281	4,20393298113462e-39	1,04904153097003	0,888	0,824	7,37538002210258e-35	7	NFAM1
282	6,72750415638677e-11	1,04722568624436	0,816	0,84	1,1802733291965e-06	7	MX1
283	2,40823126813876e-08	1,03566347552625	0,596	0,595	0,000422500093682264	7	IFIH1
284	6,08633095331051e-55	1,01182305908814	0,48	0,082	1,0677859024488e-50	7	C5AR1
285	1,03419314094201e-27	1,00184394672337	0,888	0,827	1,81438844646866e-23	7	CEBPB
286	1,85267223561848e-16	0,994442960664069	0,928	0,923	3,25032817016906e-12	7	S100A11
287	1,0878329986199e-77	0,991060199378462	0,52	0,064	1,90849421277876e-73	7	PLAUR
288	4,01823645155064e-07	0,990696580983958	0,332	0,196	0,00704959403060044	7	LOC114108665
289	7,28885498055463e-42	0,983779637258819	0,857	0,768	1,2787567177885e-37	7	IFNGR2
290	2,64166827472484e-36	0,966686820076042	0,794	0,548	4,63454282117725e-32	7	ZNRF1
291	1,47013489010759e-50	0,962366489653435	0,457	0,088	2,57920465120475e-46	7	PRDM1
292	5,75301043805297e-41	0,958514730421498	0,448	0,104	1,00930815125201e-36	7	P2RY13
293	6,73814318009342e-37	0,956265149726135	0,52	0,162	1,18213983951559e-32	7	CD68
294	3,32151026297209e-105	0,952528436622956	0,556	0,041	5,82725760535824e-101	7	LOC101121762
295	6,94743012959114e-31	0,952155774165469	0,996	0,997	1,21885714193547e-26	7	SAT1
296	6,25827377675762e-36	0,948288125946335	0,83	0,58	1,09795155139436e-31	7	CYSTM1
297	3,93002704121038e-98	0,944300882898728	0,682	0,107	6,8948394410995e-94	7	IGSF6
298	3,34336972763324e-76	0,943473210796672	0,601	0,099	5,86560785015975e-72	7	LOC105614340
299	2,12661888430879e-10	0,935872158433324	0,901	0,871	3,73094017063135e-06	7	LOC114112490
300	9,19638644823396e-57	0,929272949169891	0,668	0,232	1,61341403847817e-52	7	IQGAP2
301	3,63845535991748e-44	3,73994754643156	0,986	0,57	6,38330608343923e-40	11	C1QC
302	1,6023957401141e-44	3,62491076376766	0,986	0,525	2,81124308645618e-40	11	C1QB
303	4,65792535475809e-44	3,51503053079646	1	0,807	8,17186424238759e-40	11	CFD
304	1,46630343105231e-45	3,50270722799827	1	0,503	2,57248273943817e-41	11	C1QA
305	2,65819659258031e-69	3,18321164850127	0,986	0,218	4,6635401020229e-65	11	LOC100101238
306	1,73984013826093e-82	3,11997583953425	0,905	0,125	3,05237553856498e-78	11	BPI
307	1,63022500684862e-49	2,79641973865649	1	0,431	2,86006675201522e-45	11	SELENOP
308	8,91625557792141e-98	2,59482736785763	0,932	0,101	1,56426787859053e-93	11	PLA2G2D
309	7,42230908434688e-43	2,47438629460997	1	0,907	1,30216990575782e-38	11	CTSC
310	7,91175478316801e-45	2,45724262127221	1	0,396	1,388038259159e-40	11	IFI6
311	5,10584000698356e-64	2,43910963982076	0,635	0,063	8,95768570825195e-60	11	LOC101104661
312	9,99474921684147e-30	2,40705603094996	0,392	0,053	1,75347880260267e-25	11	LOC101121216
313	1,23385301988738e-46	2,39351322355744	1	0,512	2,16467173809041e-42	11	LAMP1
314	9,97309189827848e-132	2,32654432822691	0,878	0,049	1,74967924263398e-127	11	FOLR2
315	1,47822744893198e-45	2,30906475444068	0,473	0,048	2,59340223640626e-41	11	LOC105604171
316	1,95757542283498e-121	2,30259870372991	0,919	0,066	3,43437032182169e-117	11	RARRES1
317	7,84915055547734e-43	2,29666877913253	1	0,815	1,37705497345294e-38	11	CTSA
318	8,51923389972106e-62	2,29402694983521	0,973	0,208	1,49461439536706e-57	11	FCGR3A
319	1,82219684639768e-36	2,25839782415106	0,743	0,188	3,19686214732008e-32	11	LOC114108665
320	4,99343898042311e-71	2,24928256147636	0,973	0,202	8,7604893472543e-67	11	CTSD
321	5,10157424080867e-41	2,06867543164339	1	0,75	8,95020184807473e-37	11	ACP5
322	9,72997074198927e-78	2,05718626503665	1	0,163	1,7070260669746e-73	11	NUPR1
323	4,28827859266716e-40	1,99456668013742	1	0,674	7,52335596297527e-36	11	LOC101112761
324	5,48856301958511e-100	1,97955968039178	0,919	0,093	9,62913496156012e-96	11	SCIN
325	1,30849022681716e-70	1,95331384921165	0,986	0,186	2,29561525392802e-66	11	CD2
326	4,2406079721647e-71	1,95168972817293	0,851	0,119	7,43972262636574e-67	11	LOC101119572
327	1,13036826583681e-146	1,94533051799663	0,905	0,043	1,98311808558411e-142	11	FABP7
328	7,80026307291962e-75	1,89836722444359	0,986	0,177	1,36847815351302e-70	11	CD68
329	1,03111879209903e-59	1,85210239462622	0,986	0,266	1,80899480885854e-55	11	LIPA
330	4,60258497657514e-36	1,79545647744682	1	0,705	8,07477508290342e-32	11	HMOX1
331	1,34672458142824e-43	1,71173558073137	0,514	0,065	2,3626936056577e-39	11	RARRES2
332	8,7105314049342e-66	1,69298941173816	0,986	0,18	1,52817562968166e-61	11	CSF1R
333	1,99793637844498e-35	1,67748427277511	1	0,799	3,50517958234387e-31	11	TIMP2
334	2,54239323045125e-36	1,66296745125821	0,973	0,524	4,46037468350368e-32	11	LOC101102085
335	1,28410966491957e-38	1,65891463281503	1	0,843	2,25284199613489e-34	11	CREG1
336	3,91660802142658e-40	1,65566799499035	1	0,992	6,87129711279079e-36	11	CTSZ
337	6,69344655203449e-40	1,63731952789083	1	0,91	1,17429826308893e-35	11	GRN
338	8,79713010336088e-36	1,62065974184837	1	0,988	1,54336850533363e-31	11	FTL
339	6,90517768391735e-47	1,61307029113428	0,622	0,086	1,21144437286646e-42	11	LOC101114535
340	7,52237469842455e-89	1,60804563721363	1	0,118	1,3197254170916e-84	11	MAFB
341	1,18136098741602e-50	1,57755287066149	0,986	0,274	2,07257971632267e-46	11	DUSP6
342	1,6348452975269e-35	1,5687201667589	1	0,867	2,86817258998119e-31	11	SCPEP1
343	8,96284552809262e-54	1,54473906234734	1	0,21	1,57244161944857e-49	11	CEBPD
344	3,42948995576509e-33	1,54431663775271	1	0,905	6,01669717839428e-29	11	FTH1
345	3,94986238330664e-52	1,51886966583419	0,986	0,208	6,92963856527317e-48	11	LOC114115224
346	7,70372237023926e-36	1,50044575410853	1	0,902	1,35154105263478e-31	11	CTSH
347	9,30169104853953e-58	1,49272141323452	0,689	0,084	1,63188867755578e-53	11	CXCL8
348	2,97162683152012e-112	1,48584140740962	0,946	0,078	5,2134221132189e-108	11	DAB2
349	3,50799756158128e-55	1,47557097114963	0,986	0,208	6,1544309220382e-51	11	CLEC3B
350	1,9364707590801e-37	1,43698378306148	1	0,853	3,39734429973013e-33	11	NPC2
351	1,05446422902867e-60	1,43282528378623	0,986	0,203	1,84995204340789e-56	11	CYBB
352	6,91543739546846e-93	1,43282458108465	0,959	0,1	1,21324433666099e-88	11	C5AR1
353	1,54652834621143e-92	1,38687191516201	0,784	0,062	2,71322933059333e-88	11	LAG3
354	6,6628502636961e-35	1,38607488922683	0,986	0,704	1,16893045026284e-30	11	ASAH1
355	3,85453845144978e-111	1,36711811899615	0,892	0,066	6,7624022592235e-107	11	HTRA1
356	8,0491223682783e-107	1,36573439370539	0,797	0,051	1,41213802829075e-102	11	LOC101102057
357	9,88219637202878e-36	1,32179183018085	0,973	0,748	1,73373253150873e-31	11	DPP7
358	7,48764591698265e-97	1,31801276227029	0,946	0,097	1,31363259967544e-92	11	SDC3
359	1,48878984566166e-84	1,29213075175484	0,892	0,104	2,61193290522882e-80	11	TRPM2
360	8,64480288914228e-15	1,22309443135631	0,568	0,208	1,51664421887112e-10	11	LOC101114285
361	1,20140241203033e-69	1,2054441828821	0,959	0,14	2,10774039166602e-65	11	LOC101102230
362	7,87605145126474e-30	1,19670011712976	1	0,547	1,38177446660989e-25	11	FCER1G
363	1,9444477971035e-33	1,19420623904094	1	0,996	3,41133921523837e-29	11	SAT1
364	1,23899304365858e-34	1,17836492662174	1	0,459	2,17368939579461e-30	11	MARCKS
365	2,59957407481505e-37	1,17592720199115	0,986	0,479	4,56069275685552e-33	11	CTSB
366	1,80956618730127e-43	1,16141698215141	0,865	0,221	3,17470291900135e-39	11	SLC40A1
367	1,51320511646793e-75	1,1459560405707	0,905	0,117	2,65476705633133e-71	11	P2RY13
368	3,60637109060864e-79	1,14042516995769	0,878	0,097	6,32701744136379e-75	11	SIGLEC1
369	9,4209776779075e-99	1,12927310271508	0,824	0,064	1,65281632381209e-94	11	TSPAN4
370	4,88131766804988e-66	1,11095059815321	0,919	0,132	8,56378371682672e-62	11	LGALS3
371	2,4354777018467e-47	1,09915086998402	1	0,272	4,27280208011985e-43	11	BST-2A
372	2,01286848107039e-112	1,08364093286516	0,865	0,056	3,53137646318988e-108	11	LOC105612575
373	1,20262298824231e-90	1,05861399475213	0,919	0,09	2,10988177057232e-86	11	LOC105602100
374	8,32890392675392e-35	1,04566302460098	0,865	0,308	1,46122290490971e-30	11	LGMN
375	1,13896045438181e-70	1,02048063053379	0,946	0,137	1,99819222116745e-66	11	LOC105614340
376	1,97755960169046e-55	1,01466285841193	0,905	0,166	3,46943056520574e-51	11	PHACTR1
377	2,21916058272312e-50	1,00698701957715	0,919	0,211	3,89329532632945e-46	11	ULK2
378	1,15581052443405e-26	1,00367965438011	0,973	0,667	2,02775398406709e-22	11	EMILIN2
379	5,60139966040316e-27	0,977727703445442	1	0,924	9,8270955642113e-23	11	JAML
380	1,44601434746484e-29	0,967229432850408	0,973	0,608	2,53688757119231e-25	11	LOC101112495
381	1,23481220965699e-56	0,951483909813622	0,919	0,18	2,16635454062222e-52	11	HEXA
382	9,8101812583894e-76	0,944526566275044	0,892	0,106	1,72109819997184e-71	11	RGL1
383	7,98546297970806e-25	0,938496812042028	0,973	0,638	1,40096962515998e-20	11	TENT5A
384	9,81859726968784e-27	0,919424997051414	0,986	0,694	1,72257470499404e-22	11	APLP2
385	1,8458889770623e-28	0,91282865043097	0,986	0,488	3,2384276213581e-24	11	C1H1orf162
386	7,03778683571864e-109	0,891309454975281	0,797	0,047	1,23470932245848e-104	11	SLCO2B1
387	3,44977621884925e-106	0,890160848855674	0,757	0,04	6,05228739834912e-102	11	FCGR1A
388	5,83138324509117e-26	0,885320536155952	0,973	0,6	1,0230578765188e-21	11	CYSTM1
389	2,63246801347852e-120	0,884652490620128	0,784	0,038	4,61840188284672e-116	11	MSR1
390	1,03029733779961e-34	0,881611368557011	0,919	0,344	1,80755364943563e-30	11	FUCA1
391	3,87481499472506e-87	0,880242293191808	0,797	0,068	6,79797542674565e-83	11	ALDH1A1
392	1,02953866378978e-86	0,879850032059028	0,541	0,023	1,80622263175278e-82	11	DMBT1
393	1,34096418913581e-14	0,879605532815903	0,986	0,887	2,35258757341987e-10	11	DUSP1
394	9,38886653012445e-25	0,875964301583921	0,986	0,826	1,64718274404503e-20	11	GM2A
395	5,34320598104136e-26	0,866347633132798	0,986	0,641	9,37412057313895e-22	11	DNASE2
396	6,32420556813486e-89	0,866165120394601	0,797	0,068	1,10951862487358e-84	11	C1R
397	5,69964129444177e-83	0,856000503630122	0,73	0,057	9,99945068696865e-79	11	NKG7
398	2,52151871585242e-41	0,850066087014115	0,892	0,212	4,42375243509148e-37	11	CD300LF
399	1,44794889643136e-25	0,847365442960131	1	0,976	2,54028154389918e-21	11	FCGRT
400	9,85519915724021e-32	0,840569848540018	0,703	0,166	1,72899614014622e-27	11	LOC121817525
401	6,54728750704596e-163	4,85330582073958	1	0,016	1,14865612023614e-158	13	CCR7
402	1,31791420489729e-30	4,07006961128995	1	0,209	2,31214868107181e-26	13	MARCKSL1
403	6,63304764257024e-104	3,46350082782919	0,417	0,001	1,16370187841252e-99	13	IL12B
404	4,62354592743943e-17	3,44381578718974	1	0,811	8,11154897509974e-13	13	FSCN1
405	2,23024880200271e-19	3,43719226532656	0,792	0,167	3,91274849823355e-15	13	FABP5
406	6,59799451963755e-50	3,42975656698705	0,625	0,031	1,15755215852521e-45	13	CCL22
407	1,01221718793646e-16	3,37636471086617	1	0,827	1,77583383451572e-12	13	RPS27L
408	1,0775755379623e-16	3,2214873248186	1	0,993	1,89049852380107e-12	13	SRGN
409	1,05629848830083e-13	3,17698204181795	0,917	0,577	1,85317006787498e-09	13	IL4I1
410	2,53997085376488e-10	3,12383752708225	0,667	0,232	4,45612486584511e-06	13	APOE
411	1,09078594772854e-38	3,04395571899502	0,875	0,1	1,91367486669495e-34	13	CST7
412	4,44078325187162e-36	3,01115789716915	0,958	0,14	7,79091013708357e-32	13	RASSF4
413	2,38360926860122e-44	3,00822550527208	0,833	0,074	4,18180410083399e-40	13	TUBA1C
414	1,89221239703327e-21	2,98582482051864	1	0,378	3,31969742935517e-17	13	SWAP70
415	2,12902824458894e-34	2,97662342627868	0,958	0,149	3,73516715230684e-30	13	CD59
416	1,79196754899471e-13	2,89745223175068	0,792	0,255	3,14382786795633e-09	13	TNFSF9
417	5,96920478625752e-18	2,76008408589736	1	0,479	1,04723728770102e-13	13	MARCKS
418	2,29720330247253e-19	2,72266712406291	1	0,476	4,03021347385781e-15	13	LAMP3
419	4,66019944615701e-138	2,68792833862554	0,5	0,001	8,17585390833786e-134	13	SSC4D
420	4,40756651117584e-17	2,66786751500294	1	0,858	7,73263468720689e-13	13	RAB8B
421	2,33307410181535e-15	2,66718310455149	1	0,89	4,09314520422485e-11	13	NFKBIA
422	5,64251518638125e-08	2,62622692736142	0,958	0,812	0,000989922864298727	13	CXCL9
423	6,27074104445857e-12	2,59058969279935	0,875	0,484	1,10013880883981e-07	13	TRAF1
424	6,75661129654066e-16	2,54057749432172	1	0,923	1,18537988586509e-11	13	BIRC3
425	2,61839001025731e-59	2,53613580505062	0,792	0,044	4,59370343399542e-55	13	MAP4K4
426	4,39478719254506e-39	2,49702772235162	0,792	0,077	7,71021465060105e-35	13	ARHGAP28
427	3,26284126271053e-28	2,44078499151726	0,792	0,117	5,72432871129936e-24	13	SAMSN1
428	5,9498463757851e-17	2,43679266278115	1	0,649	1,04384104816774e-12	13	TMEM123
429	1,9729119868518e-13	2,35793837977804	0,958	0,666	3,46127678973280e-09	13	CD40
430	1,94551481803949e-21	2,3556646163823	0,833	0,178	3,41321119676848e-17	13	PLAAT3
431	3,15759783505052e-15	2,3280156495661	0,958	0,517	5,53968964181264e-11	13	TNFRSF1B
432	3,64822733073759e-74	2,3270690773593	0,833	0,036	6,40045002904602e-70	13	KIAA1671
433	2,20700164324773e-17	2,29304128368983	1	0,498	3,87196368291382e-13	13	LOC101108528
434	8,00216700689343e-07	2,29278592704498	0,625	0,287	0,0140390017968938	13	LOC101113705
435	9,74359607600615e-14	2,28566771767325	1	0,987	1,70941649557452e-09	13	TXN
436	1,69203466773864e-15	2,25870084196976	1	0,744	2,96850562108067e-11	13	TBC1D4
437	4,02167111445308e-14	2,2330924999997	1	0,906	7,05561980319648e-10	13	BCL2A1
438	1,08353025838551e-16	2,22433222772051	0,958	0,467	1,90094548531154e-12	13	ILRUN
439	5,88708479267576e-07	2,19172465212306	0,375	0,094	0,0103283015602703	13	IL27
440	9,18445690046485e-15	2,1716362170629	0,875	0,353	1,61132111861755e-10	13	RAB9A
441	9,82388151553744e-22	2,16437222178556	0,833	0,189	1,72350177308589e-17	13	CCDC71L
442	1,66382590943745e-11	2,15335323241563	0,917	0,628	2,91901617551706e-07	13	NCOA7
443	1,14605936514938e-16	2,14689130317264	0,917	0,349	2,01064655021808e-12	13	PCNX1
444	1,82497975951969e-14	2,12863514993373	1	0,747	3,20174449010134e-10	13	GALNT7
445	5,02880086595542e-17	2,12546410405804	0,667	0,131	8,82252823923218e-13	13	ADM5
446	2,44019332766706e-12	2,12032235610682	0,917	0,565	4,28107517405908e-08	13	IRF1
447	1,75486675608613e-39	2,11895944040637	0,917	0,108	3,0787382368775e-35	13	PTGIR
448	2,99677823635268e-18	2,10712265500314	0,875	0,273	5,25754773785715e-14	13	NMNAT1
449	6,41503792879612e-17	2,08192822926457	1	0,989	1,12545425422799e-12	13	BASP1
450	9,97287219678522e-18	2,06426868118578	1	0,522	1,749640698204e-13	13	CUL1
451	9,58109046364145e-30	2,04491186592963	0,875	0,14	1,68090651094126e-25	13	CDKN2D
452	5,86279230683347e-18	2,04208999595729	0,833	0,207	1,02856828231086e-13	13	IDO1
453	1,17128812332323e-11	2,01843960371122	0,958	0,529	2,05490788355827e-07	13	DUSP5
454	1,10405131168443e-16	1,98993961531929	1	0,889	1,93694762121916e-12	13	RAB10
455	2,44397212474713e-12	1,98926017277071	0,958	0,669	4,28770469565636e-08	13	GADD45B
456	4,18226994880973e-19	1,97772286357674	0,958	0,343	7,3373743981918e-15	13	MDM2
457	7,26016991704617e-10	1,95068009725127	0,792	0,452	1,27372421024658e-05	13	BIRC2
458	1,88152763096153e-14	1,92828992890872	0,958	0,942	3,3009520757589e-10	13	OSTF1
459	3,8303487423841e-16	1,91659159836936	0,958	0,419	6,71996383363867e-12	13	KCTD20
460	1,06373867042352e-13	1,90732835841294	0,958	0,572	1,86622312339102e-09	13	GPBP1
461	1,87683202667185e-14	1,89223260606215	1	0,724	3,2927141075931e-10	13	CFLAR
462	6,84004683979633e-15	1,87195825343811	1	0,632	1,20001781757387e-10	13	BMP2K
463	4,12902582582371e-08	1,86329636572397	0,25	0,036	0,000724396290882512	13	CCL5
464	9,70603054027548e-13	1,84632809758128	0,958	0,78	1,70282599798593e-08	13	CCDC88A
465	2,78347536893703e-15	1,83219148794801	0,875	0,331	4,88332918726313e-11	13	NIBAN1
466	3,54842133310203e-09	1,81967882028538	0,958	0,827	6,22535038679421e-05	13	SQSTM1
467	1,66205189787897e-28	1,7975863149355	0,875	0,146	2,91590384963887e-24	13	MXD1
468	4,52346456812257e-08	1,78465167848736	0,875	0,749	0,000793596623831424	13	N4BP1
469	3,16133740706537e-13	1,76683779096389	0,917	0,491	5,54625034695548e-09	13	RELB
470	1,23106491684093e-15	1,75157386000326	0,958	0,412	2,15978029010572e-11	13	LRRK1
471	2,76427239367963e-09	1,74827465093287	1	0,951	4,84963948747154e-05	13	EPSTI1
472	4,61419406904724e-13	1,74344197470202	0,917	0,503	8,09514207473648e-09	13	CLPTM1
473	2,35396874417823e-19	1,74180143534573	0,833	0,189	4,12980276478628e-15	13	CDKN1A
474	8,23976469019585e-83	1,73990200557112	0,833	0,03	1,44558431724796e-78	13	LOC121816163
475	8,22371163646779e-09	1,72620122689265	0,833	0,53	0,000144276796950191	13	LOC101123244
476	2,48373166883126e-07	1,70903537613675	0,667	0,351	0,00435745883979757	13	SLC2A6
477	1,19026205190499e-15	1,70328312572881	1	0,995	2,08819574386211e-11	13	SEC61B
478	2,52779008555489e-11	1,70159914764305	0,708	0,235	4,43475492609749e-07	13	LOC106991099
479	1,66981119301191e-11	1,68138606893085	0,917	0,686	2,9295167570201e-07	13	DDX6
480	5,92581998745695e-08	1,6786228798789	0,958	0,788	0,00103962585859945	13	TUBA1A
481	4,21588023286654e-16	1,67804137676473	0,917	0,337	7,39634028054106e-12	13	KDM2B
482	2,02738867419048e-13	1,67107231033002	0,375	0,048	3,55685068999978e-09	13	TVP23A
483	2,42406929409494e-13	1,66680583476754	1	0,991	4,25278716956016e-09	13	BTG1
484	6,82552025752328e-13	1,66419375564637	1	0,888	1,19746927397988e-08	13	SUPT4H1
485	3,7505133333681e-14	1,66200386482539	0,875	0,35	6,57990059206099e-10	13	RNF115
486	6,90599054950745e-15	1,64994941785736	0,833	0,252	1,21158698200559e-10	13	PDCD1LG2
487	3,5594947998866e-10	1,64559608460529	0,833	0,497	6,24477767692105e-06	13	ANTXR2
488	1,06190460369988e-12	1,63158667336684	0,875	0,495	1,86300543673106e-08	13	MACO1
489	1,56344692340882e-66	1,62457189117651	0,333	0,003	2,74291128242844e-62	13	LOC101114089
490	1,42593242357418e-12	1,61561220611081	0,625	0,155	2,50165584391854e-08	13	CD44
491	1,65072312033441e-09	1,60505140602872	0,917	0,736	2,89602864231469e-05	13	DAPP1
492	1,90630813865819e-17	1,5941124596514	0,792	0,198	3,34442699846193e-13	13	PTK2B
493	1,30632074847491e-17	1,59077263846429	0,708	0,149	2,29180912112439e-13	13	C14H16orf74
494	8,36385579760909e-12	1,58225831517923	0,917	0,542	1,46735486113254e-07	13	LACTB
495	1,97771541081982e-13	1,57568829259873	0,958	0,557	3,4697039167423e-09	13	PLXNC1
496	2,05632025435868e-14	1,57460183882614	0,625	0,141	3,60760825424686e-10	13	VWA5A
497	1,11516276607285e-09	1,56425741264222	0,75	0,339	1,9564415567982e-05	13	ARID5B
498	1,10018001294795e-12	1,5602392388337	0,958	0,609	1,93015581471589e-08	13	MYO1G
499	6,90933887699097e-97	1,55831962298395	0,667	0,013	1,2121744125793e-92	13	JAG1
500	1,81136406454076e-12	1,55690689025591	1	0,971	3,17785711483031e-08	13	RGS1
