# Supplementary material for: Characterization of intestinal mononuclear phagocyte subsets in young ruminants at homeostasis and during Cryptosporidium parvum infection
Source: Front Immunol. 2024 May 2;15:1379798. doi: 10.3389/fimmu.2024.1379798 (PMC11096452; doi:10.3389/fimmu.2024.1379798)
Supplement: Supplementary file 7 [file Table_6.csv]

	p_val	avg_log2FC	pct.1	pct.2	p_val_adj
VIM	2,18185568174247e-85	-2,19141624534909	0,495	0,942	3,827847608049e-81
PLAC8	5,84401982616081e-72	1,37573108594106	0,99	0,849	1,02527483830165e-67
FABP3	3,23359270731088e-55	-0,732790638915849	0,178	0,653	5,67301504570621e-51
TMSB4X	9,81614627881004e-55	-0,325244695247768	1	1	1,72214470315443e-50
RBP4	8,13549281914438e-49	-1,587520060839	0,292	0,714	1,42729086019069e-44
LOC101113636	9,44117968243128e-47	-0,901015070412288	0,339	0,772	1,65636056348574e-42
ARHGDIB	2,89569671957009e-43	-0,647832982334783	0,965	0,996	5,08021032481377e-39
LOC101120392	6,03587807324298e-43	-0,355637570638528	1	1	1,05893444916975e-38
BIRC3	2,53252282088065e-40	-0,868927653146925	0,929	0,988	4,44305803695301e-36
SLAMF8	3,20895446091178e-40	-0,644720883983528	0,924	0,996	5,62978970622363e-36
NEBL	1,12261961813641e-39	-0,377846948322724	0,081	0,425	1,96952385805852e-35
MRPL14	3,36836617107769e-38	-0,551164190442273	0,952	0,996	5,90946161053869e-34
GABARAPL2	1,02630192749636e-34	-0,484746059346639	1	1	1,80054410159961e-30
SEPTIN9	1,501883738253e-33	0,539545611727767	0,976	0,915	2,63490483039106e-29
PARM1	5,83024925367135e-32	-0,496306698871576	0,965	0,996	1,0228589290641e-27
LOC101113217	2,88390040829651e-29	-0,394053913484369	0,999	1	5,05951487631541e-25
SRGN	7,82259732548777e-29	-0,539171158685204	0,994	1	1,37239647478357e-24
LOC101118024	3,05538121626793e-28	0,753030869853079	0,973	0,923	5,36036080582046e-24
NFKB2	5,60291352514203e-28	-0,454393568467566	0,323	0,676	9,82975148850918e-24
LOC101112761	2,57807458097576e-27	0,597477421986169	0,795	0,506	4,52297404486387e-23
TRAF3IP3	5,63338927612749e-27	-0,445850564521645	0,295	0,625	9,88321814603807e-23
BASP1	2,10465755348699e-26	-0,44474027921294	0,992	0,996	3,69241121183757e-22
MARCKSL1	2,39476011957629e-26	-0,424696291359952	0,084	0,359	4,20136715378464e-22
TCF4	5,53804590454808e-26	-0,649998124670988	0,803	0,954	9,71594773493915e-22
ABRACL	6,51559484700949e-25	-0,439229199511906	0,903	0,969	1,14309595995934e-20
PLEKHO1	1,86307409571852e-24	-0,44003963117779	0,973	0,996	3,26857719352858e-20
RASSF2	2,9543388194992e-24	-0,418581371851067	0,844	0,973	5,18309202492939e-20
MTSS1	1,85983535874549e-23	-0,387328498702073	0,182	0,479	3,26289515338308e-19
TIFAB	2,98436518456273e-23	0,748443005618843	0,971	0,95	5,23577027979686e-19
PSMA6	3,97511914870674e-23	-0,463188529678447	0,946	0,973	6,9739490344911e-19
OSBPL3	5,67255923031849e-23	-0,357237036440823	0,271	0,583	9,95193791367076e-19
LOC101120029	8,97592274780832e-23	0,581279281038161	0,577	0,251	1,57473588687549e-18
CD81	2,4785751901895e-22	-0,37365115575832	0,995	1	4,34841231366846e-18
MECOM	7,45765956299419e-22	-0,257503090353203	0,115	0,378	1,3083717937317e-17
LOC101117086	7,86319534352089e-22	0,4322614758574	0,961	0,946	1,37951899106731e-17
CAPG	8,00293905736656e-22	0,530948632413128	0,796	0,544	1,40403562822439e-17
KCNA3	8,77587356300509e-22	-0,447358899943879	0,557	0,83	1,53963925789361e-17
SLC27A3	5,22279394542571e-21	-0,305460015148701	0,135	0,394	9,16286969785487e-17
HSP90AB1	6,05852699823715e-21	-0,342333018390096	1	1	1,06290797657073e-16
LOC101105208	8,0522849904672e-21	-0,392470553394643	0,995	1	1,41269287872757e-16
LOC101122274	3,29363867456059e-20	-0,443704348699323	0,167	0,429	5,7783596906491e-16
PABPC1	7,25304757947029e-20	0,291853782999308	1	1	1,27247466734227e-15
FMNL3	7,45922224289868e-20	-0,303825159081462	0,243	0,533	1,30864595029414e-15
LOC101105179	1,81810781764725e-19	0,260715509262731	0,999	1	3,18968835528034e-15
LOC101118983	2,58498777001651e-19	3,21317050793987	0,467	0,197	4,53510254371696e-15
GNG5	5,69896590558555e-19	-0,292629381863449	0,994	1	9,99826578475928e-15
ATP1B1	5,70527331678293e-19	0,587903467145146	0,928	0,853	1,0009331506964e-14
TSPAN13	2,1646241450702e-18	-0,390726668769242	0,572	0,815	3,79761660011116e-14
NFE2L3	4,55384196903932e-18	-0,295541712522061	0,3	0,583	7,98926035048258e-14
LOC101118514	4,67403050173465e-18	-0,251574086628828	1	1	8,20011911224327e-14
CALR	1,08978055071207e-17	-0,405467229391628	1	1	1,91191099816926e-13
TRAF3	1,60386499966134e-17	-0,344339231896688	0,408	0,676	2,81382075540586e-13
FCHSD2	2,10058649052961e-17	-0,373608907689067	0,837	0,954	3,68526893898515e-13
LGALS1	2,10929224054442e-17	0,538008923673744	0,929	0,799	3,70054230681112e-13
RASGEF1B	5,51151902249856e-17	-0,441927543627878	0,395	0,668	9,66940897307147e-13
LSP1	6,68886289394058e-17	-0,274644117098553	1	1	1,17349410611293e-12
STOM	9,27191120014109e-17	0,443409821570705	0,923	0,884	1,62666410095275e-12
LPAR6	9,66762058123967e-17	0,486019529300297	0,941	0,915	1,69608735477269e-12
PRSS23	2,34456442036627e-16	-0,254381471141915	0,158	0,394	4,11330381909059e-12
GPX1	2,53562195312886e-16	0,298251552148563	1	1	4,44849515456927e-12
SP140	4,59131792029093e-16	-0,36527700420637	0,675	0,873	8,05500815935841e-12
LOC114109611	5,43480445520561e-16	-0,354811501393075	0,585	0,834	9,53482093621272e-12
SEC61B	6,09770399024615e-16	-0,268363700120831	0,996	1	1,06978118804878e-11
ACTB	8,04244680931407e-16	-0,255028977095606	1	1	1,41096686822606e-11
WARS1	8,19727100094808e-16	0,554448058113072	0,851	0,734	1,43812922440633e-11
CHCHD10	1,51022471016553e-15	0,383665606319857	0,966	0,958	2,64953823151441e-11
LOC105614852	2,12821652115468e-15	0,528755912832277	0,881	0,776	3,73374306471377e-11
OGFRL1	5,05498229491875e-15	-0,393077147160716	0,475	0,695	8,86846093820545e-11
LAPTM4A	6,78869486130346e-15	0,383093848908889	0,971	0,973	1,19100862646708e-10
RELB	8,22922221429003e-15	-0,30169378350514	0,409	0,664	1,44373474527504e-10
LOC101119517	1,21641635202915e-14	0,364432612619605	0,427	0,166	2,13408084799994e-10
AKAP11	2,65205496445968e-14	0,405598993251132	0,865	0,776	4,65276522964807e-10
TIMP2	3,02950354042859e-14	0,463064184956938	0,833	0,691	5,31496101132792e-10
TYROBP	3,04312272048335e-14	-0,429677993395405	0,919	0,973	5,33885450081598e-10
SCPEP1	3,46272278975654e-14	0,481855362109827	0,904	0,799	6,07500086234887e-10
KCNK6	3,49786972361359e-14	-0,303844793334855	0,322	0,552	6,13666264310769e-10
IL21R	3,84090216319972e-14	-0,281470548798335	0,258	0,498	6,73847875511759e-10
PLPP1	6,02116485775149e-14	0,404409579062615	0,834	0,718	1,05635316264392e-09
LOC101116085	6,90511119578657e-14	0,506251938152487	0,961	0,915	1,21143270818880e-09
SH3BGRL	7,10469682419717e-14	-0,292939784473983	0,971	0,992	1,24644801083715e-09
HIC1	9,59970775715608e-14	0,393253174489578	0,801	0,637	1,68417272891546e-09
CFD	2,16134298859281e-13	0,259494376372492	0,824	0,71	3,79186013918723e-09
CALM3	3,96095418381905e-13	-0,301204176711023	0,977	0,988	6,94909802009214e-09
CD79A	5,24291266990628e-13	-0,372514214853283	0,642	0,83	9,19816598808358e-09
SDCCAG8	6,54461473681062e-13	-0,351754004052717	0,443	0,656	1,14818720942605e-08
MPC1	7,99896946061447e-13	0,334898087492731	0,922	0,853	1,4033392021702e-08
NEB	9,00129836584646e-13	0,516551137662235	0,511	0,29	1,5791877853041e-08
MICAL1	1,38106815025281e-12	-0,346965610391331	0,751	0,888	2,42294596280354e-08
CD40	1,48936720122333e-12	-0,284578968349775	0,618	0,807	2,61294581782621e-08
LOC101117600	1,55250857989586e-12	0,352463843398875	0,741	0,537	2,7237210525693e-08
TNFRSF13B	1,6201688639167e-12	0,31828230569289	0,504	0,286	2,84242425485546e-08
SAMHD1	1,79075596724771e-12	0,347469143312437	0,966	0,958	3,14170226893939e-08
METRNL	1,79373427062416e-12	0,415598211074055	0,943	0,931	3,14692740438302e-08
SPTSSA	3,02714597541845e-12	-0,278313831495881	0,841	0,903	5,31082489927413e-08
IRF1	3,48553429828775e-12	0,424898872257848	0,592	0,398	6,11502137291602e-08
ITGB7	3,65430187661389e-12	0,336654962298415	0,939	0,915	6,41110721233141e-08
GSTP1	3,67188880531817e-12	0,301658659941189	0,995	0,992	6,44196172005019e-08
FGR	4,26792002895718e-12	-0,317112756002862	0,722	0,884	7,48763889880247e-08
AKR7A2	5,88913662831106e-12	-0,293204654861742	0,971	0,996	1,03319013007089e-07
GLRX3	8,2217979232855e-12	-0,266485677929212	0,927	0,961	1,44243222766121e-07
SNX22	1,28692425041093e-11	-0,314444330512349	0,633	0,807	2,25777990492093e-07
ANXA1	1,32479188946587e-11	0,373809284939608	0,648	0,409	2,32421489087892e-07
ANKRD31	1,6072304969259e-11	-0,288446189601913	0,237	0,44	2,8197251838068e-07
TAGLN2	2,30246179393812e-11	-0,32659103230971	0,978	0,977	4,03943897128503e-07
LCP1	2,63272511772856e-11	-0,268018641760253	0,959	0,992	4,61885294654298e-07
CD1D	2,68693158379127e-11	0,320035096367565	0,596	0,405	4,7139527706034e-07
TSPAN15	4,58266009947958e-11	-0,288333797306817	0,811	0,907	8,03981887852697e-07
LAMP3	4,80360065909392e-11	-0,269016771372306	0,425	0,637	8,42743699631438e-07
DHRS12	5,55961612917179e-11	0,254584707561017	0,362	0,151	9,75379053701899e-07
LOC101111631	6,81323506575834e-11	0,508659778759595	0,62	0,436	1,19531395993664e-06
STXBP6	7,5244284087564e-11	0,286097657177513	0,676	0,483	1,32008572003222e-06
SEMA4A	9,05701646218017e-11	-0,26710188590032	0,718	0,849	1,58896296812489e-06
ICAM1	9,99211313505499e-11	-0,364266732348615	0,889	0,95	1,75301632841405e-06
LOC114110633	1,14171816659632e-10	-0,34435577355261	0,32	0,525	2,00303035147659e-06
RAB8B	1,46287485469995e-10	-0,277472701766093	0,875	0,934	2,56646764508559e-06
RAP2A	1,68555543225534e-10	-0,324326173430832	0,867	0,958	2,95713845034877e-06
GALNT7	1,9665438069894e-10	-0,283773504050835	0,773	0,911	3,4501044549822e-06
CTSS	2,00260946748352e-10	0,254455358558928	0,999	1	3,51337804975309e-06
PACSIN2	3,31606568772568e-10	-0,283297579751051	0,901	0,961	5,81770564254593e-06
TBC1D4	3,91832427485005e-10	-0,414506227768446	0,819	0,896	6,87430810779692e-06
RSPH3	4,33662217030461e-10	0,25724123372834	0,381	0,178	7,6081699355824e-06
PALM2AKAP2	4,34932765823714e-10	-0,329003775365658	0,666	0,799	7,63046044361125e-06
LOC101116099	4,38182829181959e-10	0,254818466849205	0,999	1	7,6874795551683e-06
ITGAL	5,44565940379908e-10	-0,256056897648255	0,365	0,56	9,55386485802511e-06
SP110	6,473633301845e-10	-0,284048600874096	0,701	0,826	1,13573422647569e-05
SUB1	9,69613412132187e-10	-0,256542540118424	0,795	0,888	1,70108977024471e-05
CLIC2	1,27467289314153e-09	-0,314847600764584	0,723	0,865	2,2362861237275e-05
FKBP5	1,69795122013164e-09	-0,268350467830821	0,362	0,56	2,97888562059895e-05
PDIA6	3,15091032065261e-09	-0,321280186974944	0,792	0,884	5,52795706655294e-05
CTSH	3,31197297060444e-09	-0,279130061446177	0,889	0,938	5,81052537962842e-05
ITGA4	3,37423854037702e-09	0,282588715435497	0,862	0,73	5,91976409523744e-05
BAG2	4,21211129834921e-09	-0,337490885451329	0,896	0,95	7,38972806182385e-05
PIM3	6,04488054382115e-09	-0,28889488187966	0,878	0,977	0,000106051384260798
GLIPR1	8,06679534083058e-09	0,275880530949382	0,615	0,44	0,000141523857459532
NFKBIE	8,73727944858988e-09	-0,297957100490382	0,591	0,741	0,000153286830646061
LOC101110855	9,61602553399338e-09	0,296540678649297	0,6	0,409	0,00016870355196838
FSCN1	1,02009994106706e-08	-0,254228420166979	0,914	0,965	0,000178966333660805
SCARB1	1,09408492841062e-08	-0,252696494828563	0,758	0,846	0,000191946259840359
CXCL16	1,53217495920107e-08	-0,250030307760004	0,989	0,996	0,000268804774842235
NPC2	1,56111662253723e-08	0,297113494550069	0,895	0,857	0,000273882300257931
APOBEC3F	2,77185045532616e-08	-0,266770830195563	0,641	0,745	0,000486293443882421
ANXA2	2,90088716122888e-08	0,324008030652797	0,628	0,467	0,000508931643565994
DAPK2	3,11851580665974e-08	0,294266544228812	0,886	0,83	0,000547112413120384
ADGRE5	3,12063424510065e-08	0,252694076775895	0,599	0,417	0,000547484071960458
PHACTR2	3,44777861304951e-08	0,274273445609249	0,835	0,772	0,000604878279873407
LOC121818464	5,01777559935052e-08	0,385253065897417	0,978	0,977	0,000880318551150055
HSPA5	5,45258215547237e-08	-0,408200556272508	0,991	0,985	0,000956601013356073
HCK	6,97683133356138e-08	0,264124265419722	0,891	0,853	0,00122401528916001
FLT3	1,09835759906368e-07	0,275818099854133	0,863	0,799	0,00192695857179732
LOC114114483	1,2888032355233e-07	0,279393402596604	0,729	0,618	0,00226107639640208
TRAF1	1,48085660363265e-07	-0,254968743991389	0,457	0,625	0,00259801482541312
C12H1orf53	2,0220962821059e-07	0,260273830145026	0,859	0,749	0,00354756571732659
GLS	2,94026134786097e-07	0,349341660526101	0,92	0,876	0,00515839450868728
LIMD2	2,98033166429676e-07	0,305951189941642	0,924	0,903	0,00522869387184224
ICOSLG	3,39978094304332e-07	-0,25382789463879	0,678	0,788	0,00596457568647521
SOCS3	4,321277632588e-07	-0,443634618845943	0,381	0,544	0,00758124947861239
ATG16L1	5,60245422833097e-07	-0,293526209301221	0,485	0,633	0,00982894569818386
HSP90B1	5,89425229960773e-07	-0,334263018076124	0,981	0,988	0,0103408762344318
PIK3R1	7,04635931432973e-07	0,282421534675189	0,846	0,764	0,0123621327810601
LOC101114678	9,71437976257631e-07	-0,254120676604124	0,532	0,668	0,0170429078554639
LOC101109975	1,65212872881616e-06	0,260397178512891	0,961	0,958	0,0289849464183507
LOC101123029	2,34481953206504e-06	0,27734236841158	0,933	0,896	0,041137513870549
ISG20	5,30103807950356e-06	0,413186726411358	0,944	0,903	0,0930014120668105
HMOX1	3,0010404089555e-05	-0,254760855686237	0,744	0,842	0,526502529347153
DUSP5	6,25820354638465e-05	-0,328429606215089	0,557	0,672	1
NFKBIA	9,76131788677648e-05	-0,278672584111201	0,887	0,946	1
TNFSF9	0,000144988646301768	-0,274170365361062	0,181	0,282	1
KLF2	0,000179619467815193	0,361906164507194	0,757	0,645	1
ISG15	0,000300663992814931	0,2670070996584	0,638	0,529	1
H1-2	0,000367502491525582	0,25227964335178	0,799	0,772	1
LOC114112490	0,00059308063493384	0,293453371030867	0,881	0,822	1
LOC101109652	0,000880129782747177	0,250642644679891	0,396	0,297	1
LOC101114285	0,0083272763590541	-0,284031913225173	0,205	0,278	1
CXCL10	0,0124764572582698	0,294293455808512	0,918	0,927	1
LOC114108618	0,318491297439317	0,350116486096886	0,515	0,51	1
C1QC	0,929279586631875	-0,369790181392716	0,53	0,544	1
