# Supplementary material for: Characterization of intestinal mononuclear phagocyte subsets in young ruminants at homeostasis and during Cryptosporidium parvum infection
Source: Front Immunol. 2024 May 2;15:1379798. doi: 10.3389/fimmu.2024.1379798 (PMC11096452; doi:10.3389/fimmu.2024.1379798)
Supplement: Supplementary file 8 [file Table_7.csv]

	p_val	avg_log2FC	pct.1	pct.2	p_val_adj	cluster	gene
1	3,21799323165176e-287	1,76779241976244	1	0,747	5,64564732560984e-283	0	BPI
2	1,3561614930248e-242	0,89281272964664	0,999	0,937	2,37924972336271e-238	0	LOC101116099
3	9,6886820228099e-233	0,737717545957775	1	0,988	1,69978237408177e-228	0	LOC101109746
4	1,09733793460715e-227	0,953425503084793	0,884	0,322	1,92516967247478e-223	0	LOC114111438
5	3,6997689244365e-202	1,05034856358951	0,996	0,794	6,4908746010314e-198	0	SCIN
6	8,09343211905457e-202	0,796779295115813	1	0,978	1,41991173096693e-197	0	LOC101109747
7	9,59060378654898e-192	1,15084122880192	0,973	0,585	1,68257552831215e-187	0	LAG3
8	3,85561072497289e-191	0,755601755338336	1	0,992	6,76428345589244e-187	0	LOC101120392
9	4,32036108596657e-177	0,662048638466364	1	0,977	7,57964148921974e-173	0	LOC101108696
10	7,07718475257254e-166	0,658963979912356	1	0,966	1,24162129299133e-161	0	LOC101118514
11	1,86578098364216e-158	0,723004772205179	0,998	0,899	3,27332615770181e-154	0	JAML
12	2,93604159201379e-150	0,55388927086466	1	0,99	5,15099136902899e-146	0	CD74
13	7,12783213287541e-147	0,891601476288298	0,967	0,595	1,25050686939166e-142	0	LOC101102057
14	1,27155715567465e-143	0,903614703570107	0,983	0,741	2,2308198739156e-139	0	FABP7
15	6,7598209719477e-141	0,816200585336172	0,992	0,929	1,1859429913185e-136	0	PARVG
16	2,25920346982302e-139	0,628117952633945	1	0,972	3,9635465674575e-135	0	TIMP2
17	1,90066911544587e-132	0,603983659582892	1	0,949	3,33453389613824e-128	0	DQA
18	5,55863539429715e-132	0,632697067460508	0,738	0,293	9,75206993575492e-128	0	LOC101110577
19	5,11253401398236e-129	0,783120518397245	0,668	0,235	8,96942967413064e-125	0	DMBT1
20	7,29886318571521e-128	0,618949973136744	0,702	0,274	1,28051255730188e-123	0	GPR171
21	3,287259581814e-121	0,606583962261322	0,684	0,278	5,76716821033447e-117	0	LOC121818779
22	3,29868614166725e-116	0,662796769112906	0,944	0,703	5,78721496694103e-112	0	GPR35
23	1,49551603394786e-114	0,607060933161099	0,946	0,592	2,62373332995813e-110	0	MSR1
24	3,04696145406651e-114	0,61574208877387	0,988	0,89	5,34558917501428e-110	0	GSTP1
25	7,85526986333431e-113	0,483371867137413	1	0,983	1,37812854482337e-108	0	NAAA
26	6,77299503224604e-110	0,623705073005843	0,946	0,607	1,18825424845725e-105	0	ASGR2
27	3,50321404435346e-107	0,652530593320286	0,983	0,816	6,14603871941371e-103	0	ITGB7
28	9,7365551208047e-106	0,554464946848718	0,922	0,589	1,70818123039398e-101	0	PAMR1
29	2,8652387120129e-101	0,606071246709337	0,987	0,871	5,02677479635543e-97	0	NAPSA
30	3,55079301055229e-98	0,585380248595626	0,878	0,564	6,22951125771293e-94	0	STOM
31	1,16373531958164e-96	0,583120974513478	0,985	0,773	2,04165724467403e-92	0	TRPM2
32	2,89654862014413e-94	0,572824634080647	0,981	0,692	5,08170489918086e-90	0	LOC101117600
33	7,70954230927044e-94	0,638715573005566	0,939	0,7	1,35256210273841e-89	0	CCND1
34	1,19162255652732e-93	0,608594342289887	0,908	0,633	2,09058261317153e-89	0	ATP1B1
35	3,22456102657044e-93	0,869867463996079	0,841	0,481	5,65716986501518e-89	0	CXCL8
36	5,46996551770219e-93	0,434240609092459	0,65	0,257	9,59650750425672e-89	0	TIFAB
37	7,10241843094854e-93	0,618746716262676	1	0,881	1,24604828952561e-88	0	FCGR3A
38	5,99278488806267e-92	0,662591641786149	0,998	0,754	1,05137418076172e-87	0	DNASE1L3
39	4,35116434805708e-90	0,53638497944523	0,999	0,923	7,63368273223133e-86	0	LOC101112761
40	1,73774942903689e-89	0,362804979945026	1	0,994	3,04870759830231e-85	0	LAPTM5
41	3,94120424382548e-80	0,38191580710957	0,483	0,168	6,91444872536742e-76	0	CDC42EP3
42	1,00763885987988e-77	0,446192713995276	0,991	0,932	1,76780161577326e-73	0	C1H1orf54
43	1,27732915930119e-77	0,336471254307089	0,454	0,148	2,24094627707801e-73	0	LOC105615175
44	7,31072806163677e-76	0,441386193904789	0,589	0,258	1,28259413113355e-71	0	GIMAP1
45	5,24532307438711e-75	0,429835646478352	1	0,965	9,20239480170475e-71	0	C1QB
46	1,78871288317964e-74	0,426900944270415	1	0,987	3,13811788225036e-70	0	CTSC
47	1,03541939439513e-73	0,479922624491397	0,896	0,589	1,81653978552682e-69	0	C1R
48	1,30188559059858e-73	0,496833737065924	0,995	0,887	2,28402808014615e-69	0	EMILIN2
49	2,63081427379514e-72	0,378263784890086	0,989	0,953	4,6155005619462e-68	0	LAT2
50	1,66883821122716e-71	0,397159983161281	0,99	0,948	2,92780975777694e-67	0	RGS10
51	4,06877460010913e-71	0,457381464847112	0,932	0,784	7,13825815843145e-67	0	CTSF
52	5,55043422801784e-71	0,406448234309928	0,78	0,466	9,7376818096345e-67	0	P2RY6
53	1,39922909086672e-69	0,462800198446894	0,973	0,742	2,45480751701657e-65	0	EBI3
54	2,39849739849916e-69	0,447590767760816	0,867	0,535	4,20792383592693e-65	0	LOC101110855
55	2,97347748764362e-69	0,425148637243595	0,938	0,755	5,21666890432197e-65	0	CLN8
56	7,00939993128936e-69	0,367013395075551	0,594	0,274	1,2297291239454e-64	0	LOC105615131
57	2,78745292405394e-68	0,393568960153436	0,708	0,387	4,89030740996023e-64	0	SIGLEC11
58	2,28116774919873e-64	0,411521697176946	0,967	0,844	4,00208069919425e-60	0	TPM4
59	1,73422341637627e-63	0,359907025560009	0,577	0,284	3,04252156169053e-59	0	SH3PXD2B
60	3,762343734766e-63	0,421456517285165	1	0,97	6,60065584827348e-59	0	C1QC
61	5,22480569295738e-63	0,378622977343933	0,715	0,393	9,16639910772442e-59	0	LOC101111528
62	9,03095323732541e-63	0,437633371845551	0,979	0,849	1,58439043595637e-58	0	VSIR
63	3,75669803517249e-60	0,391610164787601	0,852	0,56	6,59075103290662e-56	0	GPM6A
64	1,34393366759634e-59	0,426069559587584	0,967	0,809	2,35779722643102e-55	0	ULK2
65	2,93824674690485e-59	0,362105602279408	0,906	0,605	5,15486009276986e-55	0	GYPC
66	1,5551013560696e-57	0,346729866110313	0,75	0,451	2,72826981908851e-53	0	ITGB5
67	3,57918797169968e-57	0,440334803416172	0,981	0,827	6,27932737754992e-53	0	P2RY13
68	5,09534340824146e-57	0,431452526640357	0,955	0,792	8,93927047541882e-53	0	GPR34
69	5,16354405311627e-57	0,399014272753853	0,919	0,656	9,05892168678718e-53	0	CLEC7A
70	1,38887929394955e-56	0,409222954355011	0,964	0,685	2,43664983330508e-52	0	LOC101119572
71	3,88876398529479e-54	0,528634568894412	0,688	0,422	6,82244753580118e-50	0	LOC106991972
72	3,94865044468232e-54	0,351000683698496	0,976	0,902	6,92751234015067e-50	0	ANXA3
73	1,23361257216077e-52	0,335081458334284	0,629	0,344	2,16424989659885e-48	0	PDE7A
74	1,33637666643163e-52	0,36274718682093	0,967	0,857	2,34453922358764e-48	0	LOC101104530
75	2,9402861748667e-52	0,405540308371105	0,9	0,724	5,15843806518614e-48	0	SLC46A3
76	1,03548418271893e-51	0,348614356356132	0,845	0,57	1,81665345016209e-47	0	LOC101116002
77	2,29792485815188e-51	0,383262793787927	0,995	0,921	4,03147937114165e-47	0	HMOX1
78	7,8783153435081e-51	0,380311742239737	0,973	0,848	1,38217164386506e-46	0	IRF8
79	5,03579415295773e-50	0,337595686782852	0,93	0,759	8,83479726194904e-46	0	CUL4A
80	2,44860188719431e-49	0,376614347928145	0,9	0,712	4,29582715089369e-45	0	CD8B
81	5,68685324995925e-48	0,381996748298806	0,922	0,757	9,97701534172851e-44	0	LST1
82	1,40473502532884e-47	0,344992520779249	0,869	0,657	2,46446712843692e-43	0	LOC101110450
83	6,13331197564426e-47	0,353168949760157	1	0,966	1,07602825300703e-42	0	C1QA
84	7,34979789525716e-47	0,356391730514118	0,852	0,644	1,28944854274392e-42	0	SMPDL3A
85	8,90580738486719e-47	0,336754052884277	0,863	0,632	1,5624348476011e-42	0	OVAR-DRB1
86	2,0945986803091e-46	0,371987041653678	0,998	0,971	3,67476392473429e-42	0	CEBPD
87	1,13862286956113e-45	0,355666083869526	0,951	0,838	1,99759996235804e-41	0	GUSB
88	1,29035063706556e-45	0,336399463734262	0,954	0,764	2,26379115766783e-41	0	SLCO2B1
89	1,85311197541622e-44	0,331464955417873	0,721	0,465	3,25109964967022e-40	0	TEX12
90	2,59427273456246e-44	0,527082269098819	0,949	0,807	4,55139208551638e-40	0	DUSP2
91	5,28391679811736e-44	0,337777871434493	0,9	0,713	9,27010363061709e-40	0	RNASE6
92	8,72490475839091e-44	0,352370710596933	1	0,99	1,5306972908121e-39	0	CFD
93	1,68666106780867e-40	0,366108651125003	0,921	0,779	2,95907817736353e-36	0	LPAR6
94	1,7385591504733e-38	0,368106561555632	0,893	0,687	3,05012817359036e-34	0	LOC121817525
95	1,08909801515111e-37	0,335391985278663	1	0,943	1,91071355778111e-33	0	ACP5
96	4,67105324828744e-36	0,362038739101167	0,866	0,676	8,19489581879549e-32	0	LOC101109975
97	3,49010450067611e-35	0,364574269831234	0,654	0,429	6,12303933598617e-31	0	DEFB109B
98	4,9736836156656e-29	0,40252320623774	0,918	0,797	8,72583053532373e-25	0	IER3
99	8,34080534829708e-25	0,351747640004097	0,71	0,495	1,46331089030524e-20	0	LOC101104661
100	5,38777539029952e-20	0,454394127685518	0,802	0,663	9,45231314474147e-16	0	LOC114108665
101	1,28478089513155e-63	0,414559153211119	0,309	0,064	2,25401960241879e-59	2	F13A1
102	1,49674781312286e-53	0,940821433180158	0,907	0,712	2,62589436334274e-49	2	PLAC8
103	3,26035130153358e-42	0,828773838974948	0,719	0,46	5,71996032341052e-38	2	LOC101115982
104	1,18190499835284e-41	0,613339455152203	0,742	0,516	2,07353412911023e-37	2	ITGA4
105	2,18826976821232e-40	1,37478017071721	0,634	0,359	3,83910048135169e-36	2	CXCL10
106	6,76634355683176e-39	0,332982256253962	0,998	0,992	1,18708731361056e-34	2	CTSS
107	7,60593460033464e-37	0,38807492828129	0,472	0,229	1,33438516628271e-32	2	ECE1
108	1,18682623348139e-35	0,614727106299852	0,791	0,563	2,08216794401976e-31	2	CD300H
109	3,89972253816969e-35	0,470458891673741	0,992	0,944	6,84167322096491e-31	2	SAMHD1
110	6,92728226835872e-35	1,81179328516612	0,593	0,364	1,21532240116085e-30	2	CXCL9
111	1,35192065121907e-33	1,43306691226978	0,669	0,437	2,37180959049874e-29	2	LOC105604171
112	2,63225356488719e-33	0,268142264683366	0,366	0,148	4,61802565423809e-29	2	MEF2C
113	1,73198143175806e-31	0,428573414860499	0,51	0,281	3,03858822387634e-27	2	NIBAN1
114	8,34977664790771e-29	0,410844337243474	0,959	0,908	1,46488481510893e-24	2	SARS1
115	4,08282509670154e-28	0,319222090210471	0,567	0,345	7,16290834965319e-24	2	CCR5
116	2,55661554861394e-27	0,460006993639891	0,736	0,518	4,48532631848829e-23	2	LOC101120029
117	5,00944357377885e-26	0,40574743907664	0,923	0,827	8,78856780583761e-22	2	MS4A8
118	5,10136920054947e-26	0,399720896610814	0,996	0,939	8,94984212544398e-22	2	LOC101112761
119	6,08359924370317e-25	0,292009995885889	0,996	0,993	1,06730665131528e-20	2	FTH1
120	2,13619315186508e-24	0,438657495726388	0,978	0,919	3,74773726563209e-20	2	LOC101116085
121	4,10403324865709e-24	0,511522302032239	0,961	0,92	7,200115931444e-20	2	LGALS3
122	5,09357999281381e-24	0,386384469180792	0,984	0,94	8,93617673939255e-20	2	LOC101102230
123	1,09408257810691e-23	0,376884031930731	0,797	0,61	1,91945847503077e-19	2	ABCA6
124	2,75273789210475e-23	0,323898476415433	0,925	0,82	4,82940335790858e-19	2	LITAF
125	1,88497471320383e-22	1,13886965168639	0,596	0,401	3,3069996368448e-18	2	LOC101121216
126	3,08042257300791e-22	0,294495998717393	0,996	0,992	5,40429336208507e-18	2	KEF53-p11
127	6,29216668196629e-22	0,516442613937777	0,378	0,208	1,10389772268417e-17	2	TNIP3
128	7,6235066966163e-22	0,433494695927017	0,911	0,816	1,33746801485436e-17	2	LGMN
129	1,11814432149644e-21	0,382205147953969	0,709	0,542	1,96167239763335e-17	2	ACSL4
130	3,34885232343251e-21	0,508228538796725	0,768	0,625	5,87522651623e-17	2	LOC101109388
131	8,14099658559166e-21	0,430062600711055	0,447	0,274	1,4282564409762e-16	2	LOC101119517
132	3,01802195279141e-20	0,350653666264195	0,935	0,877	5,29481771397726e-16	2	LOC114110140
133	1,10537560336507e-19	0,295676287880325	0,547	0,374	1,93927095854368e-15	2	LOXL3
134	2,79706941814375e-19	0,350921142453136	0,939	0,836	4,9071785871914e-15	2	BAZ1A
135	5,80511572264057e-19	0,355793813652155	0,941	0,795	1,01844950238006e-14	2	EBI3
136	1,02879185542495e-18	0,369625307226047	0,996	0,906	1,80491243115754e-14	2	FCGR3A
137	1,88651820617602e-18	0,277213697489014	0,992	0,954	3,30970754091521e-14	2	CYBB
138	2,6171704349614e-18	0,318777297049677	0,994	0,977	4,59156381109627e-14	2	CEBPD
139	5,59712256797854e-18	0,530096387919366	0,728	0,582	9,81959183326156e-14	2	SOCS3
140	8,93708455717898e-18	0,36019988209795	0,99	0,966	1,56792211471148e-13	2	CXCL16
141	1,0739536413524e-17	0,428631496792032	0,807	0,7	1,88414426838866e-13	2	ATP13A3
142	1,86058879472778e-17	0,376591758243488	0,327	0,181	3,26421698147041e-13	2	EID2
143	3,71646287590725e-17	0,360595479600615	0,98	0,893	6,52016246949167e-13	2	FGL2
144	4,70491982011729e-17	0,6024399172434	0,892	0,793	8,25431133241378e-13	2	LOC105614852
145	7,60533957011332e-17	0,396600426072748	0,888	0,729	1,33428077418068e-12	2	LOC121817525
146	6,42174456176369e-16	0,331283682496986	0,888	0,826	1,12663086591582e-11	2	BLVRB
147	6,87845313279831e-16	0,341984858085893	0,835	0,735	1,20675581761814e-11	2	IFIT2
148	7,90510362401167e-16	0,252882080399185	0,99	0,967	1,38687137979661e-11	2	LYN
149	8,1480765093833e-16	0,253657845015445	0,935	0,855	1,42949854280621e-11	2	GLIPR2
150	1,68888560048799e-15	0,588934218068704	0,713	0,642	2,96298089749612e-11	2	BATF
151	2,2815541655398e-15	0,451951869671867	0,669	0,509	4,00275862802303e-11	2	LOC101113705
152	2,79924116349935e-15	0,317631621765559	0,907	0,855	4,91098869724326e-11	2	ZEB2
153	2,90626427250956e-15	0,325362304548515	0,933	0,875	5,09875003969078e-11	2	KCTD12
154	3,63090234661749e-15	0,260490400030309	0,472	0,319	6,37005507690572e-11	2	C7H15orf48
155	5,08477558396477e-15	0,840991968007052	0,703	0,608	8,9207302845078e-11	2	LOC101113476
156	6,27951815912686e-15	0,255591191647716	0,333	0,187	1,10167866583722e-10	2	SNX10
157	7,9290184823202e-15	0,349298156922263	0,693	0,561	1,39106700253825e-10	2	TNFRSF1B
158	1,17514003230895e-14	0,268229735772131	0,915	0,866	2,06166567268283e-10	2	RPL22L1
159	1,63656058877379e-14	0,284290700495885	0,967	0,878	2,87118189694473e-10	2	VSIR
160	2,82316738477577e-14	0,303654535318217	0,555	0,391	4,95296485985061e-10	2	ADAM28
161	3,44356928708608e-14	0,290725969498213	0,872	0,796	6,04139795726381e-10	2	NMI
162	1,60637773773405e-13	0,250476771747592	0,929	0,886	2,81822910308062e-09	2	LOC101117272
163	5,12774342868686e-13	0,292576840645505	0,917	0,851	8,99611307128823e-09	2	GGTA1
164	6,80233243707351e-13	0,294539295244912	0,557	0,417	1,19340120276018e-08	2	POU2F2
165	8,8622954780679e-13	0,569237028225623	0,793	0,698	1,55480111867223e-08	2	ISG20
166	1,96227254544506e-12	0,351999048175355	0,587	0,462	3,44261095372881e-08	2	LOC101118024
167	2,0847090100596e-12	0,320782544043119	0,425	0,297	3,65741348724856e-08	2	IL21R
168	1,01569483611804e-11	0,322982220983103	0,789	0,736	1,78193502048549e-07	2	TARS1
169	2,12075570358964e-11	0,250294182763433	0,797	0,714	3,72065380637766e-07	2	LOC101110450
170	1,51880712908654e-10	0,779151164791493	0,455	0,344	2,66459522726943e-06	2	LOC101118983
171	2,00110720488963e-10	0,297820999831488	0,402	0,289	3,51074248025836e-06	2	IL27
172	1,3267752084086e-09	0,285398699222665	0,984	0,974	2,32769442563205e-05	2	TXN
173	2,37360509477241e-09	0,279492991164957	0,685	0,616	4,16425277826872e-05	2	DDIT4
174	6,52729231131202e-09	0,260811786621828	0,829	0,781	0,000114514816309658	2	IFIT3
175	6,55278815694674e-09	0,380114507778514	0,616	0,549	0,000114962115425474	2	ACSL5
176	6,9423150085388e-09	0,285740876318394	0,996	0,944	0,000121795974509805	2	NUPR1
177	7,93629197654713e-09	0,253582045215929	0,935	0,914	0,000139234306436543	2	ISG15
178	1,13058051398166e-08	0,281778163525036	0,51	0,407	0,000198349045372942	2	RAPGEF2
179	4,83740282429837e-08	0,340087540068835	0,648	0,57	0,000848673951494906	2	WARS1
180	7,74177043127173e-08	0,849308269784197	0,463	0,402	0,00135821620446231	2	SOD2
181	3,62919912619213e-07	0,424320216084235	0,758	0,748	0,00636706694699147	2	TNIP1
182	4,09450378095131e-07	0,265948432389545	0,778	0,707	0,00718339743330098	2	IRF1
183	4,76850592689468e-07	0,266749592561844	0,99	0,975	0,00836586679814403	2	HSP90B1
184	1,09569219372188e-06	0,296029158955602	0,378	0,285	0,0192228238466567	2	SLC2A6
185	1,96867966565587e-05	0,252585361684262	0,841	0,792	0,345385160542666	2	LOC101109397
186	3,42039502153112e-05	0,316943735072509	0,608	0,552	0,60007410257742	2	SOCS1
187	5,6135065077e-05	0,253360694233513	0,439	0,377	0,984833581710889	2	LOC105605761
188	0,000440119810013468	0,369857985204542	0,669	0,639	1	2	SDC4
189	0,00208256290408588	0,32461036117632	0,396	0,357	1	2	GPR84
190	0,00262470067330648	0,49346560006248	0,461	0,432	1	2	RCN2
191	0,00376400317251434	0,313535034703605	0,797	0,781	1	2	BCL2A1
192	0,00454761206651036	0,25027528304011	0,86	0,842	1	2	ICAM1
193	8,25714781852398e-131	1,37020990169052	0,961	0,803	1,44863401328185e-126	3	FOLR2
194	2,08698918759829e-122	1,1332460148784	0,971	0,787	3,66141383072244e-118	3	SIGLEC1
195	2,18270691233943e-103	1,00438720585446	0,985	0,89	3,8293410070083e-99	3	DAB2
196	7,3946736637272e-101	1,14171043631455	0,766	0,353	1,2973215475643e-96	3	CTSK
197	6,31190162894079e-97	0,685937285799217	0,481	0,11	1,10736002178137e-92	3	IGF1
198	1,83265327696558e-94	0,994031826955384	0,921	0,658	3,21520690910841e-90	3	MRC1
199	5,05932813488196e-94	1,02711809899487	0,99	0,943	8,87608527983692e-90	3	LOC100101238
200	3,04251844012533e-91	1,02193634494342	0,948	0,786	5,33779435135589e-87	3	SLC40A1
201	8,25678516823184e-87	0,712180719682212	0,68	0,298	1,44857038991459e-82	3	C2
202	8,51842975152906e-87	0,710921485362314	0,992	0,967	1,49447331560826e-82	3	LOC114115224
203	9,913114754464e-86	0,691001141509154	1	0,992	1,73915685252316e-81	3	CFD
204	6,74787605503703e-84	0,657805951532118	0,992	0,967	1,1838473750957e-79	3	MARCKS
205	1,36576701038153e-82	0,632057857502294	0,996	0,953	2,39610164301335e-78	3	CD2
206	7,77738920979868e-80	0,576197300751571	0,481	0,132	1,36446516296708e-75	3	PMP22
207	1,23165017829028e-77	0,602719714045334	0,996	0,966	2,16080707279246e-73	3	SELENOP
208	1,20487703586895e-74	0,806783245767452	0,824	0,542	2,11383627172849e-70	3	MAF
209	1,00956042973326e-67	0,732729969498207	0,272	0,043	1,77117281792403e-63	3	CLEC4F
210	1,69312788606214e-66	0,440287190548643	1	0,976	2,97042356330742e-62	3	C1QC
211	2,97159938037753e-61	0,502517722638505	0,977	0,992	5,21337395293433e-57	3	FCGRT
212	1,74333495504229e-60	0,722075839777553	0,969	0,864	3,05850684512619e-56	3	RARRES1
213	3,62934733184164e-58	0,742172605268686	0,869	0,613	6,36732695898297e-54	3	STAB1
214	8,12569086295197e-56	0,564550889171967	0,55	0,238	1,42557120499629e-51	3	NRP1
215	2,87853284803871e-55	0,655630740672885	0,88	0,673	5,05009802859912e-51	3	GYPC
216	3,00810632468106e-55	0,785331916984394	0,832	0,558	5,27742173602045e-51	3	CD300H
217	1,11202880460803e-54	0,71122202002659	0,89	0,646	1,95094333480432e-50	3	FCGR1A
218	4,70993220627529e-54	0,386127418913094	1	1	8,26310506268936e-50	3	SAT1
219	7,56774982871509e-54	0,522351129085296	0,971	0,97	1,32768602994978e-49	3	CREG1
220	3,97467240491839e-50	1,28323182680817	0,799	0,524	6,97316526718883e-46	3	LOC101104661
221	9,20998287580466e-48	0,446453750114589	0,515	0,231	1,61579939573117e-43	3	RAB3IL1
222	1,9645229462795e-47	0,621360905689104	0,959	0,856	3,44655905695275e-43	3	GLUL
223	7,07605698480235e-45	0,551824245723304	0,988	0,957	1,24142343741372e-40	3	ACP5
224	1,87402257673804e-44	0,379432060229036	1	0,972	3,28778520862922e-40	3	C1QB
225	1,10615177294108e-43	0,489893672416284	0,614	0,326	1,94063267044784e-39	3	MDK
226	2,34553683968555e-43	0,724177831088402	0,672	0,427	4,11500983154432e-39	3	FXYD6
227	8,92817677905724e-43	0,446448573063095	0,983	0,972	1,5663593341178e-38	3	NPC2
228	1,29744245546647e-42	0,416392671535658	0,438	0,178	2,27623304387037e-38	3	RAB3C
229	1,82571650680394e-42	0,611640565115955	0,805	0,583	3,20303703953683e-38	3	ITSN1
230	5,03546396753184e-42	0,604714840959603	0,884	0,788	8,83421798463785e-38	3	LMO4
231	5,30761081528875e-42	0,624732841932313	0,676	0,427	9,31167241434258e-38	3	PGFS
232	1,0029122472707e-39	0,448742559786188	0,71	0,458	1,75950924661172e-35	3	BCO2
233	4,71240602436991e-39	0,602902879490405	0,961	0,901	8,26744512915456e-35	3	TENT5A
234	7,49624305161456e-39	1,25534726156715	0,658	0,396	1,31514088097526e-34	3	LOC101114285
235	3,69127376386818e-38	0,399500492041413	0,384	0,152	6,47597069133033e-34	3	LOC101111878
236	1,91282269203784e-37	0,597600185048678	0,923	0,815	3,35585613091118e-33	3	LGMN
237	1,36224662487457e-35	0,751414756265668	0,967	0,943	2,38992547867995e-31	3	KLF6
238	3,1916489269738e-35	0,584494054947058	0,946	0,834	5,59942887748283e-31	3	LOC105612575
239	1,56262950562718e-34	0,545861154106903	0,78	0,584	2,74147720467233e-30	3	LOC101120455
240	2,8913320671519e-32	0,879482951189205	0,809	0,596	5,0725529786113e-28	3	LOC101114535
241	1,59199634819626e-31	0,413979305091463	0,973	0,943	2,79299839327551e-27	3	APLP2
242	2,23336531523108e-31	0,570908990725726	0,952	0,845	3,9182161090414e-27	3	ULK2
243	2,81345415030968e-31	0,500563433320794	0,938	0,807	4,9359239613033e-27	3	SLCO2B1
244	4,54944528365379e-30	0,472357517909675	0,909	0,847	7,98154680564221e-26	3	PHACTR2
245	2,55136030706512e-29	0,664267351928457	0,67	0,45	4,47610652271504e-25	3	KLF2
246	2,78971753810912e-29	0,394418723917504	0,529	0,309	4,89428044885863e-25	3	SESN1
247	2,91609680198243e-29	0,475797165355612	0,907	0,858	5,11600022939797e-25	3	HEBP1
248	4,29450900135417e-29	0,42988475179195	0,919	0,91	7,53428659197575e-25	3	C3H12orf57
249	5,04071270189408e-29	0,401654262762507	0,923	0,833	8,84342636420298e-25	3	GPR34
250	9,25301585202932e-29	0,555755141305215	0,575	0,353	1,62334910108002e-24	3	PDK4
251	1,38561285566416e-28	0,40462116536928	0,425	0,217	2,4309191939772e-24	3	GPX3
252	1,67672114020943e-28	0,479713396353638	0,705	0,5	2,94163956838343e-24	3	PID1
253	9,57654187260525e-28	0,386521552337323	0,539	0,342	1,68010850612987e-23	3	LOC101122319
254	2,30100566227009e-27	0,417761290263792	0,907	0,812	4,03688433388665e-23	3	TAGLN2
255	2,2898880104364e-25	0,398128127738845	0,627	0,412	4,01737952550962e-21	3	GCNT1
256	2,58060850753273e-25	0,370085108966687	0,965	0,944	4,52741956561543e-21	3	LOC101102230
257	4,60788830080952e-25	0,417319360605743	0,838	0,687	8,08407923494022e-21	3	C3AR1
258	4,93164947708486e-25	0,466549809485405	0,919	0,863	8,65208584259768e-21	3	METRNL
259	6,70096960525345e-25	0,396457245708776	0,676	0,461	1,17561810754567e-20	3	SIGLEC11
260	1,74884600120255e-24	0,595925322376003	0,664	0,496	3,06817542450976e-20	3	ARRDC3
261	1,95995293434325e-24	0,406783126797487	0,929	0,827	3,43854142801179e-20	3	ABCA1
262	3,0009455976838e-24	0,454090865525495	0,948	0,913	5,26485895657645e-20	3	LOC654403
263	1,46495593520588e-23	0,400364201574525	0,871	0,691	2,57011869272519e-19	3	LAIR1
264	5,56609580968888e-23	0,449671340513373	0,944	0,92	9,76515848851818e-19	3	ZFP36L1
265	4,04767420533761e-22	0,416752749018701	0,988	0,947	7,10123962584431e-18	3	DUSP6
266	9,67337966877162e-22	0,388967587670273	0,925	0,751	1,69709772908929e-17	3	LOC101119572
267	3,86501023420614e-21	0,731660933519005	0,699	0,505	6,78077395489125e-17	3	RARRES2
268	2,0202536708867e-20	0,438562630254293	0,583	0,405	3,54433304020363e-16	3	LOC105604155
269	4,62884685734211e-20	0,37536957912989	0,942	0,898	8,12084892652099e-16	3	AP1B1
270	9,98272252558623e-20	0,387079540687004	0,876	0,77	1,75136883988885e-15	3	SRGAP1
271	1,09597275213365e-19	0,39270505731414	0,724	0,602	1,92277459634327e-15	3	ATL2
272	4,70707015696827e-19	0,404547212583784	0,676	0,538	8,25808388338513e-15	3	FRMD4B
273	6,063657209405e-19	0,430922464913551	0,967	0,888	1,06380802081801e-14	3	LOC101111069
274	6,19732430754455e-17	0,494115993388428	0,394	0,234	1,08725857651562e-12	3	PLK2
275	8,73389734680018e-16	0,546835871394738	0,643	0,486	1,53227495052262e-11	3	IL10
276	3,3761265032671e-15	0,538104288360506	0,788	0,677	5,92307633733181e-11	3	MYO9A
277	9,73587516305216e-15	0,375698166834347	0,961	0,966	1,70806193860587e-10	3	DUSP1
278	2,58247928766286e-14	0,463897454041384	0,629	0,479	4,53070166227572e-10	3	LOC101115982
279	4,22186938791345e-14	0,586260520463454	0,672	0,557	7,40684765415535e-10	3	LOC114117130
280	2,0597719050367e-13	0,474171241558288	0,604	0,485	3,61366383019639e-09	3	LOC101111669
281	2,41225180055429e-13	0,420954309329275	0,981	0,979	4,23205455889245e-09	3	JUN
282	4,67514379319505e-13	0,388368281575622	0,967	0,937	8,2020722707814e-09	3	LOC101116303
283	2,82588670455196e-11	0,382818651407094	0,68	0,594	4,95773563446596e-07	3	GADD45B
284	4,39150335804825e-11	0,386807634837879	0,527	0,398	7,70445349135984e-07	3	ADAM28
285	1,2013823520548e-10	0,439495306871807	0,768	0,712	2,10770519844493e-06	3	ATF3
286	2,89374264138143e-10	0,381463722147565	0,446	0,327	5,07678209003958e-06	3	CITED2
287	7,05516040682357e-10	0,462026549592898	0,892	0,867	1,23775734177313e-05	3	FOSB
288	8,1583985569872e-10	0,382269624299423	0,838	0,754	1,43130944283784e-05	3	DMXL1
289	1,50675809140043e-09	0,391774062592781	0,355	0,248	2,64345639555292e-05	3	LOC101108086
290	3,0878944436185e-09	0,451574274907293	0,73	0,631	5,4174020118843e-05	3	PHTF2
291	6,69118574052799e-09	0,438054716247863	0,919	0,9	0,000117390162631823	3	MACF1
292	6,30179721451235e-08	0,420314565997753	0,795	0,694	0,00110558730331405	3	LOC114108665
293	2,21412458232499e-201	1,55357653317699	0,897	0,152	3,88446016723097e-197	4	BCAM
294	5,37257287497312e-139	1,21436112242241	0,789	0,189	9,42564185185284e-135	4	MARCKSL1
295	4,66416958043298e-136	1,20270284645147	0,828	0,218	8,18281911191163e-132	4	LOC101119740
296	3,19158132426589e-124	0,572546715638091	0,577	0,094	5,59931027529208e-120	4	LIMS2
297	1,20857331172316e-112	0,88622919207533	0,755	0,216	2,12032101808711e-108	4	ENPP2
298	2,01187969363662e-108	0,873714927065123	0,583	0,1	3,52964173451609e-104	4	CITED4
299	6,82645174205105e-103	1,11780814048998	0,87	0,389	1,19763269362544e-98	4	LOC101116548
300	5,54636343541507e-99	0,689468687576624	0,964	0,659	9,7305400110922e-95	4	APOE
301	3,94152123623597e-96	1,41170439428261	0,961	0,714	6,91500485685239e-92	4	NKG7
302	1,55996126666384e-95	1,00761860063631	0,994	0,912	2,73679604623504e-91	4	IL2RG
303	1,06048139905078e-91	1,74952229348127	0,94	0,622	1,86050856649469e-87	4	IL4I1
304	3,40190969260882e-89	1,00467609280711	0,906	0,588	5,96831036471291e-85	4	NCK1
305	3,52040752391292e-89	1,04097294621467	0,943	0,667	6,17620295995282e-85	4	CLPTM1
306	8,71079829125512e-89	1,13576145389693	0,997	0,968	1,5282224522178e-84	4	PRDX1
307	1,54145174762342e-88	1,04914114245491	0,988	0,833	2,70432294603053e-84	4	TSPAN4
308	5,25283881322475e-86	1,02500869060815	1	0,969	9,2155804139215e-82	4	BST-2A
309	3,2502884147814e-85	0,922999108002059	0,997	0,976	5,70230599489248e-81	4	CNDP2
310	4,40183432101523e-85	1,01575016483252	0,973	0,838	7,72257813278912e-81	4	EHD1
311	2,34811343934319e-84	1,01721445800348	0,976	0,72	4,11953021798369e-80	4	SELPLG
312	1,82474129662258e-83	1,49765306983573	0,686	0,205	3,20132613079465e-79	4	LOC105613784
313	4,61338535756471e-82	0,960492526688449	0,773	0,299	8,09372327131153e-78	4	NRP2
314	2,00846717197028e-81	0,919030493084361	0,792	0,326	3,52365480650466e-77	4	CD44
315	1,74156177448271e-80	1,4105093868734	0,384	0,063	3,05539597715247e-76	4	CLEC4E
316	1,28899232697116e-79	1,03077126886442	0,915	0,654	2,2614081384382e-75	4	NR1H3
317	1,27420367600208e-78	0,840774545081621	0,976	0,887	2,23546292917805e-74	4	NOP10
318	5,990218920369e-78	0,627695543648358	1	0,991	1,05092400738954e-73	4	LOC101113217
319	6,93297696415382e-77	1,22610207574344	0,94	0,662	1,21632147859115e-72	4	BIRC3
320	3,41600186768934e-74	0,802161867771574	0,934	0,716	5,99303367667417e-70	4	TIMM17A
321	7,58279333607023e-73	0,719365363319337	0,997	0,963	1,33032526288016e-68	4	RNASET2
322	4,90539927722892e-71	0,645902919347534	0,807	0,366	8,60603249197041e-67	4	NFKB2
323	6,79005599353036e-70	0,729611864644151	0,994	0,957	1,19124742350497e-65	4	JAK1
324	1,00018288586885e-67	0,996189842256485	0,931	0,665	1,75472085496831e-63	4	TNFRSF13C
325	1,52143788008281e-67	0,66913990457214	0,792	0,399	2,66921061681728e-63	4	IFT46
326	1,17168357759843e-66	0,654092583680691	1	0,985	2,05560166853868e-62	4	CTSA
327	3,1506325457963e-65	0,800084421199886	0,435	0,088	5,52746973834502e-61	4	CYP11A1
328	1,04783367149484e-64	1,13352201601548	0,943	0,793	1,83831939327055e-60	4	PLA2G2D
329	1,11822957181051e-64	0,719600386315372	0,789	0,388	1,96182196078435e-60	4	RELB
330	1,46916005540903e-64	0,646711111914196	0,743	0,318	2,5774944012096e-60	4	TSPAN7
331	2,85849434085299e-64	0,886475556662346	0,776	0,427	5,01494247159249e-60	4	KIAA0513
332	2,56551179655821e-62	0,780890035262719	0,58	0,185	4,50093389588173e-58	4	S100A9
333	7,04817958412949e-61	0,867809642471287	0,891	0,614	1,23653262623968e-56	4	CLEC4A
334	2,19449904188712e-60	0,624700583521615	0,731	0,351	3,85002911908676e-56	4	NCR3LG1
335	2,17728825064888e-59	0,731680877826583	0,903	0,577	3,81983450693839e-55	4	PLEKHO1
336	3,61163882906785e-59	0,635534028934824	1	0,982	6,33625916171664e-55	4	LOC101117086
337	1,94760362288414e-58	0,596563279046036	0,535	0,183	3,41687579598794e-54	4	CDC42EP2
338	1,07453880452845e-56	0,696833868038812	0,9	0,627	1,88517087866472e-52	4	PLXNC1
339	3,88502041096868e-56	1,30865743150763	0,344	0,076	6,81587980900345e-52	4	PLA2G5
340	5,52555554815938e-56	0,746121378243685	0,988	0,865	9,69403465369081e-52	4	HTRA1
341	1,62687103712208e-55	0,700330660400872	0,798	0,455	2,85418254752698e-51	4	NFE2L3
342	7,39332145537945e-55	0,635495136282785	0,979	0,925	1,29708431613177e-50	4	RAB10
343	4,15490419169733e-54	0,719124020385778	0,894	0,649	7,28936391391379e-50	4	DRAM1
344	2,05746618475344e-52	0,677586186072293	0,985	0,913	3,60961867453144e-48	4	ATP2B1
345	2,69195587682079e-52	0,962639747417389	0,68	0,329	4,72276739029439e-48	4	CA2
346	3,39084768273315e-52	0,632441906596219	0,973	0,905	5,94890317458704e-48	4	ABRACL
347	7,22234752303694e-52	0,956111880182875	0,906	0,716	1,2670886494416e-47	4	PLAU
348	2,20796433765257e-51	0,645693394413674	0,695	0,347	3,87365263397768e-47	4	CPPED1
349	4,24878530177133e-51	0,635915709114858	0,779	0,462	7,45406893342763e-47	4	SGPL1
350	8,21743434719202e-51	0,647958778751266	0,988	0,911	1,44166668187137e-46	4	LRRC25
351	1,07739431376232e-50	0,79472329123884	0,906	0,675	1,89018058406462e-46	4	TNFAIP3
352	1,78346490876249e-48	0,688610254786057	0,637	0,298	3,12891083593291e-44	4	INAFM1
353	3,44950442230164e-48	0,966816233578658	0,97	0,894	6,051810558486e-44	4	NFKBIA
354	7,93451805141732e-48	0,591181511302179	0,997	0,95	1,39203184694066e-43	4	CD68
355	1,72917604957694e-46	0,585943322608046	0,994	0,971	3,03366646137779e-42	4	TALDO1
356	1,44802965002478e-45	0,754578768896573	0,302	0,065	2,54042321800348e-41	4	CXCL13
357	1,60905996292356e-45	0,625042502718752	0,949	0,871	2,82293479895309e-41	4	ATP6AP2
358	2,47103601152368e-45	1,00276045369943	0,988	0,92	4,33518557861714e-41	4	LGALS3
359	5,48457318924269e-45	0,718245122118802	0,713	0,39	9,62213520320737e-41	4	HIVEP3
360	2,40327732375135e-44	0,636874208375981	0,997	0,96	4,21630973678937e-40	4	HERPUD1
361	2,42677410757041e-44	0,594992615432029	0,994	0,958	4,25753249432153e-40	4	LOC114117625
362	3,00841827494248e-43	2,23476103211964	0,517	0,215	5,27796902155909e-39	4	LOC101107420
363	6,51362592582016e-43	1,15110140452816	0,604	0,271	1,14275053242589e-38	4	VIM
364	1,18471690836274e-41	0,877040546025571	0,918	0,752	2,07846734403159e-37	4	PTPN1
365	2,03615863088548e-41	0,639404192389648	0,958	0,889	3,57223670202549e-37	4	ATP6V1B2
366	1,79357123400677e-40	0,567897079075704	0,822	0,566	3,14664137294147e-36	4	SORL1
367	2,09473293005334e-39	0,912970023126146	0,997	0,941	3,67499945248559e-35	4	CTSD
368	3,24638837324104e-39	0,582270135345636	0,997	0,974	5,69546376201408e-35	4	PRRC2C
369	1,3890794474668e-37	0,743442634640492	0,991	0,954	2,43700098263575e-33	4	IL18
370	6,80781898299139e-37	0,628985102416354	0,997	0,973	1,19436376237601e-32	4	TXN
371	1,69292247626734e-36	0,645545044785864	0,937	0,787	2,97006319236342e-32	4	PLAUR
372	1,44579156565804e-35	0,980497436472156	0,659	0,374	2,53649672279046e-31	4	TNFSF9
373	2,69175333858443e-35	0,684264237160701	0,782	0,548	4,72241205721252e-31	4	IGFLR1
374	4,58279599491435e-35	0,616637169886702	0,997	0,985	8,04005729347773e-31	4	SRGN
375	8,4184323278105e-35	0,794911729175654	0,879	0,722	1,47692976759107e-30	4	LOC105603415
376	2,18007124729489e-34	0,724582493370884	0,74	0,509	3,82471699625416e-30	4	ADA
377	4,80401453231067e-32	0,570936557178594	0,795	0,585	8,42816309548584e-28	4	SAMSN1
378	1,55030086169948e-31	0,619194569644336	0,994	0,943	2,71984783176557e-27	4	MAFB
379	1,69742905682481e-31	0,574580757877737	0,858	0,691	2,97796953729344e-27	4	APOBEC3F
380	1,99654349000462e-31	0,57544111046427	0,749	0,51	3,5027358988641e-27	4	LHFPL2
381	1,33761586404006e-28	0,966622029806179	0,535	0,293	2,34671327187188e-24	4	ADM5
382	4,69608962647552e-28	1,12440845976875	0,338	0,123	8,23881964068865e-24	4	IL7R
383	2,37048855128955e-27	0,736126472149054	0,707	0,506	4,15878511438238e-23	4	PHYH
384	4,89391203544318e-26	0,572626566190939	0,985	0,963	8,58587927498151e-22	4	DUSP1
385	1,74821450123122e-25	0,698822098142201	0,927	0,833	3,06706752096006e-21	4	ASRGL1
386	3,13424027664345e-25	0,59766870892288	0,927	0,805	5,49871114134327e-21	4	NFKBIZ
387	4,79996757956728e-23	0,81738713079658	0,988	0,955	8,42106312159283e-19	4	CTSB
388	1,24883195238851e-20	0,567408012210677	0,943	0,913	2,1909507772704e-16	4	TCIRG1
389	6,62836837938784e-17	0,802112091818164	0,909	0,854	1,1628809484798e-12	4	FABP5
390	8,31900706432527e-12	0,599320634613223	0,761	0,613	1,45948659936523e-07	4	LOC101114535
391	1,37131759612335e-10	0,663479594766878	0,329	0,194	2,4058395906388e-06	4	CCL5
392	1,47066536190755e-10	0,67191470212555	0,414	0,286	2,5801353109306e-06	4	SLC2A6
393	1,23211445070604e-307	0,99807877359369	0,605	0,015	2,16162159231868e-303	6	UHRF1
394	7,10437063572641e-275	0,814942767973114	0,447	0,002	1,24639078433184e-270	6	CCNA2
395	3,00255274536454e-260	0,896374647716925	0,64	0,033	5,26767853646754e-256	6	CLSPN
396	6,26132053851156e-257	0,76490856126315	0,482	0,009	1,09848607527647e-252	6	NCAPG
397	4,86935591528849e-249	1,83851061794196	0,648	0,038	8,54279801778213e-245	6	TOP2A
398	8,16606229691762e-249	0,748481964180925	0,502	0,013	1,43265396937123e-244	6	BUB1
399	3,1142256726732e-244	0,712158262242856	0,482	0,011	5,46359752013786e-240	6	KIF4A
400	3,48024842160644e-224	0,898900454246085	0,585	0,033	6,10574783086633e-220	6	KNL1
401	7,44268704055364e-218	0,822431446763058	0,419	0,009	1,30574501439473e-213	6	MIS18BP1
402	1,28605343216219e-216	1,02693835961214	0,494	0,02	2,25625214138535e-212	6	PCLAF
403	3,02517162923802e-214	0,708387125697726	0,399	0,007	5,30736110633518e-210	6	DLGAP5
404	5,21717522794582e-201	0,742755237537888	0,613	0,047	9,15301221990814e-197	6	HELLS
405	2,81059506434882e-196	0,877516267865186	0,557	0,038	4,93090798089358e-192	6	NUF2
406	3,09172433517466e-196	0,994318061790177	0,597	0,046	5,42412117363042e-192	6	BIRC5
407	4,37254086217081e-196	0,895549987378682	0,49	0,024	7,67118568859248e-192	6	SPC24
408	4,76296221991073e-193	1,12123027772413	0,806	0,117	8,35614091861138e-189	6	MCM4
409	1,91044699199087e-188	0,981980403903215	0,818	0,122	3,35168820274878e-184	6	MCM2
410	3,10762665430472e-187	1,74740184102771	0,447	0,02	5,45202020231221e-183	6	UBE2C
411	2,21879727374928e-183	0,700149085069417	0,415	0,016	3,89265793706574e-179	6	KIF11
412	4,29063775036031e-175	0,876830636050527	0,399	0,015	7,52749486923213e-171	6	CKAP2
413	6,46754819655408e-172	0,752959406831799	0,379	0,013	1,13466665560345e-167	6	AURKB
414	6,20104870628326e-168	0,958986812934397	0,688	0,089	1,08791198503034e-163	6	BRCA2
415	6,76804063757513e-167	1,19734242905744	0,577	0,056	1,18738504945618e-162	6	CENPE
416	3,58231743858125e-163	1,65712352710799	0,423	0,023	6,28481771424695e-159	6	MKI67
417	2,71726212543939e-161	2,75384671685844	0,704	0,104	4,76716467287087e-157	6	LOC121817401
418	1,47245453945335e-159	1,03236188231573	0,696	0,098	2,58327424401696e-155	6	SMC4
419	1,18762494930826e-157	0,766246844102105	0,379	0,017	2,08356921106641e-153	6	CDCA3
420	7,87860627494082e-154	0,698882706902395	0,565	0,06	1,38222268487562e-149	6	CDC45
421	6,21952289355168e-148	1,18929166363466	0,81	0,174	1,09115309644471e-143	6	MCM5
422	1,56515834910234e-147	1,69060063198503	0,87	0,237	2,74591380766515e-143	6	PCNA
423	2,90410453916687e-145	0,882496833293308	0,704	0,119	5,09496100351436e-141	6	MAD2L1
424	1,26582064160424e-140	1,09138054509732	0,874	0,23	2,22075573363047e-136	6	DTYMK
425	7,2891853368175e-139	2,29854722527287	0,723	0,139	1,27881467549126e-134	6	STMN1
426	6,11329099875736e-136	1,47954191493964	0,542	0,066	1,07251577282199e-131	6	LOC114109701
427	2,58397531109754e-134	0,976014486626133	0,751	0,153	4,53332628578952e-130	6	MCM3
428	5,61611220263606e-133	2,09661085352988	0,415	0,032	9,85290724830471e-129	6	CENPF
429	1,26191175321656e-132	0,720923352540877	0,458	0,041	2,21389797984313e-128	6	KNSTRN
430	6,58069283547643e-131	0,821283053036082	0,771	0,167	1,15451675105599e-126	6	TK1
431	8,74074475651277e-128	1,57341199499146	0,834	0,238	1,5334762600826e-123	6	SMC2
432	1,415493712587e-125	0,736697650434402	0,676	0,121	2,48334216936263e-121	6	FEN1
433	3,46820208241961e-125	0,958975616304784	0,462	0,048	6,08461373339696e-121	6	NUSAP1
434	2,84281632635805e-123	0,853136263357526	0,49	0,056	4,98743696296256e-119	6	HMMR
435	5,10235662871905e-123	0,70319669920006	0,577	0,085	8,95157446942471e-119	6	KIFC1
436	2,2925228422474e-121	0,697625488114034	0,711	0,141	4,02200207443884e-117	6	PRIM1
437	3,80036455661789e-121	0,711104794216283	0,723	0,143	6,66735957813042e-117	6	MCM7
438	3,91235073379224e-114	1,00426091724377	0,822	0,236	6,86382812736511e-110	6	CKS1B
439	9,70663852502182e-111	0,770834048744467	0,751	0,187	1,70293266282983e-106	6	CDT1
440	3,12967462214032e-108	1,10399532915868	0,826	0,247	5,49070115708297e-104	6	LMNB1
441	1,88764422375204e-104	0,817556039894945	0,727	0,183	3,31168302615058e-100	6	GMNN
442	2,85367234924375e-104	1,79041325837715	0,988	0,84	5,00648276951324e-100	6	H2AZ1
443	3,45614625716137e-104	0,888813580996744	0,447	0,056	6,06346299356391e-100	6	LOC101123417
444	3,45162179082201e-102	1,99944068617063	0,905	0,424	6,05552526981814e-98	6	DUT
445	4,12836532814349e-99	0,834769447394795	0,767	0,218	7,24280413169493e-95	6	RFC2
446	3,7320679656115e-96	1,74254230592917	0,992	0,757	6,54754003886881e-92	6	LOC106990101
447	2,21894882855878e-92	1,51265225529921	0,791	0,278	3,89292382482353e-88	6	CKS2
448	5,05249630099554e-90	0,782000818479013	0,787	0,275	8,86409951046658e-86	6	RPA3
449	1,84675070347498e-85	1,44664628221952	1	0,894	3,2399394341765e-81	6	TUBB
450	2,04509196301031e-83	0,981200573124104	0,996	0,904	3,58790933990529e-79	6	DEK
451	3,32165816464011e-83	0,759406994555011	0,403	0,06	5,82751708404462e-79	6	KIF23
452	4,17741074064761e-83	0,926981241559315	0,81	0,295	7,32884940339217e-79	6	ATAD2
453	4,3180307009609e-82	0,764876294051625	0,676	0,19	7,57555306176581e-78	6	KIF20B
454	9,31434248700483e-82	0,866058642372669	0,806	0,295	1,63410824592013e-77	6	USP1
455	5,50734750683772e-81	0,685935434168745	0,783	0,257	9,6620904659961e-77	6	RMI2
456	4,89689519302195e-80	1,09978750633063	0,672	0,194	8,5911129266377e-76	6	TPX2
457	5,73556163486929e-80	0,717010710227287	1	0,995	1,00624693322147e-75	6	PTMA
458	1,23918722155485e-75	1,12140293893466	0,996	0,963	2,17403006149584e-71	6	HMGB1
459	3,32950249045996e-74	0,819754034367219	0,917	0,434	5,84127916926296e-70	6	RNASEH2C
460	7,29106061758669e-73	0,760168511859245	0,787	0,326	1,27914367474941e-68	6	LOC101121892
461	3,29786111594115e-68	0,663951567389651	0,735	0,28	5,78576754180716e-64	6	MCM6
462	6,88412044500794e-68	0,903594571500227	0,937	0,66	1,20775009087219e-63	6	SIVA1
463	1,69603744614401e-67	0,883485683698295	0,893	0,458	2,97552809551505e-63	6	PTTG1
464	2,2004074851106e-67	0,801705720646572	0,917	0,51	3,86039489187803e-63	6	DNMT1
465	6,43530695210711e-63	0,66239389141091	0,423	0,088	1,12901025167767e-58	6	PLK1
466	4,40491249353388e-61	0,780440819247213	0,874	0,45	7,72797847865583e-57	6	PARP1
467	5,89808615685811e-61	0,798430819547057	0,98	0,824	1,03476023535919e-56	6	RANBP1
468	1,18237940445621e-58	0,643421802374349	0,838	0,412	2,07436642717797e-54	6	PRADC1
469	3,38925995741122e-58	0,686201289323734	0,937	0,627	5,94611766928225e-54	6	PTPMT1
470	7,28587377357931e-57	0,748278981821558	0,889	0,489	1,27823369483675e-52	6	CENPX
471	2,9766614945517e-56	0,752680369204483	0,96	0,698	5,2222549260415e-52	6	SMC1A
472	1,67283900494822e-55	0,763966534881655	1	0,979	2,93482875028116e-51	6	PPIA
473	6,77841510762304e-52	1,06932096904842	0,996	0,918	1,18920514648139e-47	6	LOC101118100
474	7,1489341076642e-52	0,750655628398716	0,901	0,605	1,25420899984861e-47	6	SMC3
475	2,59179555020323e-51	0,848120678091138	0,866	0,521	4,54704611327655e-47	6	TMPO
476	4,13119018048932e-51	0,664133810446012	0,838	0,448	7,24776005265047e-47	6	LOC105605187
477	3,9557044918835e-50	0,847560697117292	0,988	0,874	6,93988796056042e-46	6	HMGN2
478	1,77620853940509e-48	1,32265797120758	0,909	0,645	3,11618026153228e-44	6	HMGB2
479	1,82001287861382e-44	0,686253765192318	0,881	0,549	3,19303059424008e-40	6	MIF
480	4,24009556672216e-42	1,43167290175632	0,905	0,614	7,43882366225736e-38	6	TUBB4B
481	3,09250873727788e-41	0,670214206187218	1	0,989	5,42549732868031e-37	6	HSP90AA1
482	8,91109618609536e-41	0,656669874994784	0,826	0,523	1,56336271488857e-36	6	LOC101104663
483	1,75330405348406e-39	0,718251596272382	0,794	0,451	3,07599663143244e-35	6	LOC101106791
484	6,5237198136135e-37	0,732151944531212	0,992	0,848	1,14452140410035e-32	6	FABP5
485	6,29118220387392e-35	0,846833065838476	0,87	0,606	1,10372500584764e-30	6	KPNA2
486	5,16778631571119e-34	0,656265149674	0,506	0,194	9,06636431228371e-30	6	LOC101109652
487	1,2960002021156e-33	0,658630793524793	0,818	0,479	2,27370275459162e-29	6	CCNB2
488	2,97471774442754e-30	1,06101481374539	0,877	0,642	5,21884481082367e-26	6	UBE2S
489	6,04922924718017e-26	1,056844237063	0,751	0,478	1,06127677912529e-21	6	LOC101122645
490	8,53485150655671e-23	0,690219987615964	0,968	0,866	1,49735434831031e-18	6	CALM3
491	2,44587417419648e-21	0,879106803597664	0,858	0,682	4,29104165121031e-17	6	H1-2
492	1,34244191291952e-16	0,67894262636096	1	0,943	2,35518009202601e-12	6	LOC101106288
493	6,69653841333724e-116	1,12759811124589	0,439	0,041	1,17484069923589e-111	7	LY6E
494	3,88882726786022e-103	1,25551029743275	1	0,994	6,82255855873397e-99	7	RPS23
495	1,00070451222035e-99	1,22212520758243	1	0,999	1,75563599623938e-95	7	RPS18
496	2,14882636497535e-99	1,10387659082178	1	0,996	3,76990097471276e-95	7	RPS24
497	2,87812808332293e-99	1,04280199232927	1	0,995	5,04938790938175e-95	7	RPL18A
498	3,65318777107596e-99	1,15989326181403	0,422	0,048	6,40915262557567e-95	7	S100A10
499	9,5412709074325e-99	0,883248890097157	1	0,998	1,67392056799996e-94	7	RPS19
500	6,20570896831186e-98	1,33943879863748	1	0,993	1,08872958140063e-93	7	RPS12
501	1,239071049431e-97	1,03782139818985	1	0,997	2,17382624912175e-93	7	RPS20
502	1,59018589850234e-97	1,10174159357037	1	0,998	2,78982214033251e-93	7	RPL32
503	1,91822422639805e-97	1,22468929497486	1	0,992	3,36533258279273e-93	7	RPL28
504	4,71203384694511e-96	1,06792237382641	0,996	0,995	8,2667921810805e-92	7	RPS10
505	5,96343302192058e-96	1,01475393971719	1	0,998	1,04622468936575e-91	7	RPL27A
506	2,43554358076642e-95	1,01141800569416	1	0,996	4,27291765809661e-91	7	RPL29
507	3,27583093855929e-95	1,07876663586857	1	0,996	5,74711779860841e-91	7	RPL7A
508	5,28812519828996e-95	1,44292738102055	0,691	0,168	9,27748684787991e-91	7	TIMP1
509	1,97589196824095e-94	1,04404834044005	1	0,996	3,46650486908191e-90	7	RPS5
510	6,80657376488061e-94	1,14696219228586	1	0,999	1,19414530131065e-89	7	RPS9
511	2,1736428940108e-93	0,970424152152045	1	0,998	3,81343909325254e-89	7	RPLP0
512	4,87685897490397e-93	1,05319288736254	0,592	0,117	8,55596138557152e-89	7	LOC101114959
513	4,43208767701678e-92	0,931869642153801	1	0,997	7,77565462055824e-88	7	RPS14
514	1,97362790375578e-91	1,12580430657322	1	0,996	3,46253279434914e-87	7	RPS2
515	4,52982071919659e-90	0,977151840911403	1	0,988	7,9471174697585e-86	7	RPL34
516	6,5259618460058e-90	1,11477695241414	0,991	0,993	1,14491474626326e-85	7	RPL3
517	1,01017590693281e-89	0,99670166605457	0,996	0,997	1,77225261112292e-85	7	RPS8
518	1,84899948279269e-89	0,932247415975965	1	0,997	3,2438846926115e-85	7	RPL18
519	2,69220928661299e-88	1,00828156194405	1	0,996	4,72321197243383e-84	7	RPL8
520	3,21044164735376e-88	0,952139061584892	1	0,993	5,63239882611744e-84	7	RPS25
521	4,58519035079838e-88	0,97238481627857	0,996	0,99	8,04425795144068e-84	7	RPL30
522	2,331636221119e-87	0,920598357977838	1	0,996	4,09062258633117e-83	7	RPL12
523	4,29118139403135e-87	0,938082770939565	1	0,996	7,5284486376886e-83	7	RPL37
524	5,1102642870073e-87	0,903365274511311	1	0,989	8,96544766512561e-83	7	RPS21
525	9,80793146774928e-87	1,05894198986922	1	0,991	1,72070349670193e-82	7	RPL24
526	3,03925657566438e-85	1,93776044797853	0,969	0,88	5,33207173634559e-81	7	LOC114110140
527	1,30931926937371e-84	0,824515421270606	0,996	0,996	2,29706972618923e-80	7	RPL31
528	3,51195310307417e-83	0,985752393034717	0,991	0,989	6,16137052403333e-79	7	RPL26
529	1,34367319660183e-82	0,876732133844213	1	0,996	2,35734025611825e-78	7	RPL11
530	5,90141401740002e-82	1,01018067790856	0,982	0,991	1,03534407521266e-77	7	RACK1
531	2,19883893154281e-81	1,3074956484355	0,982	0,979	3,8576430214987e-77	7	RPS4X
532	2,32502385209803e-81	1,14778536676283	0,789	0,309	4,07902184612079e-77	7	BIN1
533	4,48073979235229e-81	0,913245797512192	1	0,99	7,86100989170285e-77	7	RPL35
534	4,50684561670488e-81	0,911188438824025	0,996	0,99	7,90680994994704e-77	7	RPL9
535	3,24030728777769e-80	1,02341825197184	1	0,979	5,68479510567717e-76	7	RPL10A
536	4,28759761120017e-80	0,896300353550819	0,991	0,994	7,52216124908959e-76	7	RPS7
537	6,16122865964239e-80	0,884701324948757	1	0,991	1,08092595604766e-75	7	RPS13
538	7,1846384337529e-80	0,814308614272148	1	0,993	1,26047296681761e-75	7	RPS15
539	1,66911993176697e-79	1,01688934473541	0,996	0,989	2,92830400829198e-75	7	RPS3A
540	7,65821927904632e-78	1,03051769609247	1	0,985	1,34355799031589e-73	7	RPS26
541	3,85051726565026e-77	0,956429322695464	0,996	0,996	6,75534749085682e-73	7	ARPC1B
542	1,83117365016236e-76	1,29253005861416	0,91	0,566	3,21261105184485e-72	7	LCP1
543	1,77902450179987e-74	0,832199892262507	0,996	0,994	3,12112058595769e-70	7	RPS27A
544	3,68664836704239e-74	0,88772118393004	0,982	0,986	6,46785589513917e-70	7	EEF1G
545	2,53788087547042e-73	0,917276275555099	0,991	0,974	4,45245820792531e-69	7	LOC121816084
546	6,92103779634029e-73	0,901335959283592	0,982	0,985	1,21422687098994e-68	7	RPL14
547	8,47557860269642e-73	1,03482947026619	0,973	0,876	1,48695551005706e-68	7	LOC106990434
548	4,43118628344415e-72	1,08007187872554	0,982	0,989	7,77407321567442e-68	7	RPL10
549	4,62315490494409e-72	1,10898339410495	0,987	0,986	8,11086296523392e-68	7	RPL6
550	7,25787947078183e-72	1,30470317734324	0,996	0,99	1,27332237435397e-67	7	ACTG1
551	2,39451565969808e-70	1,1563333230012	1	0,998	4,20093827337431e-66	7	TMSB10
552	1,28549393328053e-69	0,857907916729696	0,996	0,984	2,25527055654736e-65	7	RPL23A
553	1,74627392038664e-68	0,916367830708537	0,991	0,981	3,06366296592633e-64	7	RPS6
554	1,5913395389024e-67	1,05629313084798	0,969	0,98	2,79184608705038e-63	7	RPL7
555	2,08688362429722e-67	1,54117561712167	0,946	0,843	3,66122863046705e-63	7	ARHGDIB
556	4,71371146126792e-67	0,977393241244579	1	0,988	8,26973538764843e-63	7	H3F3A
557	9,62118030168548e-67	1,74386973180277	0,928	0,743	1,6879398721277e-62	7	GSN
558	5,09521141498759e-66	0,979990413858964	1	0,995	8,93903890645422e-62	7	PFN1
559	4,15765933308498e-65	0,846936302826409	0,987	0,985	7,29419753396429e-61	7	NACA
560	1,01195513587913e-64	0,981876938052185	1	0,999	1,77537409038635e-60	7	ACTB
561	1,61193983103991e-64	0,875035340893495	0,991	0,993	2,82798723957641e-60	7	RPL13
562	2,22674492204089e-62	0,941838782703469	0,987	0,97	3,90660129122854e-58	7	PSMB9
563	1,28426653573089e-60	1,17735056597547	0,951	0,868	2,25311721028627e-56	7	RPL22L1
564	2,60948841071423e-59	1,46990220960801	0,964	0,901	4,57808646775705e-55	7	CORO1A
565	3,18896407312053e-58	1,88262942839491	0,915	0,735	5,59471856988266e-54	7	COTL1
566	5,22041613262535e-56	1,04092989440724	0,987	0,97	9,15869806307791e-52	7	CKB
567	5,71215830812389e-56	0,875001462527153	0,973	0,962	1,00214105357725e-51	7	RPL5
568	2,55748384730013e-55	0,882260377114718	0,942	0,813	4,48684966170335e-51	7	LOC121815980
569	5,39656928521286e-53	0,871309545261541	0,978	0,971	9,46774115397743e-49	7	ACTR3
570	9,85916948431691e-52	1,42546843914905	0,7	0,36	1,72969269432856e-47	7	LIMD2
571	1,04408447768049e-51	0,854919522786649	0,933	0,88	1,83174180764264e-47	7	RPS15A
572	6,751593426077e-51	1,55437100227285	0,928	0,747	1,18449955067095e-46	7	S100A11
573	2,38626469122673e-48	1,01189495915091	0,771	0,456	4,18646277428817e-44	7	BCL2L15
574	1,12204171725925e-45	1,29082187507676	0,883	0,768	1,96850998875963e-41	7	LDHA
575	1,78380681513624e-44	0,816655056658775	0,996	0,987	3,12951067647501e-40	7	HSP90AB1
576	2,92054010604993e-42	0,855341209432579	0,955	0,954	5,12379556205399e-38	7	MRCL3
577	2,02516557860782e-41	1,62916610302481	0,632	0,281	3,55295049110956e-37	7	VIM
578	5,69565762855368e-41	1,12780804757892	0,744	0,423	9,99246174353458e-37	7	PLD4
579	2,21515426839459e-38	1,16234551749299	0,78	0,556	3,88626664847147e-34	7	GLS
580	1,77936498686035e-36	0,96846826183526	0,865	0,763	3,1217179329478e-32	7	PAK1
581	2,03437258347216e-36	1,72095825667309	0,803	0,576	3,56910326044356e-32	7	IL1RN
582	6,72060514083731e-32	1,58757972588027	0,758	0,55	1,1790629659085e-27	7	ID2
583	7,78672946603304e-31	0,818467842874569	0,888	0,822	1,36610381752084e-26	7	PGAM1
584	1,33436778232974e-25	0,900887597308049	0,695	0,516	2,34101483731929e-21	7	MYH9
585	2,35678312417991e-24	1,02410513680971	0,668	0,435	4,13474031306123e-20	7	LOC114109611
586	4,66923790559259e-23	0,862276518595396	0,686	0,492	8,19171098157163e-19	7	TUBA1A
587	3,27974407099654e-19	0,94266719754687	0,475	0,235	5,75398299815633e-15	7	MARCKSL1
588	3,31910234837395e-19	0,933607663146252	0,843	0,777	5,82303315998727e-15	7	PIM3
589	3,14454958147302e-18	2,16160191378989	0,587	0,39	5,51679778573627e-14	7	CXCL10
590	3,24736698656756e-18	1,13375984656159	0,924	0,916	5,69718064123412e-14	7	GABARAPL2
591	2,0441291025181e-15	1,34979865209427	0,35	0,17	3,58622009745776e-11	7	ADAMDEC1
592	0,000613124354194391	0,874835623693362	0,534	0,767	1	7	IFIT2
593	0	3,52793142751948	0,995	0,067	0	8	CYP11A1
594	0	2,22519062453362	0,912	0,032	0	8	SERPINE2
595	0	1,8486494550856	0,866	0,041	0	8	SLC7A8
596	0	1,48750351381615	0,789	0,009	0	8	LOC105614152
597	0	1,29509236345511	0,598	0,011	0	8	ADIPOQ
598	8,56155326782769e-301	1,19290346279029	0,727	0,028	1,50203890530769e-296	8	TNFRSF9
599	4,75234612579197e-274	2,83324985835482	0,969	0,097	8,33751604308943e-270	8	CITED4
600	1,59870183425237e-256	3,19917431615879	0,665	0,03	2,80476249801236e-252	8	LOC121818081
601	6,70241124628814e-251	1,80099639924723	0,742	0,045	1,17587102904879e-246	8	CST7
602	3,37272006434242e-227	1,39213701890377	0,799	0,072	5,91710008088234e-223	8	SYNGR1
603	7,52749826202419e-216	1,00485614034748	0,773	0,065	1,32062429508952e-211	8	KIRREL2
604	3,25832013329368e-204	3,08024431619835	0,99	0,18	5,71639684185043e-200	8	BCAM
605	1,07920660525965e-203	1,94122691224463	0,907	0,13	1,89336006826752e-199	8	LOC443326
606	3,35933219157067e-184	3,30873044510923	0,995	0,207	5,89361239689158e-180	8	LOC105613784
607	4,1352061800754e-166	2,49897734213432	0,974	0,236	7,25480572232428e-162	8	LOC101119740
608	4,10980326745373e-158	1,02629339145814	0,716	0,085	7,21023885242082e-154	8	LOC105610458
609	4,1388498788583e-158	1,19749192936287	0,742	0,095	7,26119822746901e-154	8	FJX1
610	2,46624422401157e-154	3,06281581369385	0,933	0,229	4,3267788666059e-150	8	GPNMB
611	4,00762889817339e-138	2,12004282030859	0,959	0,324	7,0309841389554e-134	8	TSPAN7
612	1,72007323675012e-137	0,964302113214571	0,727	0,1	3,01769648655441e-133	8	IL17REL
613	5,87807398779702e-135	1,18226357010146	0,871	0,194	1,03124930041911e-130	8	IGFALS
614	1,91963985551131e-132	1,58402988016912	0,861	0,213	3,36781616250904e-128	8	TSPAN15
615	2,28754225264511e-132	1,9572603054116	0,567	0,059	4,01326412804058e-128	8	CXCL13
616	6,51036056752052e-124	1,56874455638427	0,892	0,232	1,1421776579658e-119	8	ENPP2
617	7,18030835230857e-124	1,54414193122976	0,82	0,186	1,25971329732902e-119	8	LOC121818045
618	2,13957876502721e-122	1,02441937575313	0,763	0,144	3,75367698536373e-118	8	ACSS3
619	7,43346456079424e-122	5,04915483854802	1	0,671	1,30412702254574e-117	8	APOE
620	1,1549404986022e-117	3,20792727919516	1	0,796	2,0262276107477e-113	8	PLA2G2D
621	1,78248769151454e-114	3,84619660797347	1	0,944	3,12719640599311e-110	8	CTSD
622	9,51399423968517e-111	3,24217802583094	1	0,862	1,66913514941037e-106	8	LOC101111631
623	2,85556381109551e-107	1,87636834513642	0,938	0,406	5,00980115018596e-103	8	LOC101116548
624	4,65291146834469e-107	0,970089425366031	0,83	0,187	8,16306788006393e-103	8	S100A9
625	8,98157648059114e-107	1,30688145395016	0,861	0,248	1,57572777775491e-102	8	LOC101111567
626	3,33910643585287e-106	1,96021467307296	1	0,84	5,85812833106028e-102	8	TSPAN4
627	3,49512263502101e-105	2,37238116023313	0,99	0,724	6,13184315088086e-101	8	NKG7
628	1,62290722682652e-103	1,47590053121536	1	0,982	2,84722843874444e-99	8	LOC101117086
629	5,42180853557924e-103	1,86307767128129	0,99	0,677	9,51202089482022e-99	8	CLPTM1
630	1,04991337273912e-102	2,18737399608867	0,985	0,872	1,84196802113351e-98	8	ATP6AP2
631	1,81418508842326e-102	1,36786520007405	0,912	0,349	3,18280631912977e-98	8	CPPED1
632	1,57425811381495e-101	1,45575901818261	0,902	0,297	2,76187843487696e-97	8	INAFM1
633	2,77431636011423e-99	1,4447781008874	1	0,915	4,86726062218441e-95	8	IL2RG
634	1,11022652396457e-98	1,231938942671	1	0,986	1,94778141364345e-94	8	CTSA
635	1,14125324556175e-96	1,50271512348669	0,928	0,46	2,00221469401353e-92	8	RNF149
636	3,3216024604885e-96	1,81996821343436	0,985	0,834	5,82741935668102e-92	8	SLC3A2
637	4,39338188517461e-95	1,06041777240045	0,866	0,271	7,70774917935033e-91	8	PSPH
638	1,13970526407408e-93	1,21844357302261	0,995	0,952	1,99949891529157e-89	8	CD68
639	1,42375107170988e-93	1,71813180151939	0,933	0,547	2,49782888020782e-89	8	CD55
640	2,19662844225582e-92	1,53484736931749	0,892	0,375	3,85376493909362e-88	8	TXNRD1
641	2,60408039290521e-92	1,8820031264097	0,959	0,599	4,56859864131289e-88	8	PLD3
642	6,43804397495955e-92	1,54878126833294	0,814	0,21	1,1294904349669e-87	8	LOC101107420
643	9,78148060570094e-92	1,64940468910229	0,974	0,662	1,71606295746417e-87	8	NR1H3
644	4,06101719196845e-90	1,48513158121406	0,974	0,96	7,12464856158945e-86	8	JAK1
645	1,67174553090765e-89	1,3911541856349	0,809	0,269	2,93291035942438e-85	8	LOC101113101
646	8,04346312455181e-89	1,34847727061969	0,99	0,956	1,41114517057137e-84	8	ANXA5
647	6,1688856739342e-88	1,12112923528209	0,912	0,34	1,08226930263502e-83	8	CD44
648	6,61358336827572e-88	1,31162988601927	0,887	0,331	1,16028706613029e-83	8	CA2
649	1,0234823574261e-87	1,52684351601633	0,943	0,57	1,79559744786835e-83	8	SORL1
650	3,17590768465282e-85	1,14328112129786	0,284	0,019	5,57181244195491e-81	8	RRAD
651	3,7962678069067e-85	1,39530663920633	0,985	0,907	6,66017224043712e-81	8	NDFIP1
652	6,72033077557537e-83	1,75946517056233	0,99	0,505	1,17901483126694e-78	8	RARRES2
653	1,67681114181528e-81	1,54555694575802	0,954	0,675	2,94179746720073e-77	8	TNFRSF13C
654	2,32616980855635e-80	1,34956479839799	0,969	0,732	4,08103231213126e-76	8	SELPLG
655	1,20710808114899e-77	1,57300837729761	0,923	0,638	2,11775041756779e-73	8	PLXNC1
656	3,41027308851535e-77	1,25720676485721	0,933	0,54	5,98298310649134e-73	8	TBC1D8
657	5,04852612702616e-77	1,35774116146639	0,979	0,791	8,8571342372547e-73	8	PLAUR
658	9,09861755521486e-77	1,09639439064557	0,979	0,96	1,59626146388689e-72	8	LOC114117625
659	2,18654483448276e-76	1,26143891967789	0,866	0,315	3,83607425761656e-72	8	NRP2
660	9,08920998567134e-75	1,0849078769575	0,84	0,321	1,59461099988618e-70	8	VAT1
661	1,24807683926131e-73	1,15989107720368	0,933	0,588	2,18962600680004e-69	8	TMEM123
662	2,19310526945356e-72	1,73433257885271	0,943	0,675	3,84758388472933e-68	8	BIRC3
663	9,43009059878305e-72	1,02781088142757	1	0,97	1,6544150946505e-67	8	PRDX1
664	7,05385875340374e-71	1,08799630772872	0,897	0,435	1,23752897969715e-66	8	KIAA0513
665	1,46105820195227e-70	1,23520029552106	0,948	0,623	2,56328050950505e-66	8	CLEC4A
666	4,15480705621446e-70	1,1147958689652	0,851	0,392	7,28919349942265e-66	8	TIMM44
667	1,32510872047825e-69	1,02494231293868	0,871	0,412	2,32477073920703e-65	8	IFT46
668	7,49586450874219e-69	1,11955686449742	0,99	0,925	1,31507446941373e-64	8	C1H1orf162
669	1,48763138366292e-67	0,985495504643775	0,995	0,954	2,60990049949823e-63	8	BBLN
670	4,19305332175134e-67	1,61042936531381	0,789	0,274	7,35629274768054e-63	8	VIM
671	5,22493638640738e-66	1,35973601273145	0,933	0,58	9,16662839631311e-62	8	MFGE8
672	3,95554809619597e-65	1,12697138207955	0,969	0,915	6,93961357996622e-61	8	LRRC25
673	9,35844664640929e-65	1,05723066911489	0,985	0,993	1,64184587964605e-60	8	KEF53-p01
674	3,00153973606799e-64	0,98183434381825	0,979	0,976	5,26590131295767e-60	8	PRRC2C
675	3,07206281052801e-64	0,995192059087051	0,99	0,992	5,38962699479035e-60	8	KEF53-p08
676	8,1169276677924e-64	1,0639192881595	0,856	0,456	1,4240337900375e-59	8	TMEM50B
677	8,17972091771612e-64	1,27678843721574	0,897	0,509	1,43505023780412e-59	8	ADA
678	1,4254448371911e-62	1,17193473058303	0,933	0,73	2,50080042236807e-58	8	CHI3L1
679	1,6897991904101e-62	1,06739806568914	0,923	0,598	2,96458369965548e-58	8	ST8SIA4
680	4,26565279191039e-62	1,03658563135819	0,979	0,844	7,4836612581276e-58	8	EHD1
681	8,85306791492174e-61	0,991994682775031	1	0,969	1,55318223499387e-56	8	LOC114115224
682	1,16567028771595e-59	1,00757992801606	0,845	0,428	2,04505195276887e-55	8	FADS6
683	1,15467014967779e-58	1,40974872013961	0,943	0,722	2,02575331059471e-54	8	PLAU
684	8,98402835207549e-58	0,964750860556478	0,876	0,518	1,57615793408812e-53	8	CKAP4
685	1,1252341424149e-57	1,19749625418034	0,423	0,075	1,97411077945271e-53	8	CLEC4E
686	2,83685972162204e-57	0,995449968967785	0,928	0,601	4,9769866956137e-53	8	NCK1
687	1,23700516303562e-56	1,20371724017783	1	0,873	2,1702018580297e-52	8	RARRES1
688	6,74315609117928e-55	0,970934474985233	0,902	0,593	1,18301930463649e-50	8	UTP6
689	1,73757260140753e-51	1,03191481760233	0,84	0,458	3,04839737190938e-47	8	GLA
690	2,06840466923446e-31	1,27870181312522	0,897	0,611	3,62880915170493e-27	8	LOC101114535
691	4,09456575873073e-19	1,00176827553384	0,737	0,412	7,18350616711718e-15	8	LOC101121216
692	7,74947865107714e-17	0,973954131593195	0,716	0,496	1,35956853454497e-12	8	IL10
693	0	2,50506892557421	0,905	0,021	0	11	CLEC9A
694	9,39081432274005e-303	0,85892218317108	0,851	0,018	1,64752446478152e-298	11	CLNK
695	3,72988855467162e-282	0,700062012806894	0,716	0,012	6,5437164803159e-278	11	CD79A
696	1,88116942367763e-247	1,41095381705507	0,892	0,032	3,30032363690003e-243	11	LOC101123029
697	6,32831076739666e-213	1,16967208337155	0,878	0,038	1,11023884103207e-208	11	LOC101104860
698	2,25877815654876e-210	0,799727291652676	0,824	0,032	3,96280039784915e-206	11	LOC101109219
699	1,10381440188815e-201	1,82450121834515	0,932	0,052	1,93653198667257e-197	11	XCR1
700	7,22021879324054e-195	0,742023724068716	0,811	0,033	1,26671518508612e-190	11	FLT3
701	2,1327048339284e-190	0,718606195700009	0,743	0,028	3,74161736064398e-186	11	CYFIP2
702	2,08465227617491e-179	1,27736495193094	0,905	0,049	3,65731395332127e-175	11	LY6E
703	1,11318424999773e-154	1,2740147421278	0,892	0,064	1,95297044819602e-150	11	LOC101111664
704	9,44845668130795e-131	0,786609299993293	0,824	0,06	1,65763724016867e-126	11	DAPK2
705	1,91454228366293e-95	0,778289596527538	0,797	0,082	3,35887298245824e-91	11	PPP1R14A
706	3,77626279959555e-80	0,84367961663887	0,905	0,126	6,62507545561043e-76	11	FSCN1
707	5,22041748304555e-75	0,845546508757135	0,824	0,117	9,15870043225512e-71	11	AQP11
708	4,26586619004162e-74	0,622763707765856	0,73	0,086	7,48403564380902e-70	11	PTK2
709	6,03062470909191e-67	1,07928747796635	0,905	0,181	1,05801279896308e-62	11	NET1
710	6,60777027825216e-56	1,44726332667534	0,527	0,061	1,15926721761656e-51	11	LOC114108618
711	6,14588703223841e-48	0,853545807245156	0,851	0,205	1,07823442093591e-43	11	RAB30
712	3,9549242743992e-43	1,38770726949965	1	0,998	6,93851914700596e-39	11	CST3
713	1,62911089076173e-42	1,59004313572496	0,973	0,433	2,85811214675238e-38	11	PLD4
714	1,68511653038609e-42	1,44193597223278	1	0,998	2,95636844090936e-38	11	TMSB10
715	9,78184727839672e-40	1,18650469474111	0,892	0,378	1,71612728652192e-35	11	RALA
716	3,4157596747181e-39	1,67164193788016	1	0,554	5,99260877332543e-35	11	ID2
717	1,24182006450804e-38	1,23044627624291	1	0,914	2,17864912117291e-34	11	GABARAPL2
718	1,92430080420977e-38	1,06415833501459	0,932	0,424	3,37599333090562e-34	11	CPNE3
719	4,84419461210199e-38	0,771916467608789	0,824	0,247	8,49865502747174e-34	11	CNRIP1
720	1,95355040639468e-36	1,0791595734318	1	0,958	3,42730883297883e-32	11	SNX3
721	1,92073790341021e-35	0,577657680278523	0,784	0,208	3,36974257774287e-31	11	PLPP1
722	8,29202393473153e-35	0,715499158086917	1	0,998	1,4547526791093e-30	11	RPLP1
723	3,08435951164621e-34	0,991156358534639	0,919	0,43	5,41120032723212e-30	11	WDFY4
724	9,41356797333279e-34	0,835163947178556	0,865	0,275	1,6515163652415e-29	11	RAP2A
725	3,17981203659026e-32	0,757180051993397	0,905	0,329	5,57866223699395e-28	11	BIN1
726	1,6614504974388e-31	0,94421109081823	0,986	0,971	2,91484875270663e-27	11	PSMB9
727	1,77380955227247e-31	0,729313332358767	1	0,993	3,11197147850682e-27	11	RPL28
728	2,98409651440995e-31	0,685267915240008	0,878	0,307	5,23529892488082e-27	11	HMGN1
729	3,13680847923416e-30	0,656077078931651	0,838	0,291	5,5032167959684e-26	11	RAB7B
730	9,54500729510994e-30	1,21666805064412	0,973	0,66	1,67457607985409e-25	11	LOC101113965
731	2,48465570628411e-29	0,836740398276783	1	0,742	4,35907997110484e-25	11	COTL1
732	5,95771215457043e-29	0,997334969482613	1	0,887	1,04522102039784e-24	11	IRF8
733	1,13281101195914e-28	0,866790907127172	1	0,999	1,98740363938111e-24	11	ACTB
734	1,40288874884069e-28	0,662221388014086	0,811	0,26	2,46122802096611e-24	11	NR4A1
735	2,14418578861394e-28	0,788904402207954	0,919	0,39	3,76175954754429e-24	11	ACTN1
736	2,91588140031675e-28	0,72866596404063	1	0,989	5,11562232871571e-24	11	H3F3A
737	6,48663118687304e-28	0,993338982560693	0,986	0,706	1,13801457542501e-23	11	SPAG7
738	7,10026170372515e-28	1,16526607739795	0,892	0,375	1,24566991330154e-23	11	TIFAB
739	2,78377399748287e-27	0,677256659047333	1	0,99	4,88385310118394e-23	11	PSMB8
740	3,41507016004475e-27	0,82603879904643	0,986	0,722	5,99139908878251e-23	11	PITPNA
741	8,42172084981108e-27	0,86877686602252	0,905	0,409	1,47750670589086e-22	11	LRRK2
742	1,09504627606815e-26	0,791861657456177	1	0,951	1,92114918673396e-22	11	C1H1orf54
743	1,14145900340539e-26	0,855216898883315	0,838	0,301	2,00257567557441e-22	11	LGALS1
744	1,57932701777812e-26	0,825516461465406	0,986	0,841	2,77077131998993e-22	11	RAB32
745	2,00305803606485e-26	0,699158894933433	0,905	0,387	3,51416501847217e-22	11	BATF3
746	2,29300166101293e-26	0,576110040564259	1	0,994	4,02284211408108e-22	11	RPS27A
747	2,51263257728124e-26	1,04848190867237	0,932	0,471	4,4081625935822e-22	11	LOC101118024
748	2,80089764015589e-26	0,590055875970213	1	0,996	4,91389481988949e-22	11	RPS2
749	3,01182300642182e-26	0,589730986654871	1	0,997	5,28394228246643e-22	11	RPS8
750	3,25861291265515e-25	0,63308661731991	1	0,979	5,71691049396219e-21	11	RPL7
751	1,38376674102415e-24	0,820969031797063	1	0,903	2,42768037045277e-20	11	CORO1A
752	2,83582696375118e-24	0,563169564854254	1	0,989	4,97517482520507e-20	11	RPS3A
753	1,54391807998955e-23	0,666032541143155	0,865	0,369	2,70864987953366e-19	11	BAG2
754	1,5541944095623e-23	0,880865948299595	0,919	0,567	2,7266786721361e-19	11	MIF
755	1,60511046757805e-23	0,848995946879971	0,986	0,75	2,81600580431894e-19	11	GSN
756	2,72422079350884e-23	0,692454051234689	0,851	0,373	4,77937296013191e-19	11	LIMD2
757	3,78513564846081e-23	0,557925903127741	0,838	0,333	6,64064198165965e-19	11	PAFAH1B3
758	3,89792581342498e-23	0,770738174719277	1	0,991	6,83852104707279e-19	11	ACTG1
759	6,61670820616323e-23	0,578608642720034	0,811	0,304	1,16083528768928e-18	11	ZNF366
760	8,74090830282516e-23	0,777605175448075	0,973	0,724	1,53350495264765e-18	11	CADM1
761	9,50661032587528e-23	0,713751489588715	0,865	0,402	1,66783971557156e-18	11	PPA1
762	1,42823194748795e-22	0,69448600080493	0,973	0,561	2,50569012867287e-18	11	DESI2
763	1,95057711635895e-22	0,688816444944745	0,905	0,392	3,42209249294014e-18	11	CXCL10
764	5,99488331362012e-22	0,631663171899497	1	0,981	1,05174232854151e-17	11	LSP1
765	1,401762682604e-21	0,787875344660059	0,973	0,545	2,45925245036045e-17	11	PARM1
766	9,27952790224029e-21	0,597180860188745	1	0,975	1,62800037516904e-16	11	LOC121816084
767	4,11344366089886e-20	0,578706373073413	1	0,989	7,21662555868096e-16	11	NAAA
768	4,56664087431881e-20	0,863601745648542	0,959	0,685	8,01171474990492e-16	11	ARHGAP18
769	6,95699914611563e-20	1,00670136159644	0,973	0,742	1,22053593019453e-15	11	CD83
770	9,44336851717661e-20	0,647563296690502	0,973	0,69	1,65674457265346e-15	11	SERPINB1
771	1,79688223353897e-19	0,877328078994648	0,932	0,671	3,15245019052077e-15	11	PMAIP1
772	3,43260534529225e-19	0,742655708003684	0,986	0,838	6,02216281778072e-15	11	FNBP1
773	8,47688439471419e-19	0,72353779333265	0,878	0,39	1,48718459820866e-14	11	CXCL9
774	1,44616584328986e-17	0,598251948605055	0,959	0,603	2,53715335546773e-13	11	PLEKHO1
775	3,65461705053298e-17	0,726583589955611	1	0,884	6,41166015345505e-13	11	LOC114110140
776	4,11927870462036e-17	0,619024397677015	0,973	0,823	7,22686255938596e-13	11	PGAM1
777	8,31618490474043e-17	0,603190922313028	0,946	0,518	1,45899147968766e-12	11	MYH9
778	9,82683544258844e-17	0,589880836691172	0,946	0,582	1,72402001004772e-12	11	LCP1
779	4,92038695838558e-16	0,613790114137379	0,959	0,678	8,63232687979167e-12	11	ZYX
780	9,78546295789474e-16	0,623726371051129	0,946	0,62	1,71676162133305e-11	11	SLAMF8
781	3,36107728238755e-15	0,588088651303824	0,919	0,66	5,89667398422072e-11	11	IDH1
782	3,48809960686668e-15	0,56794701049214	0,973	0,845	6,1195219502869e-11	11	TAP1
783	3,31669178240775e-14	0,558804895821657	0,986	0,765	5,81880406305615e-10	11	PAK1
784	5,57947164050957e-14	0,668286925285322	0,689	0,296	9,78862504611e-10	11	VIM
785	1,56447084293101e-13	1,23952428320261	0,297	0,074	2,74470764683816e-09	11	LOC101117112
786	2,06789774591941e-13	0,690280234661875	0,946	0,738	3,62791980544102e-09	11	PLAC8
787	3,50747706632515e-13	0,592736554786567	0,959	0,734	6,15351776516084e-09	11	LOC101109975
788	2,05066509707016e-12	0,658318871967162	0,986	0,834	3,5976868462999e-08	11	IER3
789	3,54719366838339e-12	0,573527347436995	0,892	0,662	6,22319657181182e-08	11	TBC1D9
790	3,03744951584154e-11	0,679377598941604	0,932	0,639	5,3289014305924e-07	11	PTMS
791	8,16109814149239e-10	0,577200678698403	0,986	0,831	1,43178305794343e-05	11	DNASE1L3
792	2,27459122228272e-08	0,619780909908715	0,932	0,74	0,000399054284037281	11	RHOB
793	3,88784445210738e-10	0,57055785404027	1	1	6,82083430677719e-06	12	TMSB4X
794	4,64344746059866e-10	0,481427272025192	0,024	0,582	8,1464642248743e-06	12	LOC114117130
795	5,35837461857039e-09	0,778306435993765	0,951	0,994	9,40073243081989e-05	12	FTH1
796	3,18238965148332e-08	0,495583328173396	0,976	0,998	0,000558318440456234	12	RPS11
797	6,16793694487165e-08	0,500320190706983	0,927	0,986	0,00108210285760828	12	EEF1G
798	1,37386423128828e-07	0,571388640029516	0,976	0,995	0,00241030740737216	12	RPLP2
799	4,03458266749516e-07	0,479619266031302	1	0,998	0,00707827183185351	12	RPLP1
800	1,84514867903929e-06	0,519821256273278	0,878	0,994	0,0323712884250654	12	RPL22
801	2,54111931959928e-06	0,524031253329188	0,878	0,991	0,0445813973430498	12	RPL36AL
802	2,5932313995596e-06	0,589966968230668	0,976	0,986	0,0454956516738736	12	RPS26
803	2,67460144906892e-06	0,613181479627648	1	0,993	0,0469232078224652	12	RPL13A
804	3,44637331511958e-06	0,520792168466325	0,951	0,996	0,060463173440458	12	RPS24
805	5,18314648235715e-06	0,435775449213013	0,951	0,997	0,0909331218864738	12	RPL12
806	5,77366712448721e-06	0,430937965969501	1	0,997	0,101293216032004	12	RPS14
807	9,70782235270504e-06	0,509579928870449	0,902	0,993	0,170314035355857	12	SH3BGRL3
808	1,89091160108636e-05	0,723974266371723	1	0,995	0,331741531294591	12	FTL
809	2,06248118369714e-05	0,716013439451551	0,805	0,937	0,361841698867826	12	ATP5F1D
810	2,19185343136558e-05	0,451205973904064	0,976	0,997	0,384538765998777	12	RPL23
811	2,43521097769467e-05	0,542680995660778	0,902	0,993	0,427233413926753	12	RPL38
812	2,51288438196289e-05	0,55641796985413	0,976	0,989	0,44086043597157	12	RPL26
813	4,84302975040381e-05	0,360174727186923	0,195	0,632	0,849661139410845	12	RALB
814	6,17035639592163e-05	0,453766754378234	0,951	0,994	1	12	RPS25
815	0,000115972571252464	0,430105313422556	0,976	0,996	1	12	RPS3
816	0,00015183545576642	0,410224083920211	0,951	0,997	1	12	RPL37
817	0,000170477378358991	0,410383812567057	0,146	0,54	1	12	STAT6
818	0,000256837586048169	0,439563523674483	0,976	0,994	1	12	UCP2
819	0,00027383610119248	0,528917015755352	0,293	0,717	1	12	LOC121818850
820	0,000299149765181921	0,398351390381488	0,976	0,989	1	12	LAMP1
821	0,000326069982093306	0,375508730316069	1	0,998	1	12	RPLP0
822	0,000336274936094596	0,437393097897465	0,951	0,992	1	12	RPL27
823	0,000339182822261933	0,398126316336465	0,976	0,996	1	12	RPS28
824	0,000342728515315333	0,526465225954972	0,146	0,505	1	12	LOC121820219
825	0,000367833537248933	0,491302127870936	0,805	0,978	1	12	LOC121816084
826	0,000398822975617158	0,416116508330228	0,317	0,809	1	12	DNAJA1
827	0,00042062004425728	0,355698528598766	0,22	0,65	1	12	CMBL
828	0,000429927486331174	0,348115839913331	1	0,996	1	12	RPL11
829	0,000453472648520969	0,54224071973891	0,829	0,964	1	12	RPL5
830	0,000513592360130411	0,337963895946142	1	0,998	1	12	UBA52
831	0,000613992681506473	0,486164399461839	1	0,993	1	12	RPL3
832	0,000650470198422104	0,531201435493943	0,854	0,981	1	12	RPL7
833	0,000800782667475111	0,40214819965901	0,976	0,996	1	12	RPL29
834	0,00080103240321556	0,367102509145162	1	0,995	1	12	PFN1
835	0,000863429518244193	0,396317184827469	0,902	0,993	1	12	RPL15
836	0,000872300080103493	0,59899895111515	0,902	0,986	1	12	RPL14
837	0,000881801508859729	0,530662594617	0,878	0,982	1	12	LOC101105208
838	0,000895044889179706	0,565120689393877	0,927	0,993	1	12	UQCRH
839	0,00090226999941475	0,56843684001641	0,829	0,964	1	12	RGS10
840	0,000909268650757073	0,670851240322701	0,878	0,987	1	12	ATP5F1E
841	0,000917189433428245	0,414322522293041	0,976	0,998	1	12	RPS19
842	0,0011144281523467	0,461607365455796	0,854	0,981	1	12	RPS4X
843	0,00119116892708682	0,460080678963854	1	0,998	1	12	RPL32
844	0,00127288444406083	0,713739743788289	0,756	0,936	1	12	OST4
845	0,00130200768715597	0,615508013186878	0,829	0,973	1	12	LOC101103174
846	0,00132127925230764	0,395304325127941	0,146	0,484	1	12	RAB5A
847	0,00136611044085392	0,689414162031764	0,22	0,615	1	12	EVI5
848	0,00144800853209298	0,355408745908592	0,415	0,884	1	12	RNH1
849	0,00174147791673501	0,62597657099579	0,78	0,936	1	12	SUMO2
850	0,0017420739584768	0,372881462307435	0,878	0,987	1	12	RPL6
851	0,00175082987912834	0,470467807850441	0,927	0,995	1	12	SERF2
852	0,00207240172046943	0,664805564097053	0,78	0,957	1	12	CYSTM1
853	0,00230311950412737	0,475315256741361	0,171	0,494	1	12	TRAPPC4
854	0,0024547678182514	0,348324577101008	0,22	0,575	1	12	GRSF1
855	0,0025765615421223	0,357884460027894	0,22	0,574	1	12	NUDCD2
856	0,00265396704714408	0,391392148775772	0,951	0,995	1	12	RPS27A
857	0,00269878862168418	0,447149008815864	0,951	0,994	1	12	RPS12
858	0,00270958359587345	0,46237144155282	0,317	0,776	1	12	MOB1A
859	0,00282791374873495	0,346484953462422	0,268	0,678	1	12	SMARCE1
860	0,00284538037076854	0,414982689446324	0,195	0,541	1	12	TOMM40
861	0,00289140298623062	0,395107160101938	0,902	0,977	1	12	NDUFA4
862	0,00318536334793616	0,344766858895247	0,146	0,446	1	12	SCYL2
863	0,00319806695478078	0,545066608844215	0,146	0,456	1	12	CTNND1
864	0,00342318513538304	0,391808570126408	0,878	0,992	1	12	RPL35
865	0,00354388906777122	0,441265010816212	0,878	0,985	1	12	ATP5MG
866	0,0036535114238349	0,386640587008535	0,293	0,723	1	12	LOC101116064
867	0,00366514535054568	0,736054327967035	0,732	0,86	1	12	CHCHD10
868	0,00380339402809574	0,340742611292898	0,39	0,842	1	12	DBNL
869	0,00384868490812223	0,3759516207243	0,951	0,991	1	12	FCER1G
870	0,00392646387997612	0,398605769448888	0,171	0,488	1	12	LOC114118232
871	0,00453233892146556	0,374067259680873	0,171	0,47	1	12	HNRNPA0
872	0,00477169400609305	0,355937934097524	0,098	0,345	1	12	CTNNBL1
873	0,00486769547008596	0,453089581651409	0,122	0,39	1	12	CYTH2
874	0,00493091070384191	0,453087181238658	0,878	0,989	1	12	EEF1A1
875	0,00500283809368186	0,6316133155329	0,829	0,986	1	12	LOC105607169
876	0,00501815363901807	0,612075191438962	0,78	0,941	1	12	SOD1
877	0,00539943271295906	0,474013705452095	0,195	0,527	1	12	LOC101121718
878	0,00542297872956845	0,372975280957605	0,171	0,471	1	12	RPL26L1
879	0,00552420047056296	0,346262266178714	0,317	0,685	1	12	AK2
880	0,00585416708450261	0,375159099323893	0,171	0,465	1	12	RNF187
881	0,00611739019894209	0,395091145160855	0,22	0,552	1	12	R3HDM2
882	0,00637079237070907	0,382705784360582	0,268	0,656	1	12	FLOT1
883	0,00648042161612638	0,360878168659863	0,244	0,586	1	12	KXD1
884	0,00665275865947355	0,370972317613348	0,171	0,457	1	12	FADS6
885	0,00676564108377312	0,437494987394992	0,073	0,291	1	12	PRPF3
886	0,00706343256194986	0,391361277846423	0,927	0,994	1	12	RPL13
887	0,00759309527545543	0,404649130542579	1	0,996	1	12	AIF1
888	0,00764877626607758	0,337550369973357	0,171	0,47	1	12	FAM168B
889	0,00862556549829511	0,570665956383124	0,829	0,98	1	12	DBI
890	0,00891468196378816	0,506051799942945	0,195	0,495	1	12	CCDC25
891	0,00925656952739281	0,42107662838892	0,171	0,438	1	12	TTC1
892	0,00975318708238118	0,404398637185114	0,146	0,404	1	12	TMX4
