# Supplementary material for: Characterization of intestinal mononuclear phagocyte subsets in young ruminants at homeostasis and during Cryptosporidium parvum infection
Source: Front Immunol. 2024 May 2;15:1379798. doi: 10.3389/fimmu.2024.1379798 (PMC11096452; doi:10.3389/fimmu.2024.1379798)
Supplement: Supplementary file 9 [file Table_8.csv]

	p_val	avg_log2FC	pct.1	pct.2	p_val_adj	cluster	gene
1	1,61866492279276e-177	2,7823591904998	0,952	0,539	2,83978574054762e-173	0,2,3	BPI
2	3,50562029927163e-225	2,09969887913972	0,994	0,733	6,15026025304215e-221	0,2,3	FCGR3A
3	9,68417060081314e-129	1,98972536106032	0,925	0,396	1,69899089020666e-124	0,2,3	LOC101119572
4	1,71783849511358e-83	1,98555622370899	0,697	0,211	3,01377585582727e-79	0,2,3	LOC101104661
5	9,65429270176983e-196	1,91937013023079	0,896	0,181	1,6937491115985e-191	0,2,3	LOC101102057
6	3,97353480074155e-164	1,88605557169648	0,873	0,265	6,97116945442098e-160	0,2,3	LAG3
7	9,32863189787136e-213	1,85450636364916	0,999	0,93	1,63661518016255e-208	0,2,3	LOC101109747
8	1,16441164649026e-216	1,78350555083751	0,99	0,838	2,04284379260252e-212	0,2,3	LOC101116099
9	1,65421300727487e-205	1,73670253750806	1	0,99	2,90215129996303e-201	0,2,3	LOC101120392
10	1,91006552508803e-203	1,6584694790667	0,945	0,291	3,35101895721444e-199	0,2,3	LOC101117600
11	5,69915401906542e-197	1,57495474647929	0,989	0,709	9,99859581104838e-193	0,2,3	JAML
12	1,39221242876503e-206	1,56150016112668	0,999	0,931	2,44249748502536e-202	0,2,3	LOC101108696
13	4,94455334084168e-195	1,54046950070569	0,998	0,836	8,67472438117264e-191	0,2,3	DQA
14	3,37749252320144e-190	1,4854189165073	0,997	0,897	5,9254728827046e-186	0,2,3	LOC101118514
15	5,84364889168722e-139	1,45601777589465	0,956	0,76	1,02520976155761e-134	0,2,3	SCIN
16	1,61950809303921e-89	1,4527199469253	0,734	0,221	2,841264998428e-85	0,2,3	CXCL8
17	1,5552891660713e-172	1,44384733376195	0,874	0,139	2,72859931295548e-168	0,2,3	FCGR1A
18	6,25165947070309e-120	1,43613084885333	0,93	0,678	1,09679113754015e-115	0,2,3	FABP7
19	2,31343985395755e-31	1,38257125191772	0,451	0,179	4,05869887978312e-27	0,2,3	CXCL9
20	3,47400067701518e-27	1,37002260529198	0,434	0,177	6,09478678775544e-23	0,2,3	CXCL10
21	1,92379990679097e-89	1,33083391317764	0,913	0,646	3,37511455647408e-85	0,2,3	DUSP2
22	9,06759035173346e-155	1,32090513692021	0,874	0,267	1,59081805130812e-150	0,2,3	ASGR2
23	1,22201764775076e-170	1,30879266050567	0,944	0,411	2,14390776121394e-166	0,2,3	EBI3
24	6,81687787710671e-150	1,30838075387273	0,95	0,594	1,1959530547596e-145	0,2,3	ITGB7
25	2,50483022177143e-118	1,29745838512546	0,745	0,154	4,3944741410758e-114	0,2,3	CD300H
26	6,22855601848868e-173	1,29298665357845	0,89	0,229	1,09273786788365e-168	0,2,3	MSR1
27	2,29458419552784e-131	1,26412770916172	0,996	0,981	4,02561851263405e-127	0,2,3	LOC100101238
28	1,67878801248592e-98	1,26218032638157	0,847	0,389	2,9452656891053e-94	0,2,3	PLAC8
29	1,55721713280813e-171	1,22826357801633	1	0,97	2,73198173779859e-167	0,2,3	CD74
30	2,43718334225583e-148	1,22040768039162	0,988	0,743	4,27579445565364e-144	0,2,3	EMILIN2
31	8,32714069161428e-134	1,18173121733233	0,963	0,619	1,46091356293681e-129	0,2,3	TRPM2
32	2,79685697366209e-118	1,17803383495769	0,971	0,884	4,90680587459278e-114	0,2,3	PARVG
33	3,90506461518923e-144	1,15325014233331	0,848	0,211	6,85104536088798e-140	0,2,3	LOC101123578
34	6,54802422582292e-138	1,15301287635223	0,847	0,291	1,14878537017837e-133	0,2,3	GYPC
35	1,37470363535848e-176	1,1292657606361	0,996	0,985	2,41178005787292e-172	0,2,3	LOC101109746
36	2,31031266387204e-151	1,11567782942019	0,994	0,949	4,05321253749711e-147	0,2,3	LOC101112761
37	4,83669239638934e-153	1,11518106767837	0,886	0,234	8,48549314022546e-149	0,2,3	LAIR1
38	8,02383040022089e-118	1,1025448739156	0,789	0,21	1,40770080541475e-113	0,2,3	LOC101110855
39	3,38098734990187e-91	1,09288833942869	0,93	0,55	5,93160420666784e-87	0,2,3	SIGLEC1
40	4,06774347361675e-85	1,0838373192358	0,794	0,324	7,13644915011322e-81	0,2,3	ISG20
41	5,76501535011733e-80	1,06643056529047	0,876	0,512	1,01141429302458e-75	0,2,3	LOC121817525
42	3,87205725220522e-128	1,04534337659612	0,843	0,316	6,79313724326884e-124	0,2,3	C1R
43	6,10070092913378e-134	1,02051909804728	0,976	0,726	1,07030697100723e-129	0,2,3	LOC101110545
44	2,39269177827945e-99	0,98932951026016	0,647	0,118	4,19773845581347e-95	0,2,3	LOC114111438
45	1,66445313645465e-106	0,979053611982098	0,965	0,785	2,92011658259603e-102	0,2,3	GSTP1
46	1,86790979469602e-50	0,96810939870844	0,912	0,76	3,2770609438147e-46	0,2,3	FOLR2
47	1,27589344311856e-92	0,96581705251172	0,898	0,507	2,23842745660719e-88	0,2,3	LOC105614852
48	1,924297433383e-49	0,956604998344736	0,906	0,773	3,37598741712713e-45	0,2,3	LOC114110140
49	1,2330144264659e-110	0,94993382278316	0,992	0,88	2,16320050979177e-106	0,2,3	CKB
50	9,86898027820644e-126	0,946835294484222	0,848	0,29	1,73141390000854e-121	0,2,3	PAMR1
51	3,13217503154318e-176	0,930708852547071	0,999	1	5,49508787533936e-172	0,2,3	C1QB
52	5,91496261079112e-97	0,916142477443967	0,962	0,646	1,03772104043719e-92	0,2,3	VSIR
53	3,04137092061964e-111	0,913326891056827	0,884	0,425	5,3357811431351e-107	0,2,3	SHTN1
54	7,05353920160308e-91	0,887066188497085	0,844	0,48	1,23747291752924e-86	0,2,3	RNASE6
55	2,059716801988e-69	0,861842855129193	0,485	0,05	3,61356715740775e-65	0,2,3	DMBT1
56	6,30733534284442e-100	0,856977103798226	0,866	0,389	1,10655891254862e-95	0,2,3	CLEC7A
57	8,13747559355176e-80	0,856663848141592	0,753	0,32	1,42763871813272e-75	0,2,3	PHTF2
58	2,161034968384e-139	0,852264087036357	0,999	0,998	3,79131974853288e-135	0,2,3	C1QC
59	5,16010384813685e-82	0,846557313062843	0,82	0,476	9,05288619117129e-78	0,2,3	ATP1B1
60	1,45804306433379e-40	0,840117699800899	0,581	0,253	2,5579907520672e-36	0,2,3	LOC101115982
61	2,33560412518771e-89	0,834528713492367	0,993	0,975	4,09758387722932e-85	0,2,3	CEBPD
62	8,30098838180471e-106	0,832919404210633	1	1	1,45632540170382e-101	0,2,3	CFD
63	3,08755350083326e-77	0,832751093357953	0,555	0,084	5,41680386186188e-73	0,2,3	FXYD6
64	2,19868224988615e-96	0,829604168865468	0,924	0,714	3,85736813920026e-92	0,2,3	TPM4
65	3,18384997987783e-112	0,827266450131284	0,693	0,124	5,58574640469767e-108	0,2,3	CD1D
66	1,00337919296341e-92	0,820609122524569	0,98	0,874	1,760328456135e-88	0,2,3	SAMHD1
67	2,49598431285414e-54	0,81412840565828	0,864	0,598	4,37895487847131e-50	0,2,3	LOC101109397
68	1,79312175752966e-91	0,811501789089269	0,797	0,341	3,14585281141004e-87	0,2,3	OVAR-DRB1
69	5,43754439973276e-110	0,800445923575922	0,691	0,114	9,53962789489116e-106	0,2,3	ITGB5
70	1,01707756308189e-82	0,798556976897343	0,789	0,31	1,78436087667087e-78	0,2,3	STAB1
71	1,61672321880098e-76	0,789536831902662	0,978	0,741	2,83637921506444e-72	0,2,3	FGL2
72	3,01310788693539e-63	0,789334829001841	0,729	0,331	5,28619647683945e-59	0,2,3	LOC101109388
73	8,77904640362232e-87	0,788111135434484	0,638	0,141	1,5401959010515e-82	0,2,3	PID1
74	2,12809750027215e-145	0,787176733816106	0,999	1	3,73353425447747e-141	0,2,3	C1QA
75	1,29061071789312e-56	0,775196944533094	0,843	0,589	2,26424744347168e-52	0,2,3	CCND1
76	1,72101999754872e-87	0,774443715559276	0,774	0,301	3,01935748369948e-83	0,2,3	ABCA6
77	1,08975327234682e-82	0,773531191919578	0,925	0,676	1,91186314100526e-78	0,2,3	PHACTR2
78	5,00079693584302e-69	0,768020989946572	0,897	0,642	8,773398144243e-65	0,2,3	LPAR6
79	1,47148336294704e-99	0,762464638232267	0,771	0,251	2,58157041195429e-95	0,2,3	GPM6A
80	1,82464806810971e-89	0,75879891134399	0,954	0,733	3,20116257069167e-85	0,2,3	PTPRE
81	6,17219595443881e-79	0,752051432151731	0,884	0,608	1,08285005824675e-74	0,2,3	LST1
82	1,08104511261687e-89	0,749504063926331	0,93	0,676	1,89658554557504e-85	0,2,3	NCF4
83	3,76967660543566e-70	0,746043136869592	0,744	0,331	6,61352063657632e-66	0,2,3	ITSN1
84	1,05063842606787e-53	0,740359088880377	0,961	0,846	1,84324005469346e-49	0,2,3	LOC101116085
85	8,237025128356e-70	0,73565874531111	0,969	0,722	1,44510368851878e-65	0,2,3	LOC101111069
86	2,36690337455064e-51	0,730384143037329	0,804	0,545	4,15249528031164e-47	0,2,3	LOC101109975
87	9,30767000476381e-92	0,721934780463299	0,633	0,109	1,63293762563576e-87	0,2,3	LOC101111528
88	2,60749006146272e-93	0,718362804028942	0,992	0,998	4,57458056383019e-89	0,2,3	TIMP2
89	2,17018549676002e-62	0,716080992574249	0,513	0,095	3,80737343551578e-58	0,2,3	ADAM28
90	2,4452551201187e-11	0,708272861038798	0,495	0,331	4,28995558273624e-07	0,2,3	LOC101114285
91	1,20814757075829e-56	0,707445534726957	0,939	0,785	2,11957409813835e-52	0,2,3	ULK2
92	4,90361592543362e-70	0,706049959234029	0,826	0,516	8,60290377958074e-66	0,2,3	LOC101110450
93	6,09498861937528e-65	0,702056649473902	0,818	0,358	1,0693048033832e-60	0,2,3	MRC1
94	1,25508843397741e-61	0,694366384335452	0,988	0,962	2,20192714856997e-57	0,2,3	HMOX1
95	8,61544606373793e-84	0,693378864985607	0,631	0,133	1,51149385742218e-79	0,2,3	SIGLEC11
96	7,51321738964894e-64	0,688222927621774	0,927	0,718	1,31811885884001e-59	0,2,3	METRNL
97	1,50689371406441e-72	0,687292170038423	0,653	0,198	2,64369433195461e-68	0,2,3	LOC101120029
98	2,09918465177327e-86	0,681961846011549	0,666	0,175	3,68280955307103e-82	0,2,3	GNG2
99	1,07033578342907e-66	0,681592863969887	0,648	0,234	1,87779709844796e-62	0,2,3	LOC101121762
100	1,81374900976148e-81	0,6776457243675	0,99	0,945	3,18204126272554e-77	0,2,3	APLP2
101	3,40191300767955e-228	5,30303338832775	0,977	0,646	5,968316180673e-224	4,8	APOE
102	7,86359367044713e-129	3,36832109761533	0,998	0,984	1,37958887354325e-124	4,8	CTSD
103	3,04185259068147e-237	3,20374472727813	0,8	0,144	5,33662618509156e-233	4,8	LOC105613784
104	0	3,13701418459438	0,931	0,074	0	4,8	BCAM
105	5,3629641143501e-304	2,99840948689271	0,642	0,011	9,40878424221581e-300	4,8	CYP11A1
106	3,0863618810176e-172	2,77770095552984	0,964	0,822	5,41471328405728e-168	4,8	PLA2G2D
107	1,68770644093696e-127	2,65262438841316	0,627	0,164	2,96091217997981e-123	4,8	LOC101107420
108	0	2,37158425994828	0,726	0,018	0	4,8	CITED4
109	3,19799817247881e-296	2,30899260879147	0,882	0,157	5,61056799379682e-292	4,8	LOC101119740
110	1,13405971760821e-202	2,27781125611433	0,971	0,735	1,98959436857184e-198	4,8	NKG7
111	2,78540954087854e-94	2,2481356664115	0,288	0,023	4,8867224985173e-90	4,8	LOC121818081
112	2,02347733802582e-105	2,22360373328374	0,625	0,22	3,5499886418325e-101	4,8	GPNMB
113	3,64642672190267e-43	2,14279016249332	0,891	0,902	6,39729104090604e-39	4,8	LOC101111631
114	2,23383771350375e-150	2,12765932125047	0,672	0,172	3,91904488457097e-146	4,8	VIM
115	8,97891963170134e-172	1,92180766615636	0,941	0,618	1,57526166018568e-167	4,8	BIRC3
116	6,67919849099009e-219	1,77460449302967	0,895	0,33	1,1717985832593e-214	4,8	LOC101116548
117	4,57902022291795e-203	1,73614217002673	0,96	0,634	8,03343307908724e-199	4,8	CLPTM1
118	2,9401808619327e-141	1,72677901706517	0,939	0,581	5,15825330417473e-137	4,8	IL4I1
119	8,0120917065425e-191	1,65935251259446	0,992	0,881	1,40564136899582e-186	4,8	TSPAN4
120	9,63982293474949e-163	1,65422887914268	0,4	0,015	1,69121053567245e-158	4,8	CXCL13
121	2,0273581783175e-135	1,63078216727191	0,962	0,875	3,55679718804023e-131	4,8	ATP6AP2
122	5,136884956517e-183	1,61231318672998	0,823	0,279	9,01215096771342e-179	4,8	TSPAN7
123	6,18240564347066e-145	1,60778023213381	0,398	0,025	1,08464124609049e-140	4,8	CLEC4E
124	1,77964520958535e-170	1,50712091150755	0,937	0,654	3,12220955569654e-166	4,8	NR1H3
125	1,45649435223724e-210	1,46794465147209	0,996	0,901	2,55527369156502e-206	4,8	IL2RG
126	1,11695350332396e-148	1,43606421668176	0,939	0,667	1,95958322623155e-144	4,8	TNFRSF13C
127	1,7926966354946e-182	1,43207983834287	0,973	0,69	3,14510697731173e-178	4,8	SELPLG
128	1,27414283699254e-237	1,41131716148093	0,806	0,156	2,2353561932197e-233	4,8	ENPP2
129	6,73547434125569e-242	1,37764323054208	0,77	0,103	1,1816716184299e-237	4,8	MARCKSL1
130	9,18589348093123e-180	1,36461460332377	0,598	0,082	1,61157315229458e-175	4,8	LOC443326
131	5,24767337845791e-180	1,35039029683915	0,998	0,968	9,20651817516656e-176	4,8	PRDX1
132	2,60014526961992e-141	1,3064608223005	0,756	0,268	4,56169486102119e-137	4,8	CA2
133	4,22563715922847e-192	1,30398372963743	0,444	0,012	7,41345783215043e-188	4,8	SERPINE2
134	3,18045320886313e-138	1,29508330111824	0,909	0,592	5,57978710962947e-134	4,8	PLXNC1
135	9,6124255359584e-105	1,28421625952396	0,92	0,722	1,68640393602854e-100	4,8	PLAU
136	3,64611061801961e-160	1,26691355431858	0,808	0,252	6,3967364682536e-156	4,8	NRP2
137	1,4086136903497e-104	1,22595387111135	0,834	0,535	2,47127185834951e-100	4,8	CD55
138	3,26320853636677e-159	1,21070627307603	0,987	0,967	5,72497305620186e-155	4,8	JAK1
139	1,04029768346321e-91	1,20595235806398	0,952	0,856	1,82509825586786e-87	4,8	SLC3A2
140	3,72029453973312e-06	1,20263791427062	0,539	0,439	0,0652688474050779	4,8	LOC101121216
141	2,94565298278824e-91	1,19818266730941	0,878	0,606	5,16785359300368e-87	4,8	PLD3
142	4,03842106529579e-132	1,1849486013735	0,912	0,607	7,08500591695493e-128	4,8	CLEC4A
143	3,3497290182297e-176	1,18035228974827	0,836	0,264	5,87676458958219e-172	4,8	CD44
144	5,06245222496903e-135	1,18019234407602	0,735	0,257	8,88156618348566e-131	4,8	INAFM1
145	4,42891574257888e-118	1,15936270195922	0,867	0,553	7,77008977878039e-114	4,8	SORL1
146	2,7990042881999e-151	1,15110621482768	0,914	0,562	4,91057312321791e-147	4,8	NCK1
147	1,17777029196607e-149	1,14975728819956	0,975	0,851	2,06628020022527e-145	4,8	EHD1
148	3,83969067417404e-118	1,14050180191738	0,739	0,315	6,73635331877093e-114	4,8	TXNRD1
149	3,15203397167612e-152	1,13824117681803	0,775	0,281	5,52992839990859e-148	4,8	CPPED1
150	9,64049620731702e-192	1,13778867851882	0,444	0,012	1,6913286546117e-187	4,8	SLC7A8
151	3,50102557258179e-152	1,13008795528499	0,61	0,121	6,1421992645375e-148	4,8	LOC121818045
152	1,60940980054223e-91	1,1081982327115	0,798	0,488	2,82354855407128e-87	4,8	ADA
153	1,74395169023553e-136	1,09582922352298	0,994	0,948	3,05958884534921e-132	4,8	ANXA5
154	1,46307797754949e-129	1,08887978826165	0,821	0,409	2,56682400381282e-125	4,8	KIAA0513
155	3,33923445420962e-168	1,07894191048201	0,377	0,006	5,85835292646536e-164	4,8	CST7
156	6,4497681835884e-147	1,07746356752485	1	0,989	1,13154733012875e-142	4,8	LOC101117086
157	4,45729611879141e-102	1,07107174836036	0,941	0,676	7,81988031080765e-98	4,8	S100A11
158	1,01603155079333e-197	1,06950614913301	0,672	0,096	1,78252575271181e-193	4,8	S100A9
159	4,74594491665664e-102	1,06682952900473	0,781	0,426	8,32628576178242e-98	4,8	RNF149
160	1,50030432269449e-101	1,06605762613662	0,952	0,796	2,63213390373521e-97	4,8	PLAUR
161	9,68281815702222e-77	1,05451162273498	0,962	0,906	1,69875361746798e-72	4,8	NFKBIA
162	2,55661388192028e-57	1,03866773528818	0,663	0,346	4,48532339444095e-53	4,8	TNFSF9
163	2,76713375074662e-81	1,03228854094808	0,922	0,728	4,85465945230988e-77	4,8	PTPN1
164	5,77812315928573e-47	1,02690484991972	0,781	0,519	1,01371392706509e-42	4,8	RARRES2
165	1,32830968854028e-109	0,999800789566588	0,84	0,488	2,33038651757507e-105	4,8	TBC1D8
166	7,62547567720381e-138	0,99971057114942	0,992	0,981	1,33781345280864e-133	4,8	CNDP2
167	8,8460440397657e-115	0,995803532107407	0,998	0,99	1,55194996633649e-110	4,8	BST-2A
168	7,4065987200635e-109	0,977355147593199	0,853	0,525	1,29941367944794e-104	4,8	TMEM123
169	1,18725796843377e-131	0,962603073763274	0,973	0,885	2,0829253798202e-127	4,8	NOP10
170	7,88138880880982e-125	0,962027883518572	0,989	0,959	1,38271085261759e-120	4,8	LOC114117625
171	9,23286901019619e-139	0,95366239360923	0,811	0,323	1,61981453914882e-134	4,8	RELB
172	4,99150656005829e-132	0,952636707802847	0,933	0,697	8,75709910896627e-128	4,8	TIMM17A
173	3,12281764088341e-143	0,94623835413141	0,821	0,347	5,47867126916585e-139	4,8	IFT46
174	1,71351790025016e-112	0,943194376768922	0,981	0,921	3,00619580419888e-108	4,8	LRRC25
175	8,16553257200658e-103	0,940753740814057	0,952	0,805	1,43256103443283e-98	4,8	ARHGDIB
176	4,53767706738385e-29	0,938472147901634	0,705	0,596	7,96090064701822e-25	4,8	MFGE8
177	2,75657042088474e-92	0,929343674096832	0,806	0,479	4,83612714640019e-88	4,8	IGFLR1
178	1,25864557227661e-152	0,91555305211386	1	0,997	2,20816779200209e-148	4,8	CTSA
179	2,97709390157021e-77	0,907253892701028	0,592	0,244	5,22301354091477e-73	4,8	LOC101113101
180	1,85814217723325e-66	0,904571814721047	0,482	0,177	3,25992463573801e-62	4,8	TSPAN15
181	2,15313579797581e-108	0,899499668695659	0,663	0,22	3,77746144396876e-104	4,8	LOC101111567
182	2,12593159110387e-110	0,895942794746273	0,89	0,525	3,72973438343263e-106	4,8	PLEKHO1
183	3,69133528374134e-48	0,88598438379323	0,566	0,273	6,4760786217958e-44	4,8	ADM5
184	2,39595734470143e-114	0,883373479795473	0,651	0,219	4,20346756554419e-110	4,8	PSPH
185	2,38831169002204e-112	0,879897199598656	0,724	0,283	4,19005402897467e-108	4,8	VAT1
186	2,39638667190911e-105	0,874615478070373	0,99	0,985	4,20422077719735e-101	4,8	PRRC2C
187	1,94972902641799e-27	0,869968391761682	0,27	0,096	3,42060460394772e-23	4,8	IL7R
188	2,26002948657883e-28	0,867171502435091	0,811	0,635	3,9649957312539e-24	4,8	LOC101114535
189	6,15066271446351e-116	0,860729482682899	0,975	0,894	1,07907226662548e-111	4,8	ABRACL
190	1,86766520914647e-103	0,856678704907528	0,983	0,914	3,27663184292657e-99	4,8	HTRA1
191	1,50249978571292e-118	0,853895788421385	0,996	0,986	2,63598562405475e-114	4,8	CD68
192	7,41519023914346e-132	0,849695736192282	0,994	0,975	1,30092097555533e-127	4,8	RNASET2
193	2,77008505861487e-194	0,837442666640866	0,531	0,036	4,85983722683393e-190	4,8	IL17REL
194	6,80756216366746e-88	0,83699319401498	0,72	0,359	1,19431870599382e-83	4,8	TIMM44
195	3,65946015883842e-125	0,830512062212627	0,77	0,312	6,42015690266612e-121	4,8	NCR3LG1
196	7,12222568764398e-97	0,827337759318733	0,899	0,648	1,24952327464026e-92	4,8	DRAM1
197	1,4722764748509e-101	0,825517393412634	0,798	0,404	2,58296184747842e-97	4,8	NFE2L3
198	1,6023628591527e-66	0,811537468963847	0,971	0,93	2,81118540009749e-62	4,8	NDFIP1
199	3,48923340886073e-49	0,809331229283319	0,872	0,725	6,12151109250526e-45	4,8	LOC105603415
200	2,39951537450596e-85	0,808794664049289	0,99	0,999	4,20970977303326e-81	4,8	KEF53-p01
