# Supplementary material for: Characterization of intestinal mononuclear phagocyte subsets in young ruminants at homeostasis and during Cryptosporidium parvum infection
Source: Front Immunol. 2024 May 2;15:1379798. doi: 10.3389/fimmu.2024.1379798 (PMC11096452; doi:10.3389/fimmu.2024.1379798)
Supplement: Supplementary file 10 [file Table_9.csv]

	p_val	avg_log2FC	pct.1	pct.2	p_val_adj	cluster	gene	LOC ID en+	GO
1	4,45E-214	1,702701157	1	0,901	7,81E-210	0	BPI	BPI	Pr�sentation Ag CMHII
2	7,42E-147	1,306396115	0,989	0,646	1,30E-142	0	PLA2G2D	PLA2G2D	Activation myeloid et plasmacytoid DC
3	7,99E-94	0,862236152	0,973	0,767	1,40E-89	0	LAG3	LAG3	Pinocytosis, phagocytosis
4	1,33E-127	0,824185502	0,884	0,396	2,33E-123	0	LOC114111438	LOC114111438	Actin filament cytosquelet regulation
5	2,38E-107	0,776308011	0,996	0,913	4,18E-103	0	SCIN	SCIN	Cellular response to LPS
6	3,42E-92	0,760101483	0,998	0,88	6,00E-88	0	DNASE1L3	DNASE1L3	Positive regu of T cell migration
7	7,73E-100	0,726238943	0,738	0,268	1,36E-95	0	LOC101110577	LOC101110577	Regu of lymphocyte activation
8	2,01E-90	0,704918593	0,878	0,554	3,52E-86	0	STOM	STOM	Innate immune response
9	4,69E-135	0,702245807	1	1	8,23E-131	0	CST3	CST3
10	7,31E-80	0,695252267	0,992	0,948	1,28E-75	0	PARVG	PARVG
11	1,64E-66	0,688313922	0,668	0,292	2,88E-62	0	DMBT1	DMBT1
12	8,07E-87	0,666652347	0,987	0,872	1,42E-82	0	NAPSA	NAPSA
13	3,28E-91	0,657778793	0,684	0,247	5,76E-87	0	LOC121818779	LOC121818779
14	2,14E-142	0,610235734	0,999	0,981	3,75E-138	0	LOC101116099	OVA-DMA
15	8,60E-61	0,584954083	0,939	0,742	1,51E-56	0	CCND1	CCND1
16	2,78E-78	0,569130109	0,702	0,296	4,88E-74	0	GPR171	GPR171
17	1,33E-64	0,566213424	0,944	0,763	2,33E-60	0	GPR35	GPR35
18	6,13E-142	0,554706223	1	0,991	1,07E-137	0	LOC101109746	OVA-DMB
19	1,04E-73	0,553122504	0,988	0,94	1,83E-69	0	GSTP1	GSTP1
20	7,24E-115	0,5383295	1	0,998	1,27E-110	0	LOC101109747	OVA-DRA
21	1,52E-48	0,525372963	0,967	0,822	2,66E-44	0	LOC101102057	CD209L2
22	1,09E-37	0,519740785	0,688	0,418	1,91E-33	0	LOC106991972	MAGEA10
23	3,60E-62	0,517912857	0,589	0,225	6,31E-58	0	GIMAP1	GIMAP1
24	2,82E-69	0,51779118	0,711	0,312	4,94E-65	0	PARM1	PARM1
25	7,41E-48	0,517620788	0,983	0,875	1,30E-43	0	FABP7	FABP7
26	1,33E-53	0,509886527	0,969	0,83	2,34E-49	0	LOC101111631	LOC101111631
27	1,74E-70	0,503802549	0,65	0,251	3,06E-66	0	TIFAB	TIFAB
28	9,84E-55	0,495799717	0,759	0,424	1,73E-50	0	MFGE8	MFGE8
29	2,92E-101	0,494905622	1	0,999	5,13E-97	0	LOC101120392	LOC101120392
30	3,64E-82	0,492674233	1	0,984	6,38E-78	0	TIMP2	TIMP2
31	6,90E-84	0,489622309	1	0,981	1,21E-79	0	NAAA	NAAA
32	1,31E-28	0,465303055	0,841	0,62	2,30E-24	0	CXCL8	CXCL8
33	1,75E-63	0,462731401	0,991	0,951	3,07E-59	0	C1H1orf54	C1H1orf54
34	3,37E-94	0,454431811	1	0,994	5,91E-90	0	LOC101118514	OVA-DQB
35	8,19E-41	0,452950091	0,908	0,727	1,44E-36	0	ATP1B1	ATP1B1
36	9,77E-42	0,442727593	0,989	0,956	1,71E-37	0	CORO1B	CORO1B
37	2,09E-56	0,439820044	0,803	0,484	3,66E-52	0	PKIB	PKIB
38	1,54E-95	0,426838962	1	0,997	2,70E-91	0	LOC101108696	LOC101108696
39	5,79E-27	0,424392205	0,985	0,937	1,02E-22	0	RGS1	RGS1
40	2,77E-37	0,406967443	0,616	0,334	4,86E-33	0	PHYH	PHYH
41	9,72E-43	0,397400859	0,967	0,88	1,71E-38	0	TPM4	TPM4
42	2,89E-33	0,397151697	0,957	0,886	5,07E-29	0	CORO1A	CORO1A
43	3,51E-58	0,396314838	0,483	0,146	6,15E-54	0	CDC42EP3	CDC42EP3
44	1,24E-35	0,395970512	0,825	0,612	2,17E-31	0	GSN	GSN
45	2,16E-50	0,393722951	0,976	0,895	3,80E-46	0	ANXA3	ANXA3
46	8,10E-37	0,387086907	0,981	0,861	1,42E-32	0	P2RY13	P2RY13
47	1,67E-39	0,385429382	0,932	0,821	2,92E-35	0	CTSF	CTSF
48	1,43E-55	0,383494648	0,998	0,98	2,52E-51	0	JAML	JAML
49	1,86E-47	0,380353638	0,995	0,975	3,26E-43	0	SYNGR2	SYNGR2
50	1,76E-35	0,380330724	0,983	0,916	3,08E-31	0	ITGB7	ITGB7
51	3,46E-51	0,369669528	0,454	0,147	6,07E-47	0	LOC105615175	LOC105615175
52	2,78E-45	0,368343318	0,99	0,948	4,88E-41	0	RGS10	RGS10
53	2,14E-44	0,359908241	0,99	0,97	3,75E-40	0	LSP1	LSP1
54	1,63E-45	0,354568458	0,576	0,264	2,85E-41	0	GOLM1	GOLM1
55	2,07E-34	0,343549552	0,979	0,846	3,63E-30	0	HTRA1	HTRA1
56	3,90E-37	0,333256166	0,594	0,309	6,84E-33	0	LOC105615131	LOC105615131
57	4,23E-29	0,329957602	0,9	0,751	7,42E-25	0	CD8B	CD8B
58	1,24E-20	0,328962394	0,534	0,325	2,18E-16	0	PLD4	PLD4
59	4,51E-34	0,323976246	0,497	0,24	7,91E-30	0	LOC105616150	LOC105616150
60	4,44E-29	0,322889329	0,978	0,936	7,78E-25	0	LOC114110633	LOC114110633
61	4,79E-28	0,318299538	0,721	0,48	8,40E-24	0	TEX12	TEX12
62	1,53E-37	0,31425354	0,577	0,295	2,69E-33	0	SH3PXD2B	SH3PXD2B
63	1,96E-47	0,31333274	1	0,996	3,44E-43	0	DQA	DQA
64	1,58E-26	0,313133457	0,81	0,584	2,77E-22	0	SUSD3	SUSD3
65	7,19E-27	0,306458775	0,856	0,659	1,26E-22	0	ABI3	ABI3
66	1,65E-53	0,304857812	1	0,994	2,90E-49	0	LAMP1	LAMP1
67	5,38E-28	0,300524195	0,946	0,798	9,45E-24	0	ASGR2	ASGR2
68	8,81E-28	0,297535602	0,944	0,831	1,54E-23	0	SPINT2	SPINT2
69	3,14E-26	0,296609622	0,963	0,88	5,51E-22	0	NFAM1	NFAM1
70	4,58E-30	0,29427072	0,997	0,963	8,03E-26	0	LOC101105208	PYCARD
71	6,76E-29	0,291252101	0,589	0,341	1,19E-24	0	LOC101103530	LOC101103530
72	3,38E-21	0,290302934	0,463	0,266	5,93E-17	0	LOC121818680	LOC121818680
73	6,47E-27	0,289502497	0,99	0,963	1,14E-22	0	LOC101112495	LOC101112495
74	4,81E-61	0,282392079	1	1	8,43E-57	0	CD74	CD74
75	2,05E-24	0,277843564	0,922	0,771	3,60E-20	0	PAMR1	PAMR1
76	6,24E-21	0,276202704	0,951	0,878	1,09E-16	0	GUSB	GUSB
77	5,56E-16	0,269022378	0,654	0,464	9,76E-12	0	DEFB109B	DEFB109B
78	3,80E-20	0,267236437	0,973	0,892	6,68E-16	0	IRF8	IRF8
79	4,32E-26	0,266795274	0,661	0,415	7,58E-22	0	LOC101109111	DHDH
80	1,82E-23	0,263578831	0,801	0,602	3,20E-19	0	MFSD13A	MFSD13A
81	3,12E-49	0,260707201	0,303	0,053	5,48E-45	0	TNFRSF13B	TNFRSF13B
82	1,56E-36	0,25969748	0,567	0,275	2,74E-32	0	LOC101122545	LOC101122545
83	2,59E-23	0,258202378	0,745	0,536	4,54E-19	0	GIMAP6	GIMAP6
84	1,83E-29	0,254725743	0,392	0,162	3,21E-25	0	RAP2A	RAP2A
85	1,23E-15	0,251848513	0,639	0,473	2,16E-11	0	CHCHD6	CHCHD6
86	1,19E-25	2,006812492	0,593	0,404	2,08E-21	2	CXCL9	CXCL9	Negative regulation of phospholipase 2 activity (PLA2 in phagcoytes = https://www.frontiersin.org/articles/10.3389/fcell.2021.673502/full)
87	9,15E-39	1,931373158	0,634	0,367	1,60E-34	2	CXCL10	CXCL10	Positive regulation of phosphatase activity
88	7,05E-26	1,787916077	0,669	0,468	1,24E-21	2	LOC105604171	LOC105604171
89	1,84E-23	1,730243237	0,596	0,387	3,23E-19	2	LOC101121216	SAA	Positive regu of neutrophil apoptotic process + Neutrophil clearance + Neutrophil chemotaxis
90	8,60E-11	1,023286398	0,463	0,372	1,51E-06	2	SOD2	SOD2	Positive regulation of T-helper 1 cell differentiation (CD4 T cells++)
91	9,10E-11	1,016630577	0,628	0,565	1,60E-06	2	IL4I1	IL4I1	Negative regulation of T-helper 2 cell differentiation
92	2,09E-06	0,889515266	0,455	0,377	0,036663592	2	LOC101118983	LOC101118983	Regulation of T cell proliferation
93	1,01E-09	0,87781245	0,703	0,665	1,77E-05	2	LOC101113476	CALHM6	Monocyte chemotaxis + regulation of blood vessel endothelial cell migration
94	3,69E-32	0,852826844	0,907	0,826	6,48E-28	2	PLAC8	PLAC8
95	0,006595178	0,765621138	0,663	0,706	1	2	CD40	CD40	MyD88-independent toll-like receptor signaling pathway
96	2,30E-25	0,706488231	0,719	0,535	4,04E-21	2	LOC101115982	LOC101115982	Toll-like receptor 4 signaling pathway
97	3,42E-29	0,699261992	0,961	0,946	5,99E-25	2	LGALS3	LGALS3
98	1,61E-35	0,647309028	0,817	0,629	2,82E-31	2	S100A11	S100A11	Antiviral innate immune response + Negative regulation of viral genome replication
99	6,26E-36	0,641013873	0,742	0,546	1,10E-31	2	ITGA4	ITGA4	Response to type I interferon (In regards to macrophages, Type I IFN has more of a suppressive function - "https://www.frontiersin.org/articles/10.3389/fimmu.2018.02061/full
100	3,63E-15	0,611872669	0,793	0,707	6,36E-11	2	PTPN1	PTPN1
101	1,01E-10	0,585308464	0,713	0,68	1,77E-06	2	BATF	BATF	superoxide metabolic process + cellular response to reactive oxygen species
102	4,83E-22	0,57845903	0,935	0,897	8,47E-18	2	LOC114110140	LOC114110140	antimicrobial humoral immune response mediated by antimicrobial peptide
103	2,68E-25	0,575953475	0,378	0,182	4,69E-21	2	TNIP3	TNIP3
104	2,29E-05	0,562551335	0,793	0,794	0,401293099	2	ISG20	ISG20	Actin cytoskeleton reorganization
105	9,36E-32	0,547427367	0,915	0,844	1,64E-27	2	RPL22L1	RPL22L1	Wound healing
106	3,35E-17	0,546024096	0,378	0,213	5,88E-13	2	SLC2A6	SLC2A6	Inflammatory response
107	8,18E-25	0,530482771	0,984	0,97	1,44E-20	2	TXN	TXN
108	0,000155591	0,518206503	0,892	0,9	1	2	LOC105614852	LOC105614852	Negative regulation of innate immune response
109	4,74E-12	0,480604395	0,728	0,615	8,32E-08	2	SOCS3	SOCS3
110	8,59E-27	0,479548212	0,923	0,828	1,51E-22	2	MS4A8	MS4A8
111	1,10E-07	0,472550308	0,396	0,307	0,001932955	2	GPR84	GPR84
112	1,56E-07	0,467119275	0,758	0,744	0,002738981	2	TNIP1	TNIP1
113	5,62E-15	0,453205623	0,447	0,301	9,86E-11	2	LOC101119517	GBP1
114	3,81E-22	0,452838887	0,888	0,787	6,69E-18	2	ASRGL1	ASRGL1
115	2,40E-08	0,452537361	0,421	0,325	0,000421069	2	PPA1	PPA1
116	2,04E-10	0,444575763	0,616	0,544	3,57E-06	2	ACSL5	ACSL5
117	5,03E-24	0,440178598	0,51	0,306	8,83E-20	2	NIBAN1	NIBAN1
118	5,03E-09	0,438231156	0,935	0,927	8,82E-05	2	ISG15	ISG15
119	0,000625581	0,429167537	0,797	0,785	1	2	BCL2A1	BCL2A1
120	1,40E-22	0,424207314	0,425	0,232	2,45E-18	2	IL21R	IL21R
121	1,27E-07	0,423409764	0,608	0,532	0,002225374	2	SOCS1	SOCS1
122	1,21E-13	0,423033467	0,278	0,144	2,13E-09	2	ADAMDEC1	ADAMDEC1
123	1,11E-29	0,422359911	0,986	0,966	1,94E-25	2	PSMB9	PSMB9
124	1,24E-50	0,4164943	0,309	0,06	2,17E-46	2	F13A1	F13A1
125	4,98E-07	0,405860924	0,661	0,604	0,008740939	2	BIRC3	BIRC3
126	4,85E-16	0,40379753	0,73	0,62	8,52E-12	2	DRAM1	DRAM1
127	3,06E-09	0,398181431	0,648	0,558	5,37E-05	2	WARS1	WARS1
128	2,81E-07	0,397925421	0,657	0,597	0,004925554	2	NCF1	NCF1
129	6,09E-22	0,39024521	0,959	0,925	1,07E-17	2	SARS1	SARS1
130	4,68E-20	0,389131177	0,996	0,991	8,21E-16	2	HSP90AA1	HSP90AA1
131	2,94E-06	0,385934515	0,86	0,844	0,051635615	2	ICAM1	ICAM1
132	5,39E-16	0,384302318	0,888	0,836	9,46E-12	2	BLVRB	BLVRB
133	7,40E-16	0,384161555	0,709	0,583	1,30E-11	2	ACSL4	ACSL4
134	1,53E-07	0,380038156	0,835	0,806	0,002685582	2	IFIT2	IFIT2
135	6,02E-17	0,378791817	0,939	0,88	1,06E-12	2	BAZ1A	BAZ1A
136	4,02E-11	0,375521787	0,807	0,74	7,05E-07	2	ATP13A3	ATP13A3
137	5,47E-09	0,372591782	0,768	0,716	9,60E-05	2	LOC101109388	LOC101109388
138	3,98E-20	0,366214645	0,949	0,917	6,98E-16	2	TSPO	TSPO
139	8,42E-11	0,365176409	0,992	0,983	1,48E-06	2	SRGN	SRGN
140	5,54E-46	0,364192645	0,313	0,074	9,72E-42	2	LOC101114959	ANG2
141	2,30E-19	0,363305368	0,392	0,206	4,03E-15	2	NRP2	NRP2
142	2,55E-14	0,360521479	0,978	0,955	4,47E-10	2	LOC101116085	LOC101116085
143	1,28E-12	0,359728824	0,789	0,736	2,25E-08	2	TARS1	TARS1
144	5,51E-17	0,358140307	0,992	0,976	9,66E-13	2	SAMHD1	SAMHD1
145	5,93E-17	0,356161484	0,925	0,834	1,04E-12	2	ANXA1	ANXA1
146	1,54E-08	0,354767565	0,933	0,928	0,000270343	2	MX1	MX1
147	3,30E-20	0,353257671	0,996	0,999	5,79E-16	2	KEF53-p01	KEF53-p01
148	3,17E-05	0,34934166	0,669	0,602	0,556238453	2	LOC101113705	UBD
149	0,000835573	0,349239141	0,537	0,485	1	2	PLEK	PLEK
150	6,33E-10	0,347348384	0,791	0,73	1,11E-05	2	CD300H	CD300H
151	7,38E-32	0,344873465	0,455	0,2	1,29E-27	2	CD44	CD44
152	1,11E-18	0,344363278	0,98	0,961	1,95E-14	2	SEC61B	SEC61B
153	8,11E-11	0,34333813	0,736	0,625	1,42E-06	2	LOC101120029	LOC101120029
154	7,13E-22	0,341242294	0,931	0,859	1,25E-17	2	SIRPA	SIRPA
155	2,51E-17	0,338094668	0,963	0,944	4,41E-13	2	ANXA5	ANXA5
156	8,12E-12	0,337550915	0,998	0,987	1,42E-07	2	BST-2A	BST-2A
157	1,22E-08	0,329292969	0,559	0,453	0,000213608	2	IGFLR1	IGFLR1
158	1,41E-20	0,328429201	0,472	0,28	2,47E-16	2	ECE1	ECE1
159	2,81E-10	0,327717754	0,856	0,834	4,94E-06	2	TAP1	TAP1
160	7,38E-20	0,320353868	0,646	0,438	1,29E-15	2	LOC101114799	LOC101114799
161	4,44E-08	0,318434801	0,327	0,228	0,00077889	2	EID2	EID2
162	2,36E-26	0,314347484	0,996	0,999	4,14E-22	2	KEF53-p11	KEF53-p11
163	4,67E-23	0,313207556	0,978	0,965	8,20E-19	2	GNG5	GNG5
164	5,06E-18	0,311973177	1	0,999	8,88E-14	2	ACTB	ACTB
165	5,40E-08	0,309178894	0,693	0,613	0,000947831	2	TNFRSF1B	TNFRSF1B
166	2,04E-11	0,305668875	0,98	0,96	3,57E-07	2	PDXK	PDXK
167	2,70E-16	0,303276869	0,421	0,257	4,74E-12	2	PLA2G7	PLA2G7
168	2,75E-10	0,300079886	0,827	0,764	4,82E-06	2	N4BP1	N4BP1
169	8,58E-17	0,299644853	0,961	0,947	1,51E-12	2	PSME2	PSME2
170	5,95E-05	0,297482408	0,829	0,823	1	2	IFIT3	IFIT3
171	3,47E-12	0,297431371	0,872	0,809	6,09E-08	2	NMI	NMI
172	9,68E-09	0,296227839	0,577	0,46	0,000169743	2	DMXL2	DMXL2
173	2,36E-07	0,295002931	0,99	0,984	0,004139788	2	HSP90B1	HSP90B1
174	0,000248801	0,294826666	0,982	0,984	1	2	CTSB	CTSB
175	8,13E-15	0,294073506	0,949	0,885	1,43E-10	2	CLTC	CLTC
176	2,94E-29	0,293316018	0,295	0,099	5,16E-25	2	RETN	RETN
177	1,12E-11	0,293179758	0,931	0,924	1,97E-07	2	GLRX	GLRX
178	2,28E-09	0,292769881	0,774	0,717	4,00E-05	2	FGR	FGR
179	7,71E-12	0,289186207	0,894	0,883	1,35E-07	2	PSMA2	PSMA2
180	4,45E-15	0,288906763	0,333	0,179	7,80E-11	2	SNX10	SNX10
181	2,77E-31	0,288068558	0,366	0,139	4,85E-27	2	MEF2C	MEF2C
182	4,82E-06	0,279464172	0,807	0,759	0,084501551	2	LOC101102194	IFIT1
183	2,80E-10	0,276860777	0,858	0,824	4,90E-06	2	MGST1	MGST1
184	9,26E-05	0,276151567	0,823	0,823	1	2	MANF	MANF
185	1,75E-15	0,274108082	1	0,987	3,06E-11	2	HSP90AB1	HSP90AB1
186	5,70E-103	1,17201737	0,961	0,896	1,00E-98	3	FOLR2	FOLR2	Epithelium dvlpmt (leading edge cell differentiation)
187	1,58E-38	1,145366487	0,809	0,581	2,78E-34	3	LOC101114535	CCL3	Regulation of endothelial cell migration + blood vessel morphogenesis
188	1,31E-20	1,139089755	0,268	0,106	2,29E-16	3	LOC105613784	LOC105613784
189	3,03E-73	1,08145677	0,766	0,411	5,32E-69	3	CTSK	CTSK	Response to stress
190	1,10E-30	1,049100815	0,699	0,464	1,93E-26	3	RARRES2	RARRES2	Regulation of apoptotic process
191	1,99E-25	1,036875843	0,658	0,444	3,49E-21	3	LOC101114285	CCL4
192	2,64E-97	1,011635103	0,985	0,943	4,63E-93	3	DAB2	DAB2	Regulation of Cdc42 protein signal transduction (filapodium formation mediated by Cdc42, role in particle capture and phagocytosis (https://journals.aai.org/jimmunol/article/162/2/837/31621/Multiple-Signal-Transduction-Pathways-Regulate-TNF, https://www.ncbi.nlm.nih.gov/pmc/articles/PMC5409491/)
193	4,16E-88	0,909496204	0,971	0,918	7,30E-84	3	SIGLEC1	SIGLEC1
194	8,79E-21	0,871420559	0,799	0,665	1,54E-16	3	LOC101104661	LOC101104661	Eosinophil, monocyte, lymphocyte, neutrophil chemotaxis
195	1,05E-60	0,862708663	0,272	0,031	1,84E-56	3	CLEC4F	CLEC4F	Positive regulation of activated T cell proliferation
196	1,01E-62	0,830785266	0,921	0,786	1,77E-58	3	MRC1	MRC1	Positive regulation of epithelial cell migration
197	9,34E-102	0,819672922	0,992	0,985	1,64E-97	3	LOC114115224	LOC114115224
198	8,33E-60	0,814199712	0,948	0,898	1,46E-55	3	SLC40A1	SLC40A1	Negative regulation of myeloid cell differentiation
199	2,53E-63	0,801408568	0,969	0,922	4,44E-59	3	RARRES1	RARRES1	Positive regulation of ERK1 and ERK2 cascade (MAC dvlmpt - https://www.ncbi.nlm.nih.gov/pmc/articles/PMC4596867/)
200	3,98E-120	0,787556979	0,481	0,053	6,98E-116	3	IGF1	IGF1
201	6,08E-31	0,74002095	0,967	0,97	1,07E-26	3	KLF6	KLF6	Cell response to LPS
202	1,23E-17	0,72763297	0,643	0,486	2,16E-13	3	IL10	IL10	Cell response to TNF
203	1,58E-55	0,721762912	0,99	0,998	2,78E-51	3	LOC100101238	Regakine-1	Cell response to type II interferon (IFN-? induced NO production, M1 polarization, suppression of M2 polarization, phagocytosis - https://www.frontiersin.org/articles/10.3389/fimmu.2018.02061/full)
204	2,75E-49	0,702040153	0,824	0,63	4,83E-45	3	MAF	MAF	Cell response to IL1
205	1,65E-38	0,700869135	0,77	0,556	2,89E-34	3	PLD3	PLD3
206	1,00E-46	0,690794453	0,936	0,864	1,76E-42	3	TSPAN4	TSPAN4
207	1,24E-44	0,646022191	0,959	0,895	2,17E-40	3	GLUL	GLUL
208	7,85E-56	0,635769674	0,68	0,372	1,38E-51	3	C2	C2
209	1,84E-25	0,619684293	0,672	0,519	3,23E-21	3	FXYD6	FXYD6
210	1,75E-30	0,602482972	0,676	0,474	3,06E-26	3	PGFS	PGFS
211	0,004093989	0,581362206	0,992	0,995	1	3	LOC114112489	RN18S
212	2,53E-18	0,569407864	0,67	0,502	4,44E-14	3	KLF2	KLF2
213	3,09E-18	0,557797858	0,394	0,218	5,42E-14	3	PLK2	PLK2
214	3,38E-32	0,555201206	0,884	0,824	5,93E-28	3	LMO4	LMO4
215	2,21E-17	0,551548428	0,664	0,532	3,88E-13	3	ARRDC3	ARRDC3
216	1,51E-54	0,542688832	0,983	0,995	2,66E-50	3	NPC2	NPC2
217	3,88E-27	0,541086373	0,869	0,764	6,80E-23	3	STAB1	STAB1
218	8,04E-08	0,537392229	0,672	0,603	0,001410804	3	LOC114117130	snoRNA-U3
219	8,71E-24	0,536477687	0,832	0,718	1,53E-19	3	CD300H	CD300H
220	4,41E-49	0,53299286	0,481	0,168	7,74E-45	3	PMP22	PMP22
221	5,54E-38	0,519412204	0,55	0,274	9,71E-34	3	NRP1	NRP1
222	2,75E-57	0,500640338	0,996	0,977	4,83E-53	3	CD2	CD2
223	9,42E-47	0,473001552	0,515	0,212	1,65E-42	3	RAB3IL1	RAB3IL1
224	1,12E-50	0,469556092	0,992	0,999	1,96E-46	3	MARCKS	MARCKS
225	1,15E-14	0,457000521	0,446	0,289	2,02E-10	3	CITED2	CITED2
226	9,79E-15	0,456980198	0,575	0,418	1,72E-10	3	PDK4	PDK4
227	1,44E-09	0,456509324	0,768	0,717	2,53E-05	3	ATF3	ATF3
228	8,80E-31	0,453331285	0,614	0,36	1,54E-26	3	MDK	MDK
229	2,36E-05	0,446589846	0,743	0,719	0,414009427	3	LOC105603415	LOC105603415
230	1,00E-20	0,444076298	0,651	0,498	1,76E-16	3	CD55	CD55
231	2,98E-08	0,443632631	0,676	0,605	0,000523127	3	SGK1	SGK1
232	2,73E-12	0,439425925	0,981	0,994	4,79E-08	3	JUN	JUN
233	3,22E-24	0,435533025	0,88	0,837	5,65E-20	3	GYPC	GYPC
234	1,72E-08	0,433930059	0,604	0,525	0,000301397	3	LOC101111669	H2A1C
235	4,89E-42	0,430048373	0,971	0,995	8,58E-38	3	CREG1	CREG1
236	6,77E-21	0,429877183	0,907	0,901	1,19E-16	3	HEBP1	HEBP1
237	9,48E-11	0,427815421	0,448	0,314	1,66E-06	3	TNFSF9	TNFSF9
238	7,25E-07	0,42067161	0,892	0,887	0,012715582	3	FOSB	FOSB
239	3,42E-24	0,418767916	0,593	0,402	6,01E-20	3	FADS6	FADS6
240	1,11E-12	0,418178934	0,942	0,895	1,94E-08	3	LOC114110140	LOC114110140
241	7,37E-06	0,415657671	0,925	0,9	0,129328848	3	NFKBIA	NFKBIA
242	3,98E-17	0,414430104	0,961	0,96	6,98E-13	3	TENT5A	TENT5A
243	5,20E-27	0,414296121	0,988	0,994	9,12E-23	3	ACP5	ACP5
244	1,76E-19	0,409980856	0,255	0,101	3,09E-15	3	LOC101113636	VCAM1
245	2,48E-18	0,409794123	0,89	0,869	4,36E-14	3	FCGR1A	FCGR1A
246	2,84E-21	0,409678494	0,929	0,881	4,99E-17	3	ABCA1	ABCA1
247	1,34E-14	0,40630799	0,961	0,978	2,35E-10	3	DUSP1	DUSP1
248	3,43E-22	0,404644099	0,907	0,842	6,01E-18	3	TAGLN2	TAGLN2
249	2,77E-22	0,403612295	0,985	0,986	4,87E-18	3	MAFB	MAFB
250	1,08E-26	0,403556929	0,71	0,516	1,90E-22	3	BCO2	BCO2
251	2,77E-15	0,396061707	0,805	0,725	4,85E-11	3	ITSN1	ITSN1
252	5,49E-43	0,396024954	1	1	9,64E-39	3	CFD	CFD
253	3,45E-37	0,385755599	0,417	0,158	6,06E-33	3	LOC101111567	LOC101111567
254	8,13E-05	0,385333095	0,722	0,691	1	3	FNDC3B	FNDC3B
255	2,26E-05	0,385011605	0,919	0,927	0,397109578	3	MACF1	MACF1
256	5,13E-15	0,384606855	0,923	0,923	9,00E-11	3	LGMN	LGMN
257	7,29E-16	0,384406783	0,973	0,987	1,28E-11	3	FOS	FOS
258	5,32E-15	0,384263671	0,944	0,952	9,34E-11	3	ZFP36L1	ZFP36L1
259	1,52E-26	0,383336162	0,983	0,988	2,67E-22	3	IL18	IL18
260	1,75E-51	0,378835569	0,297	0,052	3,06E-47	3	FGFR1	FGFR1
261	6,45E-26	0,374900342	0,384	0,173	1,13E-21	3	LOC101111878	LOC101111878
262	1,04E-06	0,371055441	0,355	0,263	0,01818774	3	LOC101108086	HIST1H2BC
263	4,91E-40	0,368915012	0,996	0,997	8,62E-36	3	SELENOP	SELENOP
264	6,10E-08	0,363311263	0,61	0,543	0,001070598	3	RASGEF1B	RASGEF1B
265	0,001458407	0,363310071	0,788	0,771	1	3	MYO9A	MYO9A
266	1,02E-29	0,362763586	0,378	0,159	1,78E-25	3	PDGFC	PDGFC
267	5,18E-12	0,362277809	0,78	0,711	9,09E-08	3	LOC101120455	HIST2H2BF
268	2,51E-16	0,351787125	0,425	0,26	4,40E-12	3	GPX3	GPX3
269	1,18E-14	0,34599898	0,766	0,636	2,08E-10	3	TNFRSF13C	TNFRSF13C
270	1,03E-10	0,345452028	0,946	0,945	1,81E-06	3	LOC105612575	LOC105612575
271	1,13E-47	0,344281636	1	1	1,98E-43	3	SAT1	SAT1
272	9,02E-08	0,340954416	0,68	0,621	0,00158331	3	GADD45B	GADD45B
273	5,87E-11	0,335282784	0,919	0,929	1,03E-06	3	METRNL	METRNL
274	2,77E-33	0,333630031	0,977	0,999	4,86E-29	3	FCGRT	FCGRT
275	1,87E-13	0,333369014	0,759	0,709	3,28E-09	3	BUD23	BUD23
276	7,57E-17	0,332894225	0,979	0,986	1,33E-12	3	CTSD	CTSD
277	1,19E-15	0,332279578	0,583	0,437	2,08E-11	3	LOC105611345	LOC105611345
278	2,77E-06	0,331374989	0,743	0,693	0,048557482	3	PPP1R15A	PPP1R15A
279	1,26E-18	0,330577021	0,749	0,616	2,21E-14	3	CD180	CD180
280	8,77E-11	0,330007331	0,705	0,617	1,54E-06	3	PID1	PID1
281	7,96E-15	0,329789057	0,627	0,461	1,40E-10	3	GCNT1	GCNT1
282	1,34E-19	0,327800665	0,438	0,245	2,36E-15	3	RAB3C	RAB3C
283	3,55E-08	0,325648213	0,952	0,934	0,000622485	3	ULK2	ULK2
284	3,98E-16	0,32224597	0,919	0,941	6,98E-12	3	C3H12orf57	C3H12orf57
285	6,66E-15	0,322224564	0,539	0,409	1,17E-10	3	LOC101122319	CD200R1
								CD200 receptor and macrophage function in the intestine (inhibitory effect, Bain&Mowat : https://pubmed.ncbi.nlm.nih.gov/22204814/)
