# Supplementary material for: Characterization of intestinal mononuclear phagocyte subsets in young ruminants at homeostasis and during Cryptosporidium parvum infection
Source: Front Immunol. 2024 May 2;15:1379798. doi: 10.3389/fimmu.2024.1379798 (PMC11096452; doi:10.3389/fimmu.2024.1379798)
Supplement: Supplementary file 11 [file Table_10.csv]

	p_val	avg_log2FC	pct.1	pct.2	p_val_adj
DNASE1L3	1,86E-46	2,558487971	0,846	0,237	3,26E-42
LOC101109747	5,98E-59	2,225632241	1	0,809	1,05E-54
LOC101120392	2,62E-61	2,16826104	1	0,974	4,59E-57
CD74	1,64E-61	2,153075761	1	0,918	2,87E-57
DQA	1,03E-59	2,027641243	0,991	0,572	1,81E-55
LOC101108696	1,66E-56	2,001303284	0,997	0,82	2,91E-52
FCGR3A	2,17E-45	1,950555351	0,906	0,438	3,80E-41
LOC101119572	3,70E-14	1,805142128	0,517	0,191	6,48E-10
LOC101118514	2,76E-54	1,758791335	0,991	0,737	4,84E-50
LOC101116099	4,96E-53	1,744255036	0,97	0,613	8,71E-49
C1QC	6,02E-64	1,712718678	1	0,995	1,06E-59
FGL2	2,73E-54	1,614817518	0,943	0,397	4,79E-50
LOC101104661	2,89E-10	1,597550743	0,296	0,067	5,07E-06
LOC114110140	2,16E-32	1,509958672	0,912	0,536	3,78E-28
JAML	3,83E-46	1,495572353	0,903	0,376	6,71E-42
LOC100101238	1,61E-29	1,453996036	0,985	0,974	2,82E-25
C1QA	1,72E-60	1,360066816	1	1	3,01E-56
IL1RN	1,53E-13	1,32254243	0,408	0,113	2,68E-09
IL7R	6,70E-07	1,266540568	0,338	0,155	0,011754001
PLA2G5	6,88E-12	1,222103773	0,344	0,082	1,21E-07
HMOX1	1,99E-28	1,220929186	0,985	0,923	3,49E-24
SIGLEC1	1,76E-30	1,212242414	0,725	0,253	3,08E-26
CXCL8	1,48E-06	1,201159064	0,284	0,113	0,02602347
LOC101118983	1,37E-08	1,151046892	0,323	0,113	0,00024117
C1QB	4,72E-53	1,138770284	1	1	8,29E-49
CKB	3,12E-32	1,114367584	0,97	0,727	5,47E-28
VSIR	2,05E-36	1,102547113	0,831	0,33	3,60E-32
EMILIN2	1,47E-39	1,102488848	0,897	0,479	2,58E-35
LOC101110545	3,17E-38	1,063246005	0,9	0,428	5,55E-34
LOC101111069	2,88E-29	1,047549944	0,84	0,521	5,06E-25
SAMHD1	2,14E-32	1,013609567	0,958	0,732	3,75E-28
LOC101109746	1,04E-43	1,012380963	0,997	0,964	1,82E-39
GSTP1	1,23E-33	1,004913226	0,918	0,557	2,15E-29
LOC101113965	1,11E-26	0,993832422	0,647	0,17	1,95E-22
MRC1	2,55E-29	0,985805988	0,541	0,046	4,48E-25
LGMN	3,06E-15	0,978806092	0,807	0,67	5,36E-11
LOC105604171	0,323916074	0,973909593	0,435	0,428	1
LOC101114285	5,82E-05	0,972757532	0,393	0,227	1
LOC101113705	8,21E-19	0,956657831	0,471	0,108	1,44E-14
MARCKS	3,01E-30	0,945470999	0,991	0,928	5,28E-26
TRPM2	1,89E-28	0,930070074	0,773	0,356	3,31E-24
LOC101112761	1,98E-24	0,923883736	0,973	0,907	3,48E-20
SLAMF7	7,00E-30	0,922611409	0,867	0,485	1,23E-25
LOC105614852	5,59E-21	0,895547669	0,653	0,258	9,81E-17
SLAMF8	5,63E-24	0,862167589	0,495	0,062	9,88E-20
LOC121817525	5,68E-16	0,85519718	0,625	0,32	9,97E-12
BPI	7,35E-08	0,826741219	0,607	0,423	0,001289522
LMO4	1,11E-20	0,825232461	0,779	0,479	1,95E-16
IFIT2	3,65E-13	0,795387228	0,725	0,469	6,40E-09
ISG20	3,26E-16	0,794873764	0,45	0,108	5,71E-12
FABP7	1,74E-09	0,781815774	0,716	0,613	3,05E-05
BAZ1A	4,73E-24	0,780798839	0,792	0,423	8,30E-20
SELENOP	4,68E-24	0,769054717	1	1	8,22E-20
LOC114108665	3,48E-06	0,765068872	0,695	0,49	0,061004567
PTPRE	8,57E-27	0,764801428	0,846	0,541	1,50E-22
LGALS3	1,13E-09	0,747049824	0,988	0,99	1,98E-05
CFD	1,29E-14	0,745172927	1	1	2,27E-10
CLEC7A	2,93E-25	0,74354793	0,556	0,103	5,14E-21
PSMB9	1,31E-31	0,729889326	0,997	0,912	2,30E-27
CD86	8,20E-22	0,727348791	0,831	0,531	1,44E-17
ISG15	6,56E-10	0,722973879	0,949	0,876	1,15E-05
PHACTR2	3,25E-23	0,72157212	0,807	0,454	5,71E-19
KLF6	3,78E-10	0,712009181	0,964	0,825	6,64E-06
LYN	8,05E-25	0,710382451	0,97	0,835	1,41E-20
FTH1	1,43E-27	0,699558792	1	0,99	2,50E-23
PSMB8	2,55E-32	0,687024272	0,997	0,964	4,47E-28
SOD2	0,000879486	0,681617971	0,517	0,412	1
STAB1	2,09E-23	0,681376143	0,465	0,046	3,66E-19
ETS2	7,27E-18	0,681292467	0,707	0,387	1,27E-13
DUSP2	1,11E-11	0,678388556	0,743	0,479	1,95E-07
LOC114109611	1,45E-18	0,677289831	0,462	0,093	2,54E-14
CTSS	2,23E-34	0,667719584	1	0,979	3,91E-30
ITGB7	7,56E-17	0,667440516	0,713	0,392	1,33E-12
CTSC	2,84E-28	0,664494172	1	1	4,99E-24
DUSP6	5,85E-18	0,655592675	0,997	0,933	1,03E-13
BLVRB	5,13E-12	0,654124375	0,837	0,727	8,99E-08
CAPG	9,29E-14	0,643711231	0,598	0,304	1,63E-09
PSME2	2,10E-23	0,64367337	0,979	0,856	3,69E-19
LAP3	3,53E-16	0,641065499	0,915	0,82	6,20E-12
SOCS3	1,01E-11	0,639122608	0,665	0,387	1,77E-07
IL4I1	0,001016929	0,637857512	0,94	0,938	1
CD83	1,77E-06	0,633096883	0,656	0,495	0,030985046
LOC101107641	5,01E-21	0,627822987	0,906	0,68	8,80E-17
TUBB2B	1,58E-14	0,627785689	0,876	0,701	2,78E-10
CTSK	4,46E-10	0,614026842	0,341	0,108	7,82E-06
CCL5	0,317207698	0,599853482	0,329	0,397	1
LOC114109630	1,05E-21	0,598252795	0,958	0,814	1,85E-17
LOC105607169	1,14E-24	0,59733271	0,994	0,964	2,00E-20
HK3	6,26E-14	0,596957352	0,68	0,407	1,10E-09
CEBPB	2,98E-15	0,594493538	0,955	0,851	5,22E-11
ANXA2	5,53E-13	0,585458864	0,761	0,546	9,71E-09
HSP90B1	3,63E-09	0,5854509	0,997	0,969	6,37E-05
LPAR6	8,91E-13	0,580921002	0,731	0,49	1,56E-08
BASP1	1,90E-15	0,57489818	0,952	0,887	3,34E-11
TCIRG1	9,87E-10	0,574125177	0,943	0,887	1,73E-05
CXCL16	1,42E-14	0,571694759	0,997	0,948	2,50E-10
MAD2L2	4,51E-12	0,565697074	0,571	0,294	7,91E-08
SHTN1	1,38E-17	0,561884218	0,559	0,196	2,42E-13
ANXA3	1,06E-13	0,560074575	0,952	0,856	1,86E-09
CD2	1,22E-14	0,557868328	0,994	0,979	2,13E-10
SIGLEC5	1,37E-15	0,554524463	0,749	0,459	2,41E-11
NCF4	7,69E-13	0,553545415	0,752	0,546	1,35E-08
TFRC	1,32E-10	0,552105444	0,64	0,423	2,31E-06
SDHD	1,51E-15	0,548846139	0,952	0,912	2,66E-11
PSMB10	4,02E-18	0,544618958	0,97	0,871	7,05E-14
MS4A8	4,40E-09	0,537043111	0,9	0,83	7,71E-05
ATF3	8,36E-07	0,535110648	0,795	0,634	0,01467295
ACTB	1,07E-19	0,533419077	1	1	1,87E-15
RASGEF1B	1,13E-10	0,530532233	0,535	0,278	1,98E-06
ACSL5	1,57E-10	0,522446269	0,532	0,294	2,75E-06
IFIT3	7,05E-07	0,521720536	0,81	0,67	0,012361252
NAPSA	6,63E-12	0,520297374	0,915	0,789	1,16E-07
MCL1	1,03E-11	0,520222279	0,943	0,876	1,80E-07
STK17A	2,96E-16	0,520182727	0,946	0,825	5,19E-12
APRT	2,66E-16	0,519051485	0,958	0,876	4,66E-12
LOC101116085	2,53E-07	0,511569812	0,888	0,773	0,004445526
LOC105612575	1,63E-09	0,51040711	0,834	0,66	2,86E-05
CTSB	0,169658087	0,509974775	0,988	0,974	1
IL18	4,95E-09	0,508706165	0,991	0,969	8,69E-05
LOC101117600	2,23E-15	0,502890579	0,411	0,088	3,91E-11
FSCN1	2,00E-15	0,500310401	0,366	0,057	3,51E-11
TAP2	6,45E-14	0,499126125	0,852	0,644	1,13E-09
LOC105605921	2,45E-15	0,49710358	0,459	0,129	4,30E-11
PTGER4	2,72E-10	0,494793549	0,589	0,34	4,77E-06
LOC101111463	5,13E-09	0,493466708	0,879	0,706	8,99E-05
PLAC8	1,88E-07	0,492470192	0,465	0,258	0,003290842
LITAF	5,61E-11	0,489268812	0,728	0,526	9,84E-07
EHD4	1,73E-13	0,487827006	0,505	0,196	3,04E-09
LOC654403	6,62E-10	0,486129512	0,927	0,778	1,16E-05
LOC101115982	1,41E-08	0,484149164	0,332	0,119	0,000246933
RPL22L1	3,37E-11	0,482947285	0,912	0,84	5,91E-07
LAG3	2,41E-14	0,478409473	0,381	0,067	4,23E-10
ARL5B	3,25E-09	0,477561331	0,559	0,34	5,70E-05
IRF8	3,88E-09	0,476552694	0,861	0,789	6,81E-05
PSME1	1,14E-16	0,46797233	0,912	0,773	2,00E-12
ABCA6	2,78E-17	0,467224009	0,429	0,082	4,88E-13
SARS1	4,76E-12	0,462128733	0,915	0,789	8,35E-08
C3AR1	2,22E-10	0,461530636	0,631	0,392	3,90E-06
UQCRH	5,13E-21	0,46112761	1	0,985	8,99E-17
LOC114117130	6,66E-10	0,460389802	0,517	0,268	1,17E-05
C1R	3,37E-20	0,459458354	0,459	0,072	5,91E-16
LOC101116303	9,70E-13	0,456962211	0,921	0,809	1,70E-08
LOC105602100	1,97E-08	0,455841395	0,976	0,943	0,000346186
EBI3	1,37E-08	0,454714527	0,495	0,268	0,000241069
LOC101113476	0,175070065	0,449400225	0,577	0,557	1
LOC101105609	9,57E-15	0,448519404	0,991	0,938	1,68E-10
MSR1	3,86E-16	0,447777164	0,344	0,031	6,78E-12
LOC101102156	5,31E-12	0,447263083	0,949	0,876	9,31E-08
CD300LF	2,41E-11	0,446681004	0,912	0,784	4,22E-07
AXL	1,23E-16	0,446158977	0,447	0,098	2,15E-12
UCP2	4,80E-18	0,446022312	0,994	0,99	8,43E-14
ASGR2	9,11E-13	0,445545046	0,372	0,088	1,60E-08
BCO2	1,36E-10	0,444233073	0,562	0,304	2,39E-06
LYZ	3,64E-17	0,442094481	0,45	0,108	6,39E-13
PGFS	0,011469144	0,44127655	0,465	0,423	1
TNFAIP3	1,46E-07	0,440798987	0,906	0,825	0,002563493
TRIB1	1,10E-10	0,439544011	0,438	0,175	1,94E-06
KIF13B	9,70E-09	0,439256532	0,779	0,582	0,000170149
OVAR-DRB1	2,97E-15	0,438515328	0,462	0,134	5,20E-11
HCK	4,91E-08	0,434600063	0,852	0,691	0,000861704
MOSPD2	2,16E-08	0,434357785	0,84	0,722	0,000378442
RPS20	4,40E-28	0,432816283	1	1	7,72E-24
STING1	3,46E-07	0,431877125	0,737	0,629	0,006077037
NCKAP1L	6,38E-11	0,430978758	0,873	0,727	1,12E-06
PTP4A2	2,04E-15	0,430898072	0,994	0,933	3,59E-11
ICOSLG	2,25E-09	0,430809814	0,508	0,273	3,94E-05
MARCKSL1	0,000987616	0,430166809	0,789	0,737	1
PLBD1	5,95E-10	0,429779896	0,973	0,943	1,04E-05
CD8B	1,03E-12	0,429075835	0,704	0,433	1,81E-08
LOC101110855	3,74E-13	0,428530364	0,308	0,041	6,56E-09
FGD2	1,23E-12	0,428105588	0,68	0,387	2,16E-08
IRF1	4,33E-09	0,427654629	0,665	0,412	7,59E-05
SLC2A6	0,178686918	0,425240043	0,414	0,392	1
HSP90AB1	1,41E-10	0,424689389	0,994	0,974	2,48E-06
LOC101117272	5,31E-12	0,422553909	0,903	0,804	9,32E-08
MDK	1,52E-15	0,418577915	0,399	0,077	2,66E-11
SPATS2L	1,45E-06	0,417485057	0,731	0,619	0,025504199
PVR	2,47E-08	0,415652359	0,372	0,155	0,00043403
PPA1	4,75E-11	0,41523579	0,55	0,273	8,33E-07
LAIR1	4,20E-14	0,41392737	0,341	0,052	7,37E-10
TENT5A	0,000351666	0,413894821	0,897	0,825	1
MANF	0,001207032	0,411609023	0,843	0,784	1
ZFP36L2	5,70E-05	0,411361912	0,967	0,948	0,99975353
TPM4	3,99E-10	0,409104933	0,776	0,608	7,00E-06
TSPO	3,14E-10	0,404588484	0,955	0,856	5,51E-06
TAP1	2,51E-09	0,403972423	0,94	0,794	4,41E-05
LOC101114799	1,32E-10	0,40067683	0,704	0,418	2,31E-06
DOCK10	6,45E-08	0,400066329	0,779	0,598	0,001131283
PLK2	0,011740891	0,398165465	0,396	0,314	1
DUSP1	2,76E-06	0,398007196	0,985	0,954	0,048477122
STX11	2,38E-08	0,396967116	0,828	0,649	0,00041724
PTMA	1,96E-13	0,396936374	1	0,99	3,43E-09
CEP350	5,17E-08	0,39558242	0,937	0,845	0,000907198
LOC101109388	8,21E-08	0,394336219	0,411	0,196	0,001439542
LY86	3,86E-12	0,391733088	0,61	0,32	6,77E-08
ITSN1	1,50E-10	0,391390014	0,426	0,17	2,63E-06
TAGLN2	2,74E-07	0,391210398	0,725	0,562	0,004811173
TRIM47	1,01E-15	0,386741898	0,541	0,191	1,78E-11
STOM	0,000212314	0,385100829	0,447	0,33	1
TYK2	6,38E-09	0,380770411	0,58	0,366	0,000111993
LOC101110450	1,99E-11	0,378566341	0,619	0,34	3,49E-07
H1-4	2,61E-06	0,37731713	0,435	0,258	0,045723975
LOC101122734	6,05E-05	0,376342533	0,719	0,598	1
FABP5	0,108433051	0,376125096	0,909	0,938	1
DDIT4	2,24E-08	0,374758106	0,544	0,304	0,00039233
LOC105614607	2,35E-10	0,373998112	0,547	0,278	4,13E-06
ARHGAP18	1,57E-07	0,37395986	0,686	0,521	0,002750767
LOC101107420	5,67E-06	0,373172502	0,517	0,814	0,099410332
KCTD12	7,96E-07	0,369845119	0,84	0,722	0,013970686
DYNLL1	1,05E-08	0,369783058	0,924	0,866	0,000183382
METRNL	1,88E-07	0,368792808	0,779	0,613	0,003295967
RPL8	1,44E-18	0,368682152	1	0,995	2,53E-14
ATP13A3	7,69E-07	0,367945869	0,695	0,531	0,01349947
GPM6A	7,37E-15	0,36770793	0,366	0,057	1,29E-10
PAMR1	6,59E-12	0,36751451	0,396	0,108	1,16E-07
GPR35	2,40E-08	0,36702315	0,701	0,515	0,000420662
IRF2BP2	6,31E-07	0,366686896	0,885	0,773	0,011071848
SEC61B	4,17E-10	0,363641629	0,994	0,974	7,32E-06
LOC101120029	1,86E-13	0,363218963	0,296	0,031	3,27E-09
TNFRSF1B	5,04E-06	0,363216342	0,508	0,335	0,088403526
RAC1	2,40E-13	0,362857708	1	0,969	4,20E-09
CREBZF	5,67E-07	0,362309612	0,58	0,402	0,009953603
GAS2L1	4,49E-10	0,361806636	0,625	0,407	7,87E-06
EEF1G	1,78E-12	0,361218256	0,991	0,979	3,12E-08
H1-2	0,002139786	0,360226495	0,598	0,495	1
RPL15	1,23E-15	0,359961217	1	1	2,15E-11
PRKX	1,36E-07	0,359902801	0,888	0,799	0,002382671
PRDX2	5,85E-07	0,359619112	0,879	0,789	0,010266881
LOC101113636	2,82E-05	0,359257568	0,269	0,119	0,495273212
RPS8	1,32E-16	0,35868579	1	1	2,32E-12
RNF19A	4,30E-06	0,358254794	0,807	0,706	0,075431377
SEC14L1	5,18E-08	0,355868885	0,631	0,428	0,000908028
ACVRL1	5,02E-15	0,355012829	0,411	0,088	8,81E-11
MAT2B	4,40E-09	0,354403411	0,767	0,619	7,72E-05
TXN	1,67E-05	0,35409036	0,997	0,99	0,292600398
PPIC	3,07E-08	0,353241316	0,695	0,531	0,000537855
TXNDC17	1,16E-10	0,352998991	0,858	0,67	2,03E-06
IL16	2,68E-10	0,352950412	0,565	0,309	4,70E-06
ICAM1	0,000266921	0,352222064	0,921	0,851	1
EEF1A1	5,31E-09	0,350386345	0,991	0,974	9,32E-05
TMSB4X	7,50E-11	0,349419312	1	1	1,32E-06
TSPAN13	1,25E-06	0,349258427	0,819	0,732	0,021877173
PSMA2	1,03E-09	0,348678611	0,952	0,876	1,81E-05
LOC101105188	1,84E-08	0,347364454	0,758	0,613	0,000321951
LOC101109907	6,54E-12	0,347195601	1	0,979	1,15E-07
IL10RA	3,30E-12	0,346868673	0,456	0,149	5,78E-08
CAMK2D	4,36E-09	0,341673717	0,68	0,464	7,65E-05
RPS11	7,24E-16	0,341207421	1	1	1,27E-11
PARVG	6,09E-07	0,341108156	0,903	0,851	0,010681949
AHCY	1,62E-07	0,34055315	0,931	0,784	0,00283415
LOC101113616	8,88E-06	0,339899551	0,719	0,608	0,155724846
LOC121820219	5,41E-07	0,339828999	0,505	0,32	0,009498939
N4BP1	7,88E-05	0,338566477	0,885	0,814	1
LOC101102085	2,64E-10	0,338318553	1	0,979	4,64E-06
WARS1	5,64E-07	0,337944253	0,616	0,387	0,009890244
FNBP1	3,43E-07	0,337606535	0,71	0,526	0,006018164
UBL3	3,07E-08	0,336232472	0,906	0,804	0,00053787
BCL2A1	0,002392372	0,335323999	0,849	0,758	1
ITGA4	1,96E-09	0,334002828	0,393	0,149	3,43E-05
CALR	5,56E-08	0,333477398	1	0,99	0,000975453
GPR65	1,69E-12	0,332717256	0,302	0,046	2,96E-08
SRGAP2	1,10E-07	0,332452591	0,42	0,227	0,001926293
TPBGL	2,63E-07	0,332445112	0,598	0,407	0,004618772
LMNA	0,000100053	0,328799035	0,55	0,407	1
GLIPR2	2,32E-07	0,328314326	0,825	0,696	0,004069346
LOC101123578	9,46E-11	0,328250975	0,299	0,062	1,66E-06
REL	5,98E-05	0,32727201	0,653	0,531	1
LOC101109397	0,000284504	0,327241267	0,644	0,521	1
LOC101110185	1,31E-06	0,326986222	0,387	0,201	0,022976759
LOC101109680	8,30E-08	0,326231763	0,924	0,851	0,001455891
SUPT4H1	1,25E-05	0,326223096	0,746	0,655	0,218492373
MGST3	9,00E-07	0,325666474	0,943	0,907	0,015790997
LOC101110181	5,27E-06	0,322797467	0,55	0,376	0,092536939
IFIH1	9,44E-05	0,322376552	0,816	0,691	1
RPLP2	3,30E-17	0,322177665	1	0,985	5,80E-13
GNB2	9,29E-07	0,321764938	0,861	0,799	0,016300999
RAB20	3,19E-08	0,321677387	0,918	0,861	0,000560273
FRMD4A	1,60E-06	0,319578562	0,577	0,402	0,02803943
LOC114109639	1,06E-06	0,319481415	0,571	0,381	0,018676524
GNB4	2,02E-06	0,318504725	0,695	0,541	0,03541547
ZBP1	5,51E-08	0,318267337	0,489	0,258	0,000965952
RPS17	1,03E-05	0,318182641	0,982	0,943	0,181393021
TIMP2	1,59E-05	0,31812995	1	0,995	0,279495531
GRK3	8,57E-07	0,318097542	0,716	0,536	0,015028639
WASF2	1,47E-05	0,317763367	0,949	0,876	0,257910139
MILR1	0,000604844	0,316726561	0,819	0,753	1
APLP2	2,61E-05	0,316623693	0,955	0,928	0,458259648
SSR4	5,00E-11	0,315262089	0,994	0,99	8,78E-07
LOC101108528	2,09E-06	0,314679568	0,508	0,33	0,036619488
ALCAM	9,96E-05	0,313625938	0,311	0,17	1
FNBP4	0,000253909	0,313620253	0,734	0,649	1
PELI1	1,70E-06	0,312641687	0,492	0,304	0,029757125
GPR132	2,52E-07	0,311695877	0,444	0,232	0,004424835
CORO1B	5,70E-06	0,311490982	0,991	0,99	0,100041262
PSMB2	3,24E-10	0,311348988	0,943	0,907	5,68E-06
ZFC3H1	8,81E-05	0,310778955	0,692	0,619	1
SIRPA	0,000632143	0,310487972	0,931	0,902	1
PLK3	1,68E-05	0,310348082	0,465	0,299	0,294091876
HSPA5	0,105986124	0,310202831	0,976	0,974	1
MFSD12	4,90E-06	0,309831777	0,801	0,675	0,085949027
TUBB6	6,68E-06	0,308222825	0,662	0,541	0,117272979
DMXL1	3,17E-05	0,308127521	0,698	0,526	0,556769693
PTPN6	4,98E-07	0,308039474	0,976	0,876	0,008737868
LOC121816799	4,97E-06	0,307670295	0,393	0,211	0,087221699
ACSL4	1,89E-09	0,30680394	0,384	0,139	3,32E-05
PDCD1LG2	2,18E-06	0,305921232	0,807	0,696	0,03828571
DKC1	2,58E-05	0,305568485	0,604	0,469	0,452016324
LOC105605761	7,94E-09	0,304869599	0,272	0,067	0,000139304
LOC101102194	0,189086063	0,304716965	0,719	0,722	1
NMI	3,80E-06	0,304512526	0,801	0,696	0,066652755
GAS7	1,94E-05	0,304084593	0,701	0,572	0,341082673
PSMA6	5,94E-09	0,303278803	0,94	0,912	0,000104192
LOC114118416	8,88E-07	0,302954476	0,701	0,526	0,015574581
ADM5	0,911091706	0,302041387	0,535	0,619	1
ITGA9	1,84E-07	0,301924539	0,468	0,273	0,003224304
CHCHD10	4,79E-05	0,301724114	0,831	0,773	0,840072036
GYPC	9,45E-08	0,301611165	0,369	0,16	0,001657032
SLC8A1	4,29E-12	0,301219353	0,311	0,057	7,52E-08
AKIP1	1,39E-07	0,298943304	0,544	0,351	0,002435412
RUNX3	0,000129327	0,298879029	0,798	0,753	1
LOC101113467	5,99E-06	0,298617409	0,498	0,304	0,105122612
FGR	5,24E-06	0,298444746	0,746	0,588	0,091932017
FOSB	0,004594646	0,297753034	0,9	0,814	1
CRELD2	4,11E-05	0,296472421	0,737	0,66	0,72097887
ATL2	5,48E-07	0,2961492	0,498	0,294	0,009609412
SDC4	0,014684652	0,29386024	0,704	0,649	1
LOC101121820	3,80E-07	0,293208507	0,598	0,407	0,006667637
CAPNS1	3,73E-07	0,292630193	0,955	0,943	0,006544323
TNFSF10	0,000229161	0,291638913	0,456	0,309	1
GSPT1	1,20E-05	0,291360913	0,87	0,778	0,210914418
PTPN11	5,21E-05	0,291002292	0,816	0,711	0,914866009
PSMA4	5,71E-07	0,290413976	0,864	0,773	0,010014405
GALK1	2,06E-06	0,290222651	0,671	0,505	0,036207741
MCEMP1	8,17E-08	0,288134219	0,275	0,088	0,001433978
PTPN12	1,61E-08	0,287449693	0,538	0,299	0,000282496
PIK3R1	0,000236037	0,287292891	0,782	0,711	1
LOC105614340	1,13E-05	0,285945256	0,909	0,845	0,198400806
SH2B3	1,64E-07	0,285680854	0,456	0,247	0,002884546
KLF2	0,001749395	0,285299147	0,408	0,268	1
RHOB	0,00782636	0,284660801	0,84	0,789	1
MDH2	9,31E-09	0,283384928	0,918	0,851	0,000163325
CHCHD5	0,00012617	0,28275627	0,937	0,923	1
TRA2A	0,000421126	0,282382366	0,61	0,51	1
AKR7A2	1,38E-05	0,282208234	0,964	0,907	0,241359661
OTULINL	4,44E-05	0,281537776	0,468	0,32	0,779002871
PSMB3	1,82E-06	0,280314028	0,921	0,856	0,031970912
SNX8	1,72E-07	0,279914957	0,837	0,67	0,003012445
PSMA7	1,44E-07	0,279365601	0,982	0,912	0,002522302
RPS6	2,05E-09	0,278497322	0,994	0,979	3,59E-05
SRSF5	2,00E-05	0,278374697	0,915	0,809	0,351312793
RBBP6	0,00428559	0,277969548	0,837	0,773	1
DOK2	6,11E-06	0,277311877	0,801	0,727	0,107259878
ARRDC4	0,000511111	0,277062088	0,408	0,289	1
RNASE6	0,000848887	0,277055315	0,511	0,428	1
SH3BP5	5,48E-06	0,27622649	0,341	0,18	0,096174944
PARM1	0,135494791	0,276079934	0,547	0,557	1
PRELID1	1,90E-07	0,275688046	0,94	0,866	0,00332832
ZSWIM6	0,000898428	0,27557588	0,728	0,639	1
LAYN	1,23E-05	0,275407724	0,462	0,294	0,216089495
KLF13	8,63E-05	0,274060344	0,719	0,613	1
RPL23	3,31E-12	0,273869068	1	0,995	5,80E-08
IMP3	1,05E-05	0,273464451	0,634	0,479	0,183705877
HNRNPF	4,67E-08	0,273251898	0,964	0,923	0,000819157
TACC3	5,38E-07	0,273178992	0,541	0,34	0,009439617
PHACTR1	9,97E-05	0,272297299	0,891	0,835	1
RPL24	2,64E-08	0,271360405	1	0,995	0,000463013
LOC101105982	1,24E-05	0,270895147	0,979	0,943	0,216760893
PRKACB	6,43E-07	0,270875257	0,535	0,32	0,011283137
LOC101102973	3,05E-09	0,27083303	0,411	0,17	5,35E-05
TSC22D2	1,50E-05	0,270772495	0,511	0,33	0,262427516
CD14	7,05E-06	0,270738278	0,402	0,227	0,123626154
GSTM3	0,208349433	0,270582753	0,468	0,443	1
CIITA	7,58E-10	0,270417367	0,272	0,057	1,33E-05
ATG16L2	3,14E-07	0,269776942	0,429	0,216	0,005510608
LAT2	1,85E-06	0,269640227	0,976	0,928	0,032501508
LOC101112495	1,26E-05	0,268756347	0,97	0,928	0,221121035
RBPJ	0,000583066	0,268465509	0,656	0,557	1
RAB35	6,28E-07	0,268260718	0,393	0,206	0,011024861
LOC121817345	1,97E-11	0,268104099	0,275	0,041	3,46E-07
AHR	8,23E-07	0,266862049	0,529	0,335	0,014436602
LOC101117673	6,69E-07	0,266777376	0,683	0,526	0,01174488
LOC114110263	0,000121871	0,266271147	0,876	0,856	1
MMP25	7,47E-09	0,265862476	0,32	0,098	0,000130983
NFAM1	7,73E-05	0,265681759	0,94	0,933	1
GAB2	1,01E-05	0,264856636	0,598	0,454	0,177486727
GGT5	1,47E-08	0,264826782	0,353	0,134	0,000257436
ZFP36L1	0,000760586	0,264521994	0,927	0,866	1
CEBPD	0,000349646	0,264216311	0,982	0,964	1
P2RY13	0,005212747	0,263687155	0,885	0,892	1
LOC101111669	0,000866283	0,263276679	0,48	0,361	1
P2RY6	1,24E-09	0,263058223	0,317	0,088	2,18E-05
FRMD4B	5,26E-06	0,261882191	0,426	0,242	0,092331249
RIPK1	4,69E-05	0,260879941	0,776	0,644	0,8225409
NCOA3	3,61E-05	0,259973416	0,523	0,356	0,633215971
ARRDC3	0,007079335	0,259706393	0,565	0,469	1
CORO1A	0,000996041	0,258976854	0,834	0,732	1
FERMT3	0,000257281	0,258732044	0,831	0,768	1
ARHGAP22	1,84E-05	0,258682923	0,48	0,325	0,322163744
BAK1	2,08E-06	0,258278395	0,541	0,361	0,036490786
PHYH	0,744194687	0,258097296	0,707	0,768	1
LOC101121646	2,87E-09	0,257722444	0,296	0,082	5,03E-05
ATG3	7,81E-05	0,257670048	0,813	0,67	1
IGSF6	0,000367567	0,257596015	0,858	0,778	1
HLX	2,95E-06	0,257367917	0,396	0,196	0,051779113
FYB1	1,07E-05	0,257361123	0,976	0,928	0,187404612
TASL	0,000659555	0,256836267	0,71	0,582	1
USP38	2,57E-05	0,255732803	0,369	0,206	0,450287428
BATF	0,000541906	0,255150698	0,625	0,485	1
TOMM7	1,47E-07	0,255038478	0,867	0,737	0,002586126
SLC25A3	1,04E-05	0,254808536	0,918	0,871	0,182661514
RNF213	0,00253306	0,254108658	0,94	0,897	1
LOC101102057	8,43E-08	0,25216417	0,251	0,062	0,001478607
RRBP1	0,004757468	0,252032326	0,927	0,881	1
PHTF2	1,58E-06	0,25195427	0,393	0,196	0,027768579
ATP5MC1	6,16E-05	0,251861666	0,813	0,701	1
LOC101105179	5,44E-10	0,251690596	1	0,99	9,55E-06
LOC121818464	0,001680279	0,250931559	0,879	0,768	1
LOC101108190	0,00012773	0,250353741	0,441	0,294	1
PRPS2	0,00080198	0,250068684	0,583	0,474	1
TMEM14C	1,22E-05	-0,251605295	0,924	0,928	0,21419764
DHRS3	2,23E-05	-0,251695036	0,695	0,83	0,391207283
MTPN	1,81E-05	-0,251882963	0,837	0,871	0,318224942
ITGAL	2,85E-08	-0,252106992	0,221	0,448	0,000500458
PCCA	6,07E-07	-0,252889836	0,36	0,552	0,010650294
LOC101104594	0,00018997	-0,253149036	0,64	0,737	1
FKBP1A	7,26E-05	-0,253347711	0,879	0,918	1
RELL1	1,20E-13	-0,253815283	0,139	0,423	2,11E-09
TOR1B	2,69E-05	-0,253832447	0,776	0,876	0,471918088
LPCAT2	3,80E-05	-0,255137017	0,411	0,552	0,66660904
PAIP1	0,127991954	-0,255174401	0,595	0,66	1
TMEM229B	2,60E-08	-0,255964684	0,136	0,34	0,000456978
SERINC3	0,002761128	-0,256105109	0,42	0,552	1
LOC101122880	3,10E-11	-0,256169681	0,145	0,402	5,43E-07
KEF53-p03	0,000254035	-0,257672729	0,656	0,753	1
PRDX6	6,46E-06	-0,257963761	0,68	0,83	0,11339063
PLEKHA3	6,10E-05	-0,258206289	0,399	0,536	1
FMC1	0,00256682	-0,25918122	0,562	0,655	1
PALLD	1,92E-05	-0,259203292	0,55	0,696	0,336373065
MREG	1,65E-08	-0,25940373	0,211	0,443	0,000288974
IL10RB	9,22E-05	-0,259478986	0,801	0,861	1
FUOM	6,74E-05	-0,259824222	0,568	0,696	1
DYNLRB1	0,000564255	-0,259932963	0,882	0,923	1
ZNF580	6,13E-06	-0,261615007	0,435	0,629	0,107505502
ACSL3	3,33E-07	-0,262072104	0,272	0,49	0,00583756
RNF169	7,32E-07	-0,262587302	0,399	0,593	0,012843689
S100A11	0,023663961	-0,263152158	0,937	0,948	1
TMEM64	7,49E-09	-0,263567509	0,366	0,634	0,000131459
TGFBR2	1,23E-06	-0,264104732	0,462	0,649	0,021624864
IDUA	8,85E-06	-0,264433352	0,58	0,742	0,155244571
LEPROT	5,53E-06	-0,264712784	0,755	0,871	0,096997068
USF2	5,69E-06	-0,265647408	0,728	0,845	0,099876389
ULK1	1,28E-05	-0,266174591	0,218	0,381	0,224077785
CTSF	3,53E-06	-0,266304283	0,789	0,871	0,061922774
VEGFB	4,71E-05	-0,266413786	0,849	0,902	0,825916825
RBPMS	2,83E-07	-0,266530737	0,296	0,531	0,004956321
NOTCH2	1,39E-05	-0,266912735	0,622	0,778	0,243825424
LOC101114075	0,000149666	-0,267079614	0,894	0,923	1
ALAS1	0,000106941	-0,267286605	0,704	0,784	1
PPP1R10	0,000923519	-0,268401014	0,565	0,68	1
CEP83	6,11E-05	-0,268407247	0,601	0,737	1
ARPC1B	1,08E-10	-0,268675112	1	1	1,90E-06
NCR3LG1	3,09E-05	-0,26985709	0,731	0,835	0,542319811
SEMA7A	5,40E-06	-0,26994246	0,275	0,459	0,094684686
DEFB109B	1,18E-06	-0,270027729	0,332	0,531	0,020710849
TCF4	0,000157584	-0,270416666	0,906	0,902	1
NPTN	1,06E-05	-0,270454522	0,834	0,892	0,186150015
FGFR1	9,72E-08	-0,271331775	0,338	0,557	0,001705787
LOC121819966	2,70E-07	-0,274584734	0,163	0,361	0,004744344
AOAH	1,77E-06	-0,275033102	0,858	0,892	0,031097144
TSPEAR	1,49E-15	-0,275212784	0,048	0,299	2,62E-11
NKAIN1	5,50E-13	-0,27600238	0,06	0,289	9,64E-09
TSPAN14	1,64E-05	-0,276170336	0,556	0,742	0,287067325
BORCS7	2,17E-07	-0,277431335	0,743	0,845	0,003809295
LOC101107908	4,82E-05	-0,277637279	0,982	0,969	0,845602249
RAB8B	3,69E-05	-0,2777213	0,725	0,845	0,647990673
CTNNBL1	7,44E-05	-0,278911095	0,381	0,526	1
SLC1A5	1,02E-06	-0,279266456	0,284	0,479	0,017981009
LOC121818741	1,13E-05	-0,279625013	0,326	0,526	0,197566345
STMN1	0,000275206	-0,280090386	0,187	0,32	1
VDAC3	0,000133477	-0,280240535	0,852	0,897	1
BCAP31	6,33E-07	-0,280759254	0,988	0,979	0,011103282
SLC30A9	0,000118256	-0,280801794	0,414	0,536	1
TCEA1	6,69E-05	-0,28181673	0,607	0,706	1
SAMSN1	2,85E-05	-0,282146773	0,795	0,871	0,499217568
PFDN6	0,000248293	-0,282625513	0,816	0,887	1
CADM1	0,000268646	-0,282839664	0,686	0,789	1
YWHAB	4,48E-09	-0,283056986	0,985	0,99	7,86E-05
MYO5A	4,28E-06	-0,283376551	0,486	0,67	0,075101131
DNAJB1	0,000562777	-0,283386626	0,574	0,706	1
GAL3ST4	7,24E-09	-0,284396909	0,242	0,459	0,000126968
SSR2	1,43E-09	-0,286473032	0,991	0,985	2,51E-05
GNG10	5,34E-05	-0,286580994	0,779	0,856	0,936029341
RTF1	1,15E-05	-0,286687086	0,743	0,814	0,201583613
DENND1C	4,02E-05	-0,28720121	0,616	0,737	0,704612481
ABHD12	1,62E-05	-0,288214692	0,761	0,856	0,285069957
SENP2	1,55E-08	-0,289004668	0,353	0,598	0,000271625
ABCA5	1,91E-05	-0,289396381	0,423	0,593	0,33494802
ALDH7A1	0,000738522	-0,290113166	0,634	0,711	1
LOC105609544	0,000215361	-0,291770069	0,994	0,99	1
USP12	2,19E-07	-0,292504629	0,408	0,608	0,003848061
CCNG2	3,13E-05	-0,293664975	0,725	0,804	0,54932709
ARPC4	3,49E-11	-0,294012697	0,997	0,99	6,12E-07
TRPT1	5,92E-06	-0,295092011	0,218	0,381	0,103850947
CDKN1A	0,003714936	-0,295379166	0,218	0,335	1
RALY	5,86E-09	-0,296475694	0,931	0,954	0,000102754
NUDT22	9,86E-06	-0,296698126	0,782	0,876	0,173055361
ATP6V0A2	2,15E-08	-0,296996153	0,251	0,464	0,000376351
EFCAB11	3,66E-07	-0,29725868	0,375	0,577	0,006420757
KCNJ2	3,24E-11	-0,297424033	0,139	0,392	5,68E-07
LOC105611302	2,88E-06	-0,297871128	0,281	0,474	0,050595843
LOC105603901	7,99E-05	-0,298700403	0,384	0,51	1
NMNAT1	1,76E-06	-0,300194618	0,326	0,526	0,030881417
ALDH3A2	3,38E-07	-0,300952166	0,502	0,675	0,0059282
GTF2H5	2,03E-06	-0,300957465	0,659	0,799	0,035563514
POLR1D	0,001739127	-0,302101844	0,873	0,887	1
PSAP	5,64E-12	-0,302300741	1	0,995	9,89E-08
OSBPL1A	4,76E-05	-0,302419908	0,574	0,696	0,8353935
BNIP3L	1,02E-05	-0,302838191	0,725	0,866	0,178438569
KCNK6	4,70E-05	-0,303574101	0,665	0,773	0,824481601
PLBD2	2,78E-06	-0,304127254	0,819	0,881	0,048835133
CD82	1,43E-07	-0,304162555	0,465	0,675	0,002507192
GPX1	3,43E-09	-0,304643022	0,994	1	6,02E-05
PARD3B	1,77E-23	-0,30487193	0,021	0,33	3,11E-19
DCBLD1	7,99E-13	-0,305249354	0,13	0,392	1,40E-08
OLFML2B	1,39E-06	-0,306455113	0,335	0,536	0,024456171
MYO1C	2,37E-07	-0,306565484	0,441	0,655	0,004150186
TMX1	2,84E-07	-0,309335084	0,885	0,912	0,004974985
FAM107B	3,65E-05	-0,310231141	0,353	0,51	0,640798852
TPST2	2,53E-06	-0,310948618	0,526	0,732	0,044346744
CD63	2,86E-11	-0,311321253	1	1	5,02E-07
LOC101111906	2,71E-10	-0,311659625	0,982	0,985	4,76E-06
NPC2	1,99E-10	-0,311888819	0,997	1	3,50E-06
LIMS1	3,32E-05	-0,312186299	0,547	0,691	0,581757934
IFI6	2,32E-11	-0,312265235	1	1	4,08E-07
PFDN5	1,10E-07	-0,313155989	0,934	0,933	0,001922165
HHEX	1,09E-06	-0,313887293	0,369	0,588	0,019190686
SMIM27	2,53E-06	-0,314191521	0,417	0,598	0,044428698
SLC38A3	1,03E-19	-0,315921101	0,009	0,258	1,80E-15
COLGALT1	0,00013136	-0,316693575	0,755	0,794	1
FAM174A	1,85E-06	-0,316724941	0,589	0,727	0,032543559
TOR1A	5,66E-07	-0,317543182	0,665	0,804	0,009936737
NRP2	0,000166771	-0,318558479	0,773	0,866	1
LOC101120423	0,000130439	-0,318711529	0,477	0,593	1
MCOLN2	6,46E-10	-0,320158078	0,221	0,459	1,13E-05
P2RY14	7,43E-11	-0,321751809	0,239	0,495	1,30E-06
GM2A	1,55E-07	-0,322028642	0,997	0,99	0,002724956
ALDH1A1	9,16E-07	-0,322071333	0,867	0,933	0,01606559
KANK1	2,06E-13	-0,322422231	0,094	0,356	3,61E-09
IRF2BPL	1,80E-06	-0,322449161	0,562	0,727	0,031647198
ARSA	5,68E-07	-0,324159162	0,683	0,804	0,009960047
KIAA1671	8,66E-15	-0,324725776	0,112	0,418	1,52E-10
PTPRF	1,33E-20	-0,325289494	0,006	0,258	2,34E-16
ITIH2	1,19E-14	-0,326687473	0,054	0,299	2,09E-10
NDUFA4	3,02E-11	-0,326880902	0,994	0,979	5,31E-07
LOC101116298	5,42E-09	-0,327536304	0,52	0,753	9,51E-05
GGA2	1,44E-06	-0,328465379	0,689	0,835	0,025340173
CLDND1	5,83E-06	-0,328687723	0,489	0,639	0,102304795
ABCA1	1,77E-06	-0,330612159	0,927	0,923	0,03101149
CHCHD6	1,85E-07	-0,330931207	0,601	0,742	0,003246928
TOR3A	3,69E-08	-0,331224031	0,985	0,974	0,000647156
TSPAN3	6,74E-08	-0,331232445	0,779	0,876	0,001182964
TMEM225B	1,42E-10	-0,331343366	0,205	0,454	2,49E-06
SPINT2	7,30E-06	-0,33141511	0,734	0,84	0,12813385
CD81	8,68E-18	-0,333445635	1	1	1,52E-13
KEF53-p13	8,33E-06	-0,333813713	0,979	0,959	0,146209867
PGPEP1	4,71E-11	-0,33384864	0,329	0,598	8,26E-07
SGSH	5,31E-06	-0,334000293	0,731	0,851	0,093215789
LOC101104162	1,04E-05	-0,335294965	0,834	0,876	0,183157657
MGST1	3,48E-08	-0,336469831	0,9	0,954	0,000611293
TMEM163	2,58E-13	-0,336475771	0,205	0,495	4,53E-09
ITGB1	9,54E-10	-0,337410033	0,937	0,954	1,67E-05
PRKAG1	6,16E-09	-0,33866898	0,29	0,515	0,000108047
HADH	1,80E-07	-0,339366197	0,514	0,691	0,003156887
PKDCC	6,90E-13	-0,340347055	0,199	0,5	1,21E-08
CERS2	4,38E-09	-0,34124637	0,695	0,84	7,69E-05
LDLR	2,04E-12	-0,341869731	0,136	0,402	3,59E-08
ITGB4	2,88E-24	-0,342214978	0,012	0,314	5,05E-20
FAM20C	7,39E-08	-0,342696983	0,453	0,675	0,001295625
SCPEP1	1,58E-14	-0,34285595	1	0,995	2,78E-10
FAM43A	2,56E-09	-0,34378566	0,227	0,479	4,50E-05
LIMA1	1,15E-07	-0,346159478	0,498	0,68	0,002013971
PNPLA7	4,98E-06	-0,346589433	0,426	0,608	0,08745441
SELPLG	3,02E-10	-0,348381742	0,976	0,969	5,30E-06
CD84	3,07E-08	-0,349239336	0,934	0,954	0,000538959
PANK3	2,17E-08	-0,351688592	0,514	0,722	0,0003812
CD151	2,63E-07	-0,352145155	0,713	0,83	0,004619614
DENND2D	4,40E-09	-0,353106129	0,486	0,722	7,72E-05
IFT46	9,84E-08	-0,353461106	0,792	0,871	0,001725885
STMP1	3,10E-08	-0,354082253	0,634	0,789	0,000544511
LTBP2	6,58E-19	-0,354267221	0,039	0,314	1,15E-14
DNAJC19	1,19E-07	-0,35531844	0,58	0,747	0,002088897
STX2	6,99E-09	-0,355428901	0,477	0,706	0,000122619
LOC101111337	4,69E-08	-0,356647121	0,795	0,861	0,000823114
CALHM3	3,91E-13	-0,358081415	0,16	0,438	6,87E-09
PPFIBP2	4,97E-11	-0,358412506	0,269	0,541	8,72E-07
MGST2	7,80E-08	-0,358480484	0,465	0,66	0,001369228
LOC101109582	1,45E-08	-0,360002821	0,931	0,959	0,000254159
CA2	1,39E-10	-0,360077018	0,68	0,887	2,43E-06
LOC121817280	3,17E-08	-0,360441996	0,278	0,5	0,000556178
DACT2	3,18E-22	-0,361949733	0,024	0,325	5,57E-18
SEC62	1,02E-09	-0,364710934	0,834	0,902	1,79E-05
LRIG1	6,52E-28	-0,364811937	0,021	0,376	1,14E-23
LOC101106637	1,81E-06	-0,365403023	0,885	0,912	0,031711862
ASB9	7,45E-08	-0,365913566	0,332	0,593	0,001307113
MIOX	2,52E-11	-0,366246358	0,221	0,5	4,42E-07
PROCA1	6,16E-10	-0,366321656	0,254	0,495	1,08E-05
GNS	7,39E-10	-0,366461493	0,921	0,938	1,30E-05
PDPN	2,93E-21	-0,367478474	0,057	0,387	5,14E-17
ATP6V0B	2,24E-15	-0,367588437	0,997	0,99	3,93E-11
OAZ1	8,41E-17	-0,368636714	1	0,995	1,48E-12
PNO1	8,65E-08	-0,370049002	0,384	0,598	0,00151825
DNAJC1	7,42E-08	-0,370960066	0,502	0,675	0,001302448
CLEC4A	4,27E-09	-0,371752002	0,891	0,948	7,49E-05
LGALS1	3,96E-08	-0,372402133	0,411	0,634	0,00069447
TBC1D16	2,68E-12	-0,372676103	0,248	0,536	4,69E-08
GLB1	3,11E-08	-0,373490549	0,704	0,835	0,000545774
LOC114110475	1,56E-06	-0,374595103	0,722	0,861	0,027380422
C14H16orf74	9,92E-11	-0,374917573	0,169	0,402	1,74E-06
SCARB2	6,84E-09	-0,376044877	0,716	0,825	0,000119918
LOC101110577	1,84E-08	-0,376954744	0,154	0,361	0,000322409
SDF2	2,29E-10	-0,377134394	0,906	0,923	4,02E-06
RPN2	1,10E-10	-0,379534684	0,849	0,923	1,93E-06
GALNT1	4,66E-11	-0,381950204	0,861	0,912	8,18E-07
LOC101115640	2,19E-14	-0,383176203	0,991	0,995	3,85E-10
HBEGF	3,18E-08	-0,38370577	0,441	0,66	0,000558075
PRRC2C	3,48E-13	-0,388912198	0,997	0,979	6,10E-09
C12H1orf21	9,07E-08	-0,389142078	0,562	0,727	0,001591829
DERL3	1,31E-13	-0,390354515	0,115	0,381	2,30E-09
ADIPOR2	2,85E-08	-0,391520421	0,447	0,639	0,000500844
ACP2	1,76E-10	-0,396513147	0,798	0,907	3,09E-06
PRDM2	5,80E-10	-0,397231651	0,293	0,531	1,02E-05
RNF215	4,98E-11	-0,397812207	0,323	0,567	8,73E-07
SMOC1	4,41E-13	-0,398393975	0,136	0,412	7,74E-09
CTSZ	9,33E-24	-0,39933505	1	1	1,64E-19
NEK6	6,87E-12	-0,407772419	0,571	0,82	1,21E-07
H2AZ1	1,33E-07	-0,407990139	0,864	0,928	0,002330158
STARD3NL	9,38E-11	-0,40846083	0,544	0,763	1,65E-06
SDK1	6,16E-23	-0,409754605	0,112	0,495	1,08E-18
TGM2	1,60E-13	-0,410113249	0,347	0,696	2,81E-09
MAN1C1	2,00E-14	-0,410144685	0,29	0,603	3,51E-10
KEF53-p06	1,32E-07	-0,413689985	0,752	0,856	0,002311132
DISP1	2,03E-20	-0,415266796	0,148	0,521	3,56E-16
SYPL1	1,76E-10	-0,417091026	0,707	0,83	3,08E-06
CFAP91	7,49E-10	-0,417414402	0,344	0,593	1,31E-05
AIFM2	8,32E-10	-0,418000133	0,559	0,747	1,46E-05
SEMA4A	3,06E-07	-0,419932438	0,713	0,835	0,005375146
AIMP1	3,67E-12	-0,420918174	0,81	0,923	6,43E-08
DENND3	4,19E-12	-0,42195302	0,465	0,732	7,36E-08
TMEM30A	3,63E-10	-0,422948353	0,474	0,68	6,38E-06
NANS	4,77E-10	-0,423762309	0,625	0,825	8,37E-06
FUCA1	1,98E-13	-0,425345939	0,958	0,954	3,48E-09
LBR	6,86E-11	-0,425665496	0,483	0,763	1,20E-06
PPM1H	6,30E-11	-0,427156543	0,565	0,768	1,10E-06
POLR1E	3,74E-12	-0,427375182	0,399	0,68	6,56E-08
IL17REL	1,97E-11	-0,429036264	0,417	0,727	3,45E-07
SLC13A5	1,68E-10	-0,430389338	0,45	0,711	2,94E-06
TMED3	6,21E-13	-0,431021001	0,955	0,964	1,09E-08
GRINA	4,82E-06	-0,431376959	0,713	0,789	0,08464034
ARHGEF10L	6,18E-11	-0,43196303	0,495	0,737	1,08E-06
TMEM106B	8,84E-12	-0,433430448	0,426	0,68	1,55E-07
ST6GALNAC2	4,74E-11	-0,436835165	0,852	0,943	8,32E-07
IL2RG	2,67E-20	-0,437323626	0,994	1	4,68E-16
SPP1	3,07E-14	-0,441510873	0,051	0,294	5,39E-10
SH3BGRL	3,51E-12	-0,441799656	0,879	0,954	6,15E-08
PRXL2A	9,86E-16	-0,442553071	0,211	0,526	1,73E-11
DMXL2	1,50E-08	-0,442634739	0,589	0,789	0,000263343
GADD45G	4,26E-10	-0,4433636	0,133	0,351	7,48E-06
CKAP4	5,39E-12	-0,445816383	0,719	0,876	9,46E-08
PLAU	2,25E-07	-0,449361252	0,906	0,943	0,003946847
SEC14L2	1,99E-13	-0,449674509	0,245	0,521	3,50E-09
HVCN1	5,92E-16	-0,450141026	0,178	0,51	1,04E-11
CCDC186	6,89E-10	-0,450621835	0,834	0,892	1,21E-05
UTP6	5,46E-11	-0,451317687	0,816	0,902	9,58E-07
LOC101106452	4,19E-27	-0,458548301	1	1	7,35E-23
LRRC25	3,11E-13	-0,460961815	0,988	0,969	5,46E-09
VIM	5,34E-07	-0,461655591	0,604	0,789	0,009376917
LOC101119226	3,02E-09	-0,466881777	0,293	0,526	5,29E-05
NAV2	9,62E-18	-0,467382226	0,178	0,531	1,69E-13
LOC121818079	0,046539277	-0,469576497	0,205	0,258	1
TMEM9	3,21E-13	-0,471952331	0,498	0,753	5,63E-09
CST3	7,26E-14	-0,47345369	1	1	1,27E-09
NDFIP2	2,93E-13	-0,473924264	0,477	0,732	5,14E-09
PLA2R1	1,49E-14	-0,47571199	0,384	0,691	2,62E-10
LOC101122801	8,70E-12	-0,475935301	0,48	0,706	1,53E-07
PLIN2	3,52E-08	-0,476208884	0,622	0,773	0,000617097
RNF128	1,56E-30	-0,476570388	0,048	0,469	2,74E-26
LOC114117625	4,34E-19	-0,479046026	0,994	0,979	7,61E-15
HMGN3	4,75E-11	-0,480196214	0,746	0,83	8,34E-07
ITGAV	4,31E-14	-0,482696907	0,61	0,866	7,55E-10
IFNAR1	3,18E-10	-0,483741234	0,749	0,856	5,58E-06
IL10	0,000867868	-0,485612749	0,631	0,716	1
CHPT1	5,79E-10	-0,48855118	0,701	0,825	1,02E-05
GPR155	1,35E-12	-0,492725495	0,795	0,907	2,37E-08
CERS4	7,17E-20	-0,493561485	0,221	0,593	1,26E-15
LIPA	3,13E-23	-0,495909788	1	1	5,49E-19
VAT1	6,40E-10	-0,49911012	0,656	0,84	1,12E-05
CMTM3	4,71E-14	-0,502213767	0,903	0,954	8,26E-10
DPYSL2	7,54E-14	-0,504092643	0,592	0,799	1,32E-09
HERC1	1,04E-13	-0,504421006	0,571	0,809	1,83E-09
BIRC3	3,46E-10	-0,504956652	0,94	0,943	6,08E-06
LOC101111593	2,13E-14	-0,506207382	0,326	0,639	3,73E-10
NCF1	1,40E-14	-0,506272499	0,719	0,892	2,45E-10
TDP1	2,69E-17	-0,507547604	0,29	0,665	4,72E-13
PDGFC	1,92E-19	-0,509342497	0,335	0,716	3,38E-15
LOC101106376	1,10E-13	-0,521336263	0,628	0,851	1,92E-09
GPM6B	2,05E-20	-0,521488998	0,193	0,582	3,59E-16
IL2RA	7,93E-16	-0,525611761	0,112	0,407	1,39E-11
CCNI	8,86E-14	-0,525860029	0,713	0,876	1,55E-09
ADA	2,37E-10	-0,52667754	0,74	0,897	4,16E-06
KEF53-p07	6,78E-21	-0,526818106	0,994	0,99	1,19E-16
SMOX	1,32E-16	-0,529217711	0,408	0,732	2,31E-12
UBE2E2	2,75E-14	-0,5295537	0,541	0,778	4,82E-10
TNFRSF13C	4,25E-15	-0,531624804	0,931	0,954	7,46E-11
LOC101109941	1,22E-15	-0,537392013	0,952	0,943	2,14E-11
LOC105601873	5,64E-20	-0,537962326	0,976	0,974	9,90E-16
CTSA	2,44E-32	-0,547168532	1	1	4,29E-28
TRAPPC12	2,94E-13	-0,548827506	0,245	0,51	5,17E-09
KEF53-p04	3,74E-23	-0,54920563	0,997	0,99	6,55E-19
RAP2A	7,93E-24	-0,549381665	0,151	0,562	1,39E-19
ARHGDIB	4,22E-20	-0,549918841	0,937	0,979	7,40E-16
FAM133B	1,58E-15	-0,551247963	0,495	0,773	2,78E-11
EPAS1	8,19E-25	-0,55215319	0,221	0,66	1,44E-20
ST3GAL1	4,19E-11	-0,552822075	0,74	0,83	7,35E-07
CNPY3	1,03E-23	-0,554306808	0,988	0,995	1,81E-19
NCEH1	3,31E-16	-0,554702027	0,308	0,644	5,80E-12
KEF53-p12	3,07E-16	-0,556179092	0,997	0,974	5,39E-12
PSPH	2,81E-18	-0,557925902	0,526	0,866	4,93E-14
SH2B2	1,31E-20	-0,560040079	0,181	0,541	2,29E-16
HACD3	7,37E-16	-0,567761058	0,725	0,861	1,29E-11
SLC27A1	1,31E-20	-0,569785578	0,254	0,624	2,30E-16
ST8SIA4	7,35E-17	-0,56980965	0,792	0,923	1,29E-12
LOC101115115	1,89E-19	-0,57135505	0,218	0,613	3,31E-15
PODNL1	4,70E-26	-0,573009725	0,121	0,562	8,25E-22
AOC1	7,05E-21	-0,580120088	0,018	0,294	1,24E-16
ASAH1	1,13E-22	-0,581078209	0,988	0,995	1,98E-18
NUCB1	7,79E-20	-0,582356973	0,879	0,948	1,37E-15
WNT11	5,80E-21	-0,583667293	0,408	0,784	1,02E-16
STAR	3,80E-24	-0,586304696	0,109	0,495	6,67E-20
TCN2	9,76E-18	-0,586415519	0,719	0,876	1,71E-13
SMPD3	4,82E-20	-0,588675261	0,236	0,613	8,45E-16
CD68	9,24E-32	-0,588749239	0,997	0,995	1,62E-27
NR1H3	1,63E-18	-0,590311392	0,915	0,974	2,85E-14
KEF53-p08	7,78E-25	-0,592250556	1	0,99	1,36E-20
SELENOW	7,49E-18	-0,600090409	0,834	0,964	1,31E-13
TRAF1	9,82E-13	-0,601524797	0,378	0,67	1,72E-08
TMEM123	2,09E-19	-0,602679245	0,807	0,933	3,67E-15
AKR1B1	2,04E-18	-0,602999073	0,275	0,613	3,58E-14
KIRREL2	7,90E-24	-0,605282791	0,329	0,773	1,39E-19
LVRN	8,44E-33	-0,609046918	0,13	0,603	1,48E-28
CD59	1,87E-19	-0,610972794	0,441	0,763	3,27E-15
LOC105610458	1,54E-18	-0,612339523	0,329	0,716	2,71E-14
YIF1B	5,53E-17	-0,61441825	0,752	0,892	9,70E-13
TIMM44	3,99E-16	-0,614441309	0,644	0,851	7,00E-12
ATP6V0A1	1,06E-14	-0,615104498	0,779	0,876	1,86E-10
HEXA	5,55E-26	-0,622099061	0,961	0,979	9,74E-22
C1H1orf162	1,01E-22	-0,625412496	0,976	0,99	1,77E-18
ICOS	4,90E-31	-0,628391471	0,015	0,392	8,60E-27
RGS1	2,86E-11	-0,63074472	0,961	0,948	5,01E-07
RPL21	2,22E-22	-0,632689825	0,982	0,99	3,90E-18
LOC101114535	5,54E-07	-0,633967254	0,761	0,897	0,009716968
ENPP2	4,89E-14	-0,640793733	0,755	0,892	8,57E-10
LOC101121916	3,35E-40	-0,641998993	0,009	0,469	5,88E-36
KEF53-p01	9,40E-26	-0,642870402	0,994	0,985	1,65E-21
NTAN1	3,14E-21	-0,646042455	0,459	0,784	5,51E-17
ALDH2	1,34E-23	-0,652981627	0,894	0,974	2,35E-19
FAT4	4,41E-36	-0,661586594	0,024	0,464	7,74E-32
PLAUR	1,30E-21	-0,662743208	0,937	0,979	2,29E-17
ARL6IP1	2,74E-28	-0,663576732	0,97	0,985	4,81E-24
LOC106991972	2,09E-13	-0,663968925	0,36	0,629	3,67E-09
CPPED1	4,12E-21	-0,671280291	0,695	0,912	7,23E-17
LOC114109339	1,46E-31	-0,671780614	0,085	0,552	2,56E-27
PLD4	5,20E-15	-0,686058602	0,16	0,443	9,13E-11
GLA	1,67E-17	-0,689484021	0,619	0,84	2,94E-13
ACSS3	1,80E-22	-0,694285403	0,411	0,763	3,16E-18
CLDN3	1,32E-26	-0,696927439	0,124	0,552	2,31E-22
TBC1D8	4,43E-22	-0,697194512	0,785	0,933	7,78E-18
LOC121817522	7,25E-28	-0,699288051	0,344	0,789	1,27E-23
JAK1	1,04E-32	-0,700389443	0,994	0,974	1,82E-28
LOC101116548	8,38E-21	-0,706134089	0,87	0,938	1,47E-16
INAFM1	2,04E-15	-0,709935937	0,637	0,902	3,59E-11
BBLN	7,54E-31	-0,715477987	0,991	0,995	1,32E-26
TMEM50B	1,60E-22	-0,715973982	0,616	0,856	2,81E-18
NDUFA13	2,42E-33	-0,721754401	0,976	0,99	4,24E-29
LOC101107475	1,61E-42	-0,72551892	0,012	0,505	2,83E-38
ACP5	5,88E-22	-0,726593189	0,997	0,995	1,03E-17
SPOCK2	1,31E-41	-0,729279436	0,024	0,521	2,29E-37
SFT2D1	1,58E-42	-0,730145005	0,985	0,99	2,76E-38
LOC114115224	4,75E-27	-0,740949228	0,97	1	8,34E-23
PRKCZ	8,96E-45	-0,742625674	0,063	0,624	1,57E-40
SERPING1	4,82E-11	-0,7477652	0,529	0,706	8,46E-07
CHI3L1	1,21E-23	-0,749649926	0,849	0,933	2,13E-19
CLPTM1	8,86E-28	-0,756978021	0,943	0,99	1,56E-23
LOC101117086	1,17E-42	-0,771749564	1	1	2,05E-38
LOC121818848	0,329048239	-0,790642361	0,991	0,99	1
ST14	9,83E-41	-0,792303472	0,145	0,701	1,72E-36
ANXA5	2,85E-36	-0,79294322	0,997	0,99	5,00E-32
RRAD	3,11E-08	-0,799792445	0,1	0,284	0,000546152
PLXNC1	9,33E-23	-0,801763384	0,9	0,923	1,64E-18
LOC101120033	7,50E-32	-0,802107247	0,181	0,644	1,32E-27
TM6SF1	2,57E-44	-0,828267004	0,06	0,619	4,50E-40
TSPAN4	2,65E-38	-0,828307299	0,988	1	4,64E-34
LOC101111567	1,85E-26	-0,831095429	0,547	0,861	3,25E-22
CXXC5	1,27E-44	-0,839710973	0,036	0,562	2,22E-40
NKG7	5,89E-30	-0,862392618	0,961	0,99	1,03E-25
FADS6	2,50E-28	-0,872113101	0,511	0,845	4,38E-24
SORL1	1,26E-29	-0,872122659	0,822	0,943	2,21E-25
FJX1	6,44E-28	-0,886338047	0,287	0,742	1,13E-23
MFGE8	8,32E-31	-0,947247362	0,571	0,933	1,46E-26
TXNRD1	1,25E-27	-0,980346904	0,65	0,892	2,19E-23
RNF149	1,19E-36	-0,985551024	0,695	0,928	2,09E-32
LOC121818045	3,02E-25	-0,991998944	0,486	0,82	5,31E-21
LOC101113101	3,38E-26	-0,998054556	0,465	0,809	5,92E-22
TNFRSF9	6,69E-42	-1,002377057	0,163	0,727	1,17E-37
IGFALS	8,96E-47	-1,018911126	0,293	0,871	1,57E-42
NDFIP1	2,14E-43	-1,038394166	0,964	0,985	3,75E-39
CXCL13	2,00E-11	-1,067485435	0,302	0,567	3,51E-07
CD55	1,56E-39	-1,075816223	0,776	0,933	2,73E-35
LOC101119740	4,42E-42	-1,117762908	0,828	0,974	7,75E-38
SYNGR1	2,07E-52	-1,235064899	0,163	0,799	3,63E-48
BCAM	7,13E-53	-1,248551908	0,897	0,99	1,25E-48
ADIPOQ	1,00E-45	-1,248724875	0,051	0,598	1,76E-41
SLC3A2	5,77E-46	-1,267197403	0,934	0,985	1,01E-41
RARRES2	1,71E-38	-1,272619513	0,659	0,99	3,00E-34
TSPAN7	6,56E-52	-1,286282085	0,743	0,959	1,15E-47
ATP6AP2	4,11E-52	-1,356724287	0,949	0,985	7,21E-48
PLD3	1,51E-45	-1,37503019	0,831	0,959	2,64E-41
RARRES1	1,73E-46	-1,382877804	0,934	1	3,04E-42
LOC443326	1,79E-49	-1,392719957	0,417	0,907	3,13E-45
LOC105613784	4,71E-45	-1,433086026	0,686	0,995	8,26E-41
TSPAN15	7,76E-55	-1,45251758	0,26	0,861	1,36E-50
LOC105614152	1,40E-72	-1,457695086	0,03	0,789	2,46E-68
SLC7A8	1,09E-59	-1,568591125	0,196	0,866	1,92E-55
CITED4	2,78E-51	-1,618717089	0,583	0,969	4,88E-47
PLA2G2D	5,98E-64	-1,652869501	0,943	1	1,05E-59
CST7	9,81E-46	-1,655141183	0,163	0,742	1,72E-41
SERPINE2	3,55E-76	-2,092107546	0,169	0,912	6,23E-72
CYP11A1	1,25E-67	-2,114768022	0,435	0,995	2,19E-63
CTSD	1,29E-59	-2,194157556	0,997	1	2,26E-55
GPNMB	1,18E-52	-2,218611992	0,444	0,933	2,07E-48
LOC121818081	6,13E-49	-2,760311167	0,066	0,665	1,07E-44
LOC101111631	8,49E-72	-2,828581182	0,828	1	1,49E-67
APOE	1,25E-72	-2,875870262	0,964	1	2,20E-68
